# Supplementary material for: ODE Constrained Mixture Modelling: A Method for Unraveling Subpopulation Structures and Dynamics
Source: PLoS Comput Biol. 2014 Jul 3;10(7):e1003686. doi: 10.1371/journal.pcbi.1003686 (PMC4081021; doi:10.1371/journal.pcbi.1003686)
Supplement: Code S1 — MATLAB code used for ODE constrained mixture modelling. This zip-file contains the MATLAB code for the simulation example (conversion process) and the application example (NGF-induced Erk1/2 phosphorylation) presented in the paper. We provide implementations for the models, the parameter estimation, the uncertainty analysis and the model selection. In addition to the implementation, also all data and result files (.mat) are included. (ZIP) [file pcbi.1003686.s001.zip]

Archive with 661 entries (604 files):
- ODEMM_implementation_v01/
- ODEMM_implementation_v01/.DS_Store
- ODEMM_implementation_v01/conversion_reaction/
- ODEMM_implementation_v01/conversion_reaction/.DS_Store
- ODEMM_implementation_v01/conversion_reaction/scenario_1___low_variability/
- ODEMM_implementation_v01/conversion_reaction/scenario_1___low_variability/.DS_Store
- ODEMM_implementation_v01/conversion_reaction/scenario_1___low_variability/figures/
- ODEMM_implementation_v01/conversion_reaction/scenario_1___low_variability/figures/.DS_Store
- ODEMM_implementation_v01/conversion_reaction/scenario_1___low_variability/figures/model_data_comparison.eps
- ODEMM_implementation_v01/conversion_reaction/scenario_1___low_variability/figures/parameter_uncertainties.eps
- ODEMM_implementation_v01/conversion_reaction/scenario_1___low_variability/figures/sample_trajectories.eps
- ODEMM_implementation_v01/conversion_reaction/scenario_1___low_variability/fitting__1logn_mean.m
- ODEMM_implementation_v01/conversion_reaction/scenario_1___low_variability/fitting__1logn_median.m
- ODEMM_implementation_v01/conversion_reaction/scenario_1___low_variability/fitting__1norm.m
- ODEMM_implementation_v01/conversion_reaction/scenario_1___low_variability/fitting__2logn_mean_k1a.m
- ODEMM_implementation_v01/conversion_reaction/scenario_1___low_variability/fitting__2logn_mean_k1b.m
- ODEMM_implementation_v01/conversion_reaction/scenario_1___low_variability/fitting__2logn_mean_k2.m
- ODEMM_implementation_v01/conversion_reaction/scenario_1___low_variability/fitting__2logn_median_k1a.m
- ODEMM_implementation_v01/conversion_reaction/scenario_1___low_variability/fitting__2logn_median_k1b.m
- ODEMM_implementation_v01/conversion_reaction/scenario_1___low_variability/fitting__2logn_median_k2.m
- ODEMM_implementation_v01/conversion_reaction/scenario_1___low_variability/fitting__2norm_k1a.m
- ODEMM_implementation_v01/conversion_reaction/scenario_1___low_variability/fitting__2norm_k1b.m
- ODEMM_implementation_v01/conversion_reaction/scenario_1___low_variability/fitting__2norm_k2.m
- ODEMM_implementation_v01/conversion_reaction/scenario_1___low_variability/fitting__statistical_analysis.m
- ODEMM_implementation_v01/conversion_reaction/scenario_1___low_variability/plotODEMix_paper.m
- ODEMM_implementation_v01/conversion_reaction/scenario_1___low_variability/plots_for_paper.m
- ODEMM_implementation_v01/conversion_reaction/scenario_1___low_variability/project/
- ODEMM_implementation_v01/conversion_reaction/scenario_1___low_variability/project/.DS_Store
- ODEMM_implementation_v01/conversion_reaction/scenario_1___low_variability/project/data/
- ODEMM_implementation_v01/conversion_reaction/scenario_1___low_variability/project/data/data.mat
- ODEMM_implementation_v01/conversion_reaction/scenario_1___low_variability/project/data/generate_data.m
- ODEMM_implementation_v01/conversion_reaction/scenario_1___low_variability/project/models/
- ODEMM_implementation_v01/conversion_reaction/scenario_1___low_variability/project/models/simConversionReaction.m
- ODEMM_implementation_v01/conversion_reaction/scenario_1___low_variability/project/results/
- ODEMM_implementation_v01/conversion_reaction/scenario_1___low_variability/project/results/.DS_Store
- __MACOSX/
- __MACOSX/ODEMM_implementation_v01/
- __MACOSX/ODEMM_implementation_v01/conversion_reaction/
- __MACOSX/ODEMM_implementation_v01/conversion_reaction/scenario_1___low_variability/
- __MACOSX/ODEMM_implementation_v01/conversion_reaction/scenario_1___low_variability/project/
- __MACOSX/ODEMM_implementation_v01/conversion_reaction/scenario_1___low_variability/project/results/
- __MACOSX/ODEMM_implementation_v01/conversion_reaction/scenario_1___low_variability/project/results/._.DS_Store
- ODEMM_implementation_v01/conversion_reaction/scenario_1___low_variability/project/results/1logn_mean__kinetic__distribution_lin.fig
- ODEMM_implementation_v01/conversion_reaction/scenario_1___low_variability/project/results/1logn_mean__kinetic__distribution_log.fig
- ODEMM_implementation_v01/conversion_reaction/scenario_1___low_variability/project/results/1logn_mean__multi_start.fig
- ODEMM_implementation_v01/conversion_reaction/scenario_1___low_variability/project/results/1logn_mean_all.mat
- ODEMM_implementation_v01/conversion_reaction/scenario_1___low_variability/project/results/1logn_median__kinetic__distribution_lin.fig
- ODEMM_implementation_v01/conversion_reaction/scenario_1___low_variability/project/results/1logn_median__kinetic__distribution_log.fig
- ODEMM_implementation_v01/conversion_reaction/scenario_1___low_variability/project/results/1logn_median__multi_start.fig
- ODEMM_implementation_v01/conversion_reaction/scenario_1___low_variability/project/results/1logn_median_all.mat
- ODEMM_implementation_v01/conversion_reaction/scenario_1___low_variability/project/results/1norm__kinetic__distribution_lin.fig
- ODEMM_implementation_v01/conversion_reaction/scenario_1___low_variability/project/results/1norm__kinetic__distribution_log.fig
- ODEMM_implementation_v01/conversion_reaction/scenario_1___low_variability/project/results/1norm__multi_start.fig
- ODEMM_implementation_v01/conversion_reaction/scenario_1___low_variability/project/results/1norm_all.mat
- ODEMM_implementation_v01/conversion_reaction/scenario_1___low_variability/project/results/2logn_mean_k1a__kinetic__distribution_lin.fig
- ODEMM_implementation_v01/conversion_reaction/scenario_1___low_variability/project/results/2logn_mean_k1a__kinetic__distribution_log.fig
- ODEMM_implementation_v01/conversion_reaction/scenario_1___low_variability/project/results/2logn_mean_k1a__multi_start.fig
- ODEMM_implementation_v01/conversion_reaction/scenario_1___low_variability/project/results/2logn_mean_k1a__profile.fig
- ODEMM_implementation_v01/conversion_reaction/scenario_1___low_variability/project/results/2logn_mean_k1a_all.mat
- ODEMM_implementation_v01/conversion_reaction/scenario_1___low_variability/project/results/2logn_mean_k1b__kinetic__distribution_lin.fig
- ODEMM_implementation_v01/conversion_reaction/scenario_1___low_variability/project/results/2logn_mean_k1b__kinetic__distribution_log.fig
- ODEMM_implementation_v01/conversion_reaction/scenario_1___low_variability/project/results/2logn_mean_k1b__multi_start.fig
- ODEMM_implementation_v01/conversion_reaction/scenario_1___low_variability/project/results/2logn_mean_k1b_all.mat
- ODEMM_implementation_v01/conversion_reaction/scenario_1___low_variability/project/results/2logn_mean_k2__kinetic__distribution_lin.fig
- ODEMM_implementation_v01/conversion_reaction/scenario_1___low_variability/project/results/2logn_mean_k2__kinetic__distribution_log.fig
- ODEMM_implementation_v01/conversion_reaction/scenario_1___low_variability/project/results/2logn_mean_k2__multi_start.fig
- ODEMM_implementation_v01/conversion_reaction/scenario_1___low_variability/project/results/2logn_mean_k2_all.mat
- ODEMM_implementation_v01/conversion_reaction/scenario_1___low_variability/project/results/2logn_median_k1a__kinetic__distribution_lin.fig
- ODEMM_implementation_v01/conversion_reaction/scenario_1___low_variability/project/results/2logn_median_k1a__kinetic__distribution_log.fig
- ODEMM_implementation_v01/conversion_reaction/scenario_1___low_variability/project/results/2logn_median_k1a__multi_start.fig
- ODEMM_implementation_v01/conversion_reaction/scenario_1___low_variability/project/results/2logn_median_k1a__profile.fig
- ODEMM_implementation_v01/conversion_reaction/scenario_1___low_variability/project/results/2logn_median_k1a_all.mat
- ODEMM_implementation_v01/conversion_reaction/scenario_1___low_variability/project/results/2logn_median_k1b__kinetic__distribution_lin.fig
- ODEMM_implementation_v01/conversion_reaction/scenario_1___low_variability/project/results/2logn_median_k1b__kinetic__distribution_log.fig
- ODEMM_implementation_v01/conversion_reaction/scenario_1___low_variability/project/results/2logn_median_k1b__multi_start.fig
- ODEMM_implementation_v01/conversion_reaction/scenario_1___low_variability/project/results/2logn_median_k1b_all.mat
- ODEMM_implementation_v01/conversion_reaction/scenario_1___low_variability/project/results/2logn_median_k2__kinetic__distribution_lin.fig
- ODEMM_implementation_v01/conversion_reaction/scenario_1___low_variability/project/results/2logn_median_k2__kinetic__distribution_log.fig
- ODEMM_implementation_v01/conversion_reaction/scenario_1___low_variability/project/results/2logn_median_k2__multi_start.fig
- ODEMM_implementation_v01/conversion_reaction/scenario_1___low_variability/project/results/2logn_median_k2_all.mat
- ODEMM_implementation_v01/conversion_reaction/scenario_1___low_variability/project/results/2norm_k1a__kinetic__distribution_lin.fig
- ODEMM_implementation_v01/conversion_reaction/scenario_1___low_variability/project/results/2norm_k1a__kinetic__distribution_log.fig
- ODEMM_implementation_v01/conversion_reaction/scenario_1___low_variability/project/results/2norm_k1a__multi_start.fig
- ODEMM_implementation_v01/conversion_reaction/scenario_1___low_variability/project/results/2norm_k1a__profile.fig
- ODEMM_implementation_v01/conversion_reaction/scenario_1___low_variability/project/results/2norm_k1a_all.mat
- ODEMM_implementation_v01/conversion_reaction/scenario_1___low_variability/project/results/2norm_k1b__kinetic__distribution_lin.fig
- ODEMM_implementation_v01/conversion_reaction/scenario_1___low_variability/project/results/2norm_k1b__kinetic__distribution_log.fig
- ODEMM_implementation_v01/conversion_reaction/scenario_1___low_variability/project/results/2norm_k1b__multi_start.fig
- ODEMM_implementation_v01/conversion_reaction/scenario_1___low_variability/project/results/2norm_k1b_all.mat
- ODEMM_implementation_v01/conversion_reaction/scenario_1___low_variability/project/results/2norm_k2__kinetic__distribution_lin.fig
- ODEMM_implementation_v01/conversion_reaction/scenario_1___low_variability/project/results/2norm_k2__kinetic__distribution_log.fig
- ODEMM_implementation_v01/conversion_reaction/scenario_1___low_variability/project/results/2norm_k2__multi_start.fig
- ODEMM_implementation_v01/conversion_reaction/scenario_1___low_variability/project/results/2norm_k2_all.mat
- ODEMM_implementation_v01/conversion_reaction/scenario_1___low_variability/project/results/data__kinetic__distribution_lin.fig
- ODEMM_implementation_v01/conversion_reaction/scenario_1___low_variability/project/results/data__kinetic__distribution_log.fig
- ODEMM_implementation_v01/conversion_reaction/scenario_1___low_variability/project/results/kde_subtraction.mat
- ODEMM_implementation_v01/conversion_reaction/scenario_1___low_variability/project/results/mixture_model_2logn__all.mat
- ODEMM_implementation_v01/conversion_reaction/scenario_1___low_variability/project/results/mixture_model_2logn__multi_start.fig
- ODEMM_implementation_v01/conversion_reaction/scenario_1___low_variability/project/results/mixture_model_2logn__profile.fig
- ODEMM_implementation_v01/conversion_reaction/scenario_1___low_variability/project/results/mixture_model_2norm__all.mat
- ODEMM_implementation_v01/conversion_reaction/scenario_1___low_variability/project/results/mixture_model_2norm__multi_start.fig
- ODEMM_implementation_v01/conversion_reaction/scenario_1___low_variability/project/results/mixture_model_2norm__profile.fig
- ODEMM_implementation_v01/conversion_reaction/scenario_1___low_variability/runAll.m
- ODEMM_implementation_v01/conversion_reaction/scenario_2___high_variability/
- ODEMM_implementation_v01/conversion_reaction/scenario_2___high_variability/.DS_Store
- ODEMM_implementation_v01/conversion_reaction/scenario_2___high_variability/figures/
- ODEMM_implementation_v01/conversion_reaction/scenario_2___high_variability/figures/.DS_Store
- ODEMM_implementation_v01/conversion_reaction/scenario_2___high_variability/figures/data.eps
- ODEMM_implementation_v01/conversion_reaction/scenario_2___high_variability/figures/model_data_comparison.eps
- ODEMM_implementation_v01/conversion_reaction/scenario_2___high_variability/figures/parameter_uncertainties.eps
- ODEMM_implementation_v01/conversion_reaction/scenario_2___high_variability/figures/sample_trajectories.eps
- ODEMM_implementation_v01/conversion_reaction/scenario_2___high_variability/figures/sample_trajectories_data.eps
- ODEMM_implementation_v01/conversion_reaction/scenario_2___high_variability/fitting__1logn_mean.m
- ODEMM_implementation_v01/conversion_reaction/scenario_2___high_variability/fitting__1logn_median.m
- ODEMM_implementation_v01/conversion_reaction/scenario_2___high_variability/fitting__1norm.m
- ODEMM_implementation_v01/conversion_reaction/scenario_2___high_variability/fitting__2logn_mean_k1a.m
- ODEMM_implementation_v01/conversion_reaction/scenario_2___high_variability/fitting__2logn_mean_k1b.m
- ODEMM_implementation_v01/conversion_reaction/scenario_2___high_variability/fitting__2logn_mean_k2.m
- ODEMM_implementation_v01/conversion_reaction/scenario_2___high_variability/fitting__2logn_median_k1a.m
- ODEMM_implementation_v01/conversion_reaction/scenario_2___high_variability/fitting__2logn_median_k1b.m
- ODEMM_implementation_v01/conversion_reaction/scenario_2___high_variability/fitting__2logn_median_k2.m
- ODEMM_implementation_v01/conversion_reaction/scenario_2___high_variability/fitting__2norm_k1a.m
- ODEMM_implementation_v01/conversion_reaction/scenario_2___high_variability/fitting__2norm_k1b.m
- ODEMM_implementation_v01/conversion_reaction/scenario_2___high_variability/fitting__2norm_k2.m
- ODEMM_implementation_v01/conversion_reaction/scenario_2___high_variability/fitting__statistical_analysis.m
- ODEMM_implementation_v01/conversion_reaction/scenario_2___high_variability/plotODEMix_paper.m
- ODEMM_implementation_v01/conversion_reaction/scenario_2___high_variability/plots_for_paper.m
- ODEMM_implementation_v01/conversion_reaction/scenario_2___high_variability/project/
- ODEMM_implementation_v01/conversion_reaction/scenario_2___high_variability/project/.DS_Store
- ODEMM_implementation_v01/conversion_reaction/scenario_2___high_variability/project/data/
- ODEMM_implementation_v01/conversion_reaction/scenario_2___high_variability/project/data/data.mat
- ODEMM_implementation_v01/conversion_reaction/scenario_2___high_variability/project/data/generate_data.m
- ODEMM_implementation_v01/conversion_reaction/scenario_2___high_variability/project/data/generate_data.m~
- ODEMM_implementation_v01/conversion_reaction/scenario_2___high_variability/project/models/
- ODEMM_implementation_v01/conversion_reaction/scenario_2___high_variability/project/models/simConversionReaction.m
- ODEMM_implementation_v01/conversion_reaction/scenario_2___high_variability/project/results/
- ODEMM_implementation_v01/conversion_reaction/scenario_2___high_variability/project/results/.DS_Store
- __MACOSX/ODEMM_implementation_v01/conversion_reaction/scenario_2___high_variability/
- __MACOSX/ODEMM_implementation_v01/conversion_reaction/scenario_2___high_variability/project/
- __MACOSX/ODEMM_implementation_v01/conversion_reaction/scenario_2___high_variability/project/results/
- __MACOSX/ODEMM_implementation_v01/conversion_reaction/scenario_2___high_variability/project/results/._.DS_Store
- ODEMM_implementation_v01/conversion_reaction/scenario_2___high_variability/project/results/1logn_mean__kinetic__distribution_lin.fig
- ODEMM_implementation_v01/conversion_reaction/scenario_2___high_variability/project/results/1logn_mean__kinetic__distribution_log.fig
- ODEMM_implementation_v01/conversion_reaction/scenario_2___high_variability/project/results/1logn_mean__multi_start.fig
- ODEMM_implementation_v01/conversion_reaction/scenario_2___high_variability/project/results/1logn_mean_all.mat
- ODEMM_implementation_v01/conversion_reaction/scenario_2___high_variability/project/results/1logn_median__kinetic__distribution_lin.fig
- ODEMM_implementation_v01/conversion_reaction/scenario_2___high_variability/project/results/1logn_median__kinetic__distribution_log.fig
- ODEMM_implementation_v01/conversion_reaction/scenario_2___high_variability/project/results/1logn_median__multi_start.fig
- ODEMM_implementation_v01/conversion_reaction/scenario_2___high_variability/project/results/1logn_median_all.mat
- ODEMM_implementation_v01/conversion_reaction/scenario_2___high_variability/project/results/1norm__kinetic__distribution_lin.fig
- ODEMM_implementation_v01/conversion_reaction/scenario_2___high_variability/project/results/1norm__kinetic__distribution_log.fig
- ODEMM_implementation_v01/conversion_reaction/scenario_2___high_variability/project/results/1norm__multi_start.fig
- ODEMM_implementation_v01/conversion_reaction/scenario_2___high_variability/project/results/1norm__profile.fig
- ODEMM_implementation_v01/conversion_reaction/scenario_2___high_variability/project/results/1norm_all.mat
- ODEMM_implementation_v01/conversion_reaction/scenario_2___high_variability/project/results/2logn_mean_k1a__kinetic__distribution_lin.fig
- ODEMM_implementation_v01/conversion_reaction/scenario_2___high_variability/project/results/2logn_mean_k1a__kinetic__distribution_log.fig
- ODEMM_implementation_v01/conversion_reaction/scenario_2___high_variability/project/results/2logn_mean_k1a__multi_start.fig
- ODEMM_implementation_v01/conversion_reaction/scenario_2___high_variability/project/results/2logn_mean_k1a__profile.fig
- ODEMM_implementation_v01/conversion_reaction/scenario_2___high_variability/project/results/2logn_mean_k1a_all.mat
- ODEMM_implementation_v01/conversion_reaction/scenario_2___high_variability/project/results/2logn_mean_k1b__kinetic__distribution_lin.fig
- ODEMM_implementation_v01/conversion_reaction/scenario_2___high_variability/project/results/2logn_mean_k1b__kinetic__distribution_log.fig
- ODEMM_implementation_v01/conversion_reaction/scenario_2___high_variability/project/results/2logn_mean_k1b__multi_start.fig
- ODEMM_implementation_v01/conversion_reaction/scenario_2___high_variability/project/results/2logn_mean_k1b_all.mat
- ODEMM_implementation_v01/conversion_reaction/scenario_2___high_variability/project/results/2logn_mean_k2__kinetic__distribution_lin.fig
- ODEMM_implementation_v01/conversion_reaction/scenario_2___high_variability/project/results/2logn_mean_k2__kinetic__distribution_log.fig
- ODEMM_implementation_v01/conversion_reaction/scenario_2___high_variability/project/results/2logn_mean_k2__multi_start.fig
- ODEMM_implementation_v01/conversion_reaction/scenario_2___high_variability/project/results/2logn_mean_k2_all.mat
- ODEMM_implementation_v01/conversion_reaction/scenario_2___high_variability/project/results/2logn_median_k1a__kinetic__distribution_lin.fig
- ODEMM_implementation_v01/conversion_reaction/scenario_2___high_variability/project/results/2logn_median_k1a__kinetic__distribution_log.fig
- ODEMM_implementation_v01/conversion_reaction/scenario_2___high_variability/project/results/2logn_median_k1a__multi_start.fig
- ODEMM_implementation_v01/conversion_reaction/scenario_2___high_variability/project/results/2logn_median_k1a__profile.fig
- ODEMM_implementation_v01/conversion_reaction/scenario_2___high_variability/project/results/2logn_median_k1a_all.mat
- ODEMM_implementation_v01/conversion_reaction/scenario_2___high_variability/project/results/2logn_median_k1b__kinetic__distribution_lin.fig
- ODEMM_implementation_v01/conversion_reaction/scenario_2___high_variability/project/results/2logn_median_k1b__kinetic__distribution_log.fig
- ODEMM_implementation_v01/conversion_reaction/scenario_2___high_variability/project/results/2logn_median_k1b__multi_start.fig
- ODEMM_implementation_v01/conversion_reaction/scenario_2___high_variability/project/results/2logn_median_k1b_all.mat
- ODEMM_implementation_v01/conversion_reaction/scenario_2___high_variability/project/results/2logn_median_k2__kinetic__distribution_lin.fig
- ODEMM_implementation_v01/conversion_reaction/scenario_2___high_variability/project/results/2logn_median_k2__kinetic__distribution_log.fig
- ODEMM_implementation_v01/conversion_reaction/scenario_2___high_variability/project/results/2logn_median_k2__multi_start.fig
- ODEMM_implementation_v01/conversion_reaction/scenario_2___high_variability/project/results/2logn_median_k2_all.mat
- ODEMM_implementation_v01/conversion_reaction/scenario_2___high_variability/project/results/2norm_k1a__kinetic__distribution_lin.fig
- ODEMM_implementation_v01/conversion_reaction/scenario_2___high_variability/project/results/2norm_k1a__kinetic__distribution_log.fig
- ODEMM_implementation_v01/conversion_reaction/scenario_2___high_variability/project/results/2norm_k1a__multi_start.fig
- ODEMM_implementation_v01/conversion_reaction/scenario_2___high_variability/project/results/2norm_k1a_all.mat
- ODEMM_implementation_v01/conversion_reaction/scenario_2___high_variability/project/results/2norm_k1b__kinetic__distribution_lin.fig
- ODEMM_implementation_v01/conversion_reaction/scenario_2___high_variability/project/results/2norm_k1b__kinetic__distribution_log.fig
- ODEMM_implementation_v01/conversion_reaction/scenario_2___high_variability/project/results/2norm_k1b__multi_start.fig
- ODEMM_implementation_v01/conversion_reaction/scenario_2___high_variability/project/results/2norm_k1b_all.mat
- ODEMM_implementation_v01/conversion_reaction/scenario_2___high_variability/project/results/2norm_k2__kinetic__distribution_lin.fig
- ODEMM_implementation_v01/conversion_reaction/scenario_2___high_variability/project/results/2norm_k2__kinetic__distribution_log.fig
- ODEMM_implementation_v01/conversion_reaction/scenario_2___high_variability/project/results/2norm_k2__multi_start.fig
- ODEMM_implementation_v01/conversion_reaction/scenario_2___high_variability/project/results/2norm_k2_all.mat
- ODEMM_implementation_v01/conversion_reaction/scenario_2___high_variability/project/results/data__kinetic__distribution_lin.fig
- ODEMM_implementation_v01/conversion_reaction/scenario_2___high_variability/project/results/data__kinetic__distribution_log.fig
- ODEMM_implementation_v01/conversion_reaction/scenario_2___high_variability/project/results/kde_subtraction.mat
- ODEMM_implementation_v01/conversion_reaction/scenario_2___high_variability/project/results/mixture_model_2logn__all.mat
- ODEMM_implementation_v01/conversion_reaction/scenario_2___high_variability/project/results/mixture_model_2logn__multi_start.fig
- ODEMM_implementation_v01/conversion_reaction/scenario_2___high_variability/project/results/mixture_model_2logn__profile.fig
- ODEMM_implementation_v01/conversion_reaction/scenario_2___high_variability/project/results/mixture_model_2norm__all.mat
- ODEMM_implementation_v01/conversion_reaction/scenario_2___high_variability/project/results/mixture_model_2norm__multi_start.fig
- ODEMM_implementation_v01/conversion_reaction/scenario_2___high_variability/project/results/mixture_model_2norm__profile.fig
- ODEMM_implementation_v01/conversion_reaction/scenario_2___high_variability/runAll.m
- ODEMM_implementation_v01/EstTool/
- ODEMM_implementation_v01/EstTool/computeMCMCsample_DRAM.m
- __MACOSX/ODEMM_implementation_v01/EstTool/
- __MACOSX/ODEMM_implementation_v01/EstTool/._computeMCMCsample_DRAM.m
- ODEMM_implementation_v01/EstTool/computeProfiles.m
- __MACOSX/ODEMM_implementation_v01/EstTool/._computeProfiles.m
- ODEMM_implementation_v01/EstTool/getConfidenceIntervals.m
- __MACOSX/ODEMM_implementation_v01/EstTool/._getConfidenceIntervals.m
- ODEMM_implementation_v01/EstTool/getNextStepProfile.m
- __MACOSX/ODEMM_implementation_v01/EstTool/._getNextStepProfile.m
- ODEMM_implementation_v01/EstTool/kde_simple.m
- __MACOSX/ODEMM_implementation_v01/EstTool/._kde_simple.m
- ODEMM_implementation_v01/EstTool/num2str_sign.m
- __MACOSX/ODEMM_implementation_v01/EstTool/._num2str_sign.m
- ODEMM_implementation_v01/EstTool/optimizeMultiStart.m
- __MACOSX/ODEMM_implementation_v01/EstTool/._optimizeMultiStart.m
- ODEMM_implementation_v01/EstTool/plotMCMC.m
- __MACOSX/ODEMM_implementation_v01/EstTool/._plotMCMC.m
- ODEMM_implementation_v01/EstTool/plotMS.m
- __MACOSX/ODEMM_implementation_v01/EstTool/._plotMS.m
- ODEMM_implementation_v01/EstTool/plotP.m
- __MACOSX/ODEMM_implementation_v01/EstTool/._plotP.m
- ODEMM_implementation_v01/EstTool/runMCMC_sMMALA.m
- ODEMM_implementation_v01/EstTool/setdefault.m
- ODEMM_implementation_v01/EstTool/sym2fun.m
- __MACOSX/ODEMM_implementation_v01/EstTool/._sym2fun.m
- ODEMM_implementation_v01/EstTool/test_grad.m
- __MACOSX/ODEMM_implementation_v01/EstTool/._test_grad.m
- ODEMM_implementation_v01/EstTool/xticklabel_rotate.m
- ODEMM_implementation_v01/logLikelihood.m
- __MACOSX/ODEMM_implementation_v01/._logLikelihood.m
- ODEMM_implementation_v01/NGF_induced_Erk_phosphorylation/
- ODEMM_implementation_v01/NGF_induced_Erk_phosphorylation/.DS_Store
- __MACOSX/ODEMM_implementation_v01/NGF_induced_Erk_phosphorylation/
- __MACOSX/ODEMM_implementation_v01/NGF_induced_Erk_phosphorylation/._.DS_Store
- ODEMM_implementation_v01/NGF_induced_Erk_phosphorylation/pathway_model_A/
- ODEMM_implementation_v01/NGF_induced_Erk_phosphorylation/pathway_model_A/.DS_Store
- ODEMM_implementation_v01/NGF_induced_Erk_phosphorylation/pathway_model_A/export_tables.m
- __MACOSX/ODEMM_implementation_v01/NGF_induced_Erk_phosphorylation/pathway_model_A/
- __MACOSX/ODEMM_implementation_v01/NGF_induced_Erk_phosphorylation/pathway_model_A/._export_tables.m
- ODEMM_implementation_v01/NGF_induced_Erk_phosphorylation/pathway_model_A/figures/
- ODEMM_implementation_v01/NGF_induced_Erk_phosphorylation/pathway_model_A/figures/.DS_Store
- ODEMM_implementation_v01/NGF_induced_Erk_phosphorylation/pathway_model_A/figures/correlation_analysis.eps
- ODEMM_implementation_v01/NGF_induced_Erk_phosphorylation/pathway_model_A/figures/data.eps
- ODEMM_implementation_v01/NGF_induced_Erk_phosphorylation/pathway_model_A/figures/H1_model_data_comparison.eps
- __MACOSX/ODEMM_implementation_v01/NGF_induced_Erk_phosphorylation/pathway_model_A/figures/
- __MACOSX/ODEMM_implementation_v01/NGF_induced_Erk_phosphorylation/pathway_model_A/figures/._H1_model_data_comparison.eps
- ODEMM_implementation_v01/NGF_induced_Erk_phosphorylation/pathway_model_A/figures/H1_model_data_comparison_mean.eps
- __MACOSX/ODEMM_implementation_v01/NGF_induced_Erk_phosphorylation/pathway_model_A/figures/._H1_model_data_comparison_mean.eps
- ODEMM_implementation_v01/NGF_induced_Erk_phosphorylation/pathway_model_A/figures/H1_parameter_uncertainty.eps
- ODEMM_implementation_v01/NGF_induced_Erk_phosphorylation/pathway_model_A/figures/H3_model_data_comparison.eps
- __MACOSX/ODEMM_implementation_v01/NGF_induced_Erk_phosphorylation/pathway_model_A/figures/._H3_model_data_comparison.eps
- ODEMM_implementation_v01/NGF_induced_Erk_phosphorylation/pathway_model_A/figures/H3_model_data_comparison_mean.eps
- ODEMM_implementation_v01/NGF_induced_Erk_phosphorylation/pathway_model_A/figures/H3_parameter_uncertainty.eps
- ODEMM_implementation_v01/NGF_induced_Erk_phosphorylation/pathway_model_A/figures/profile_2logn_mean_TrkA0.eps
- ODEMM_implementation_v01/NGF_induced_Erk_phosphorylation/pathway_model_A/figures/profile_2logn_median_TrkA0.eps
- __MACOSX/ODEMM_implementation_v01/NGF_induced_Erk_phosphorylation/pathway_model_A/figures/._profile_2logn_median_TrkA0.eps
- ODEMM_implementation_v01/NGF_induced_Erk_phosphorylation/pathway_model_A/fitting__1logn_mean.m
- __MACOSX/ODEMM_implementation_v01/NGF_induced_Erk_phosphorylation/pathway_model_A/._fitting__1logn_mean.m
- ODEMM_implementation_v01/NGF_induced_Erk_phosphorylation/pathway_model_A/fitting__1logn_median.m
- __MACOSX/ODEMM_implementation_v01/NGF_induced_Erk_phosphorylation/pathway_model_A/._fitting__1logn_median.m
- ODEMM_implementation_v01/NGF_induced_Erk_phosphorylation/pathway_model_A/fitting__1norm.m
- __MACOSX/ODEMM_implementation_v01/NGF_induced_Erk_phosphorylation/pathway_model_A/._fitting__1norm.m
- ODEMM_implementation_v01/NGF_induced_Erk_phosphorylation/pathway_model_A/fitting__2logn_mean_Erk0.m
- __MACOSX/ODEMM_implementation_v01/NGF_induced_Erk_phosphorylation/pathway_model_A/._fitting__2logn_mean_Erk0.m
- ODEMM_implementation_v01/NGF_induced_Erk_phosphorylation/pathway_model_A/fitting__2logn_mean_TrkA0.m
- __MACOSX/ODEMM_implementation_v01/NGF_induced_Erk_phosphorylation/pathway_model_A/._fitting__2logn_mean_TrkA0.m
- ODEMM_implementation_v01/NGF_induced_Erk_phosphorylation/pathway_model_A/fitting__2logn_median_Erk0.m
- __MACOSX/ODEMM_implementation_v01/NGF_induced_Erk_phosphorylation/pathway_model_A/._fitting__2logn_median_Erk0.m
- ODEMM_implementation_v01/NGF_induced_Erk_phosphorylation/pathway_model_A/fitting__2logn_median_TrkA0.m
- __MACOSX/ODEMM_implementation_v01/NGF_induced_Erk_phosphorylation/pathway_model_A/._fitting__2logn_median_TrkA0.m
- ODEMM_implementation_v01/NGF_induced_Erk_phosphorylation/pathway_model_A/fitting__2norm_Erk0.m
- __MACOSX/ODEMM_implementation_v01/NGF_induced_Erk_phosphorylation/pathway_model_A/._fitting__2norm_Erk0.m
- ODEMM_implementation_v01/NGF_induced_Erk_phosphorylation/pathway_model_A/fitting__2norm_TrkA0.m
- __MACOSX/ODEMM_implementation_v01/NGF_induced_Erk_phosphorylation/pathway_model_A/._fitting__2norm_TrkA0.m
- ODEMM_implementation_v01/NGF_induced_Erk_phosphorylation/pathway_model_A/fitting__statistical_analysis.m
- ODEMM_implementation_v01/NGF_induced_Erk_phosphorylation/pathway_model_A/plotODEMix_1_paper.m
- __MACOSX/ODEMM_implementation_v01/NGF_induced_Erk_phosphorylation/pathway_model_A/._plotODEMix_1_paper.m
- ODEMM_implementation_v01/NGF_induced_Erk_phosphorylation/pathway_model_A/plotODEMix_2_paper.m
- __MACOSX/ODEMM_implementation_v01/NGF_induced_Erk_phosphorylation/pathway_model_A/._plotODEMix_2_paper.m
- ODEMM_implementation_v01/NGF_induced_Erk_phosphorylation/pathway_model_A/plotP_paper.m
- __MACOSX/ODEMM_implementation_v01/NGF_induced_Erk_phosphorylation/pathway_model_A/._plotP_paper.m
- ODEMM_implementation_v01/NGF_induced_Erk_phosphorylation/pathway_model_A/plots_for_paper.m
- __MACOSX/ODEMM_implementation_v01/NGF_induced_Erk_phosphorylation/pathway_model_A/._plots_for_paper.m
- ODEMM_implementation_v01/NGF_induced_Erk_phosphorylation/pathway_model_A/project/
- ODEMM_implementation_v01/NGF_induced_Erk_phosphorylation/pathway_model_A/project/.DS_Store
- ODEMM_implementation_v01/NGF_induced_Erk_phosphorylation/pathway_model_A/project/data/
- ODEMM_implementation_v01/NGF_induced_Erk_phosphorylation/pathway_model_A/project/data/control.csv
- ODEMM_implementation_v01/NGF_induced_Erk_phosphorylation/pathway_model_A/project/data/correlation_data.mat
- ODEMM_implementation_v01/NGF_induced_Erk_phosphorylation/pathway_model_A/project/data/data_scaling.m
- ODEMM_implementation_v01/NGF_induced_Erk_phosphorylation/pathway_model_A/project/data/Dose response NGF.csv
- ODEMM_implementation_v01/NGF_induced_Erk_phosphorylation/pathway_model_A/project/data/Kinetic NGF.csv
- ODEMM_implementation_v01/NGF_induced_Erk_phosphorylation/pathway_model_A/project/data/load_NGF_correlation.m
- ODEMM_implementation_v01/NGF_induced_Erk_phosphorylation/pathway_model_A/project/data/load_NGF_dose_response.m
- ODEMM_implementation_v01/NGF_induced_Erk_phosphorylation/pathway_model_A/project/data/load_NGF_kinetic.m
- ODEMM_implementation_v01/NGF_induced_Erk_phosphorylation/pathway_model_A/project/data/NGF_Erk_large_dataset.csv
- ODEMM_implementation_v01/NGF_induced_Erk_phosphorylation/pathway_model_A/project/data/pErk_Erk_correlation.csv
- ODEMM_implementation_v01/NGF_induced_Erk_phosphorylation/pathway_model_A/project/data/pErk_Erk_correlation_reduced.csv
[truncated: 361 more entries]
