# Supplementary material for: ODE Constrained Mixture Modelling: A Method for Unraveling Subpopulation Structures and Dynamics
Source: PLoS Comput Biol. 2014 Jul 3;10(7):e1003686. doi: 10.1371/journal.pcbi.1003686 (PMC4081021; doi:10.1371/journal.pcbi.1003686)
Supplement: Code S1 — MATLAB code used for ODE constrained mixture modelling. This zip-file contains the MATLAB code for the simulation example (conversion process) and the application example (NGF-induced Erk1/2 phosphorylation) presented in the paper. We provide implementations for the models, the parameter estimation, the uncertainty analysis and the model selection. In addition to the implementation, also all data and result files (.mat) are included. (ZIP) [file pcbi.1003686.s001.zip › ODEMM_implementation_v01/conversion_reaction/scenario_1___low_variability/fitting__statistical_analysis.m]

clear all;
close all;
clc;

%% ODE
% R1: A -> B, w = k10+k1*u*[A]
% R2: B -> A, w = k2*[B]
% with [A](0) = 1 and [B](0) = 0.
%
% ODE model:
% d[B]/dt = (k10+k1*u)*(A_tot-[B]) - k2*[B],       [B](0) = 0
%         = (k10+k1*u)*A_tot - (k10+k1*u+k2)*[B],  [B](0) = 0
% Measurement:
% y = [B]
%
% Parameter:
% xi = (log10(k10),log10(k2),log10(k1_s1),log10(k1_s2),w_1)

options_MS.fmincon = optimset('GradObj','off','display','iter');
options_MS.n_starts = 200;

options_PL.fmincon = optimset('GradObj','off','display','iter','MaxIter',100);
options_PL.parameter_index = 1;
options_PL.P_next_step.min = 1e-3;

%% Measurement data
load('./project/data/data');

% Visualization (linear)
options_plot.boundaries(1).y_min = 0; options_plot.boundaries(1).y_max = 0.8;
options_plot.boundaries(2).y_min = 0; options_plot.boundaries(2).y_max = 0.8;
options_plot.x_scale = 'lin';
fh = plotODEMix(D,[],[],options_plot);
% Save plot
saveas(fh,['./project/results/data__kinetic__distribution_lin']);

% Visualization (logarithmic)
options_plot.boundaries(1).y_min = 0.1; options_plot.boundaries(1).y_max = 1;
options_plot.boundaries(2).y_min = 0.1; options_plot.boundaries(2).y_max = 1;
options_plot.x_scale = 'log';
fh = plotODEMix(D,[],[],options_plot);
% Save plot
saveas(fh,['./project/results/data__kinetic__distribution_log']);

%% Measurement data used for statistical analysis
% unstimulated
y0 = D.y(1,:);

% stimulated
y = D.y(end,:);

%% Mixture modelling - log-normal
% log-likelihood
logLikelihood_MM_logn = @(xi) sum(log(     xi(1) *pdf('logn',y,xi(2),10^xi(4))...
                                      + (1-xi(1))*pdf('logn',y,xi(3),10^xi(5))));

% Parameter struct
parameters.min = [0;-2.5*ones(4,1)];
parameters.max = [1; 2.5*ones(4,1)];
parameters.number = length(parameters.max);
parameters.name = {'w_1','\mu_{1}','\mu_{2}',...
                         'log_{10}(\sigma_{1})','log_{10}(\sigma_{2})'};

% Multi-start optimization
[parameters] = optimizeMultiStart(parameters,@(xi,op) -logLikelihood_MM_logn(xi),options_MS);
saveas(gcf,'./project/results/mixture_model_2logn__multi_start');

% Profile likelihood calculation
[parameters] = computeProfiles(parameters,@(xi,op) -logLikelihood_MM_logn(xi),options_PL);
parameters = getConfidenceIntervals(parameters,0.99);
saveas(gcf,'./project/results/mixture_model_2logn__profile');

% Save results
save('./project/results/mixture_model_2logn__all','parameters');

clear parameters;

%% Mixture modelling - normal
% log-likelihood
logLikelihood_MM_norm = @(xi) sum(log(     xi(1) *pdf('norm',y,10^xi(2),10^xi(4))...
                                      + (1-xi(1))*pdf('norm',y,10^xi(3),10^xi(5))));

% Parameter struct
parameters.min = [0;-2.5*ones(4,1)];
parameters.max = [1; 2.5*ones(4,1)];
parameters.number = length(parameters.max);
parameters.name = {'w_1','\mu_{1}','\mu_{2}',...
                         'log_{10}(\sigma_{1})','log_{10}(\sigma_{2})'};

% Multi-start optimization
[parameters] = optimizeMultiStart(parameters,@(xi,op) -logLikelihood_MM_norm(xi),options_MS);
saveas(gcf,'./project/results/mixture_model_2norm__multi_start');

% Profile likelihood calculation
[parameters] = computeProfiles(parameters,@(xi,op) -logLikelihood_MM_norm(xi),options_PL);
parameters = getConfidenceIntervals(parameters,0.99);
saveas(gcf,'./project/results/mixture_model_2norm__profile');

% Save results
save('./project/results/mixture_model_2norm__all','parameters');

%% KDE subtraction
ymin = min(min(y0),min(y))/2;
ymax = max(max(y0),max(y))*2;
y_grid = linspace(ymin,ymax,1e4);

% log-normal
options_kde.kernel = 'log-normal';
p0 = kde_simple(y0,y_grid,[],options_kde);
p  = kde_simple(y ,y_grid,[],options_kde);
dp = abs(p-p0);
w_kde_logn = trapz(y_grid,dp)/2;

% normal
options_kde.kernel = 'normal';
p0 = kde_simple(y0,y_grid,[],options_kde);
p  = kde_simple(y ,y_grid,[],options_kde);
dp = abs(p-p0);
w_kde_norm = trapz(y_grid,dp)/2;

% Save results
save('./project/results/kde_subtraction','w_kde_logn','w_kde_norm');
