# Supplementary material for: ODE Constrained Mixture Modelling: A Method for Unraveling Subpopulation Structures and Dynamics
Source: PLoS Comput Biol. 2014 Jul 3;10(7):e1003686. doi: 10.1371/journal.pcbi.1003686 (PMC4081021; doi:10.1371/journal.pcbi.1003686)
Supplement: Code S1 — MATLAB code used for ODE constrained mixture modelling. This zip-file contains the MATLAB code for the simulation example (conversion process) and the application example (NGF-induced Erk1/2 phosphorylation) presented in the paper. We provide implementations for the models, the parameter estimation, the uncertainty analysis and the model selection. In addition to the implementation, also all data and result files (.mat) are included. (ZIP) [file pcbi.1003686.s001.zip › ODEMM_implementation_v01/conversion_reaction/scenario_1___low_variability/project/models/simConversionReaction.m]

function [X,XS] = simConversionReaction(T,theta,u)

% Initialization
data.theta = theta;
if length(u) > 1
    error('u has the wrong dimension!');
else
    data.u = u;
end

% Initialization of CVode
options = CVodeSetOptions('Reltol',1e-7,...
                          'AbsTol',1e-7,...
                          'MaxStep',1e10,...
                          'JacobianFn',@jacfn,...
                          'Userdata',data);
x0 = theta(1)/(theta(1)+theta(2));
CVodeInit(@rhsfn,'BDF','Newton',0,x0,options);

% Initialization of CVodes
NS = 3; % number of parameters
FSAoptions = CVodeSensSetOptions('method','Simultaneous',...
                                 'ErrControl',true,...
                                 'ParamScales',1:NS);
xS0 = [ theta(2)/(theta(1)+theta(2))^2,...
       -theta(1)/(theta(1)+theta(2))^2,...
                          0];
CVodeSensInit(NS,@rhsSfn,xS0,FSAoptions);

% Simulation using CVode
if T(1) == 0
    [~,~,X,XS] = CVode(T(2:end),'Normal');
    X = [x0(:)';X'];
    XS(:,:,2:length(T)) = XS;
    XS(:,:,1) = xS0;
else
    [~,~,X,XS] = CVode(T,'Normal');
    X = X(:,:)';
    XS = XS(:,:,:);
end

% Free memory
CVodeFree;

return
%%

function [f,flag,new_data] = rhsfn(t,x,data)
% ODE right-hand side function

theta = data.theta;
u = data.u;

f = (theta(1)+theta(3)*u) - (theta(1)+theta(3)*u+theta(2))*x;

flag = 0;
new_data = [];

return

function [fS,flag,new_data] = rhsSfn(t,x,f,xS,data)
% Sensitivity right-hand side function

theta = data.theta;
u = data.u;

J = jacfn(t,x,f,data);

fS = J*xS + [1-x,-x,u*(1-x)];
    
flag = 0;
new_data = [];

return

function [J,flag,new_data] = jacfn(t,x,f,data)
% ODE right-hand side Jacobian

theta = data.theta;
u = data.u;

J = -(theta(1)+theta(3)*u+theta(2));

flag = 0;
new_data = [];
