# Supplementary material for: ODE Constrained Mixture Modelling: A Method for Unraveling Subpopulation Structures and Dynamics
Source: PLoS Comput Biol. 2014 Jul 3;10(7):e1003686. doi: 10.1371/journal.pcbi.1003686 (PMC4081021; doi:10.1371/journal.pcbi.1003686)
Supplement: Code S1 — MATLAB code used for ODE constrained mixture modelling. This zip-file contains the MATLAB code for the simulation example (conversion process) and the application example (NGF-induced Erk1/2 phosphorylation) presented in the paper. We provide implementations for the models, the parameter estimation, the uncertainty analysis and the model selection. In addition to the implementation, also all data and result files (.mat) are included. (ZIP) [file pcbi.1003686.s001.zip › ODEMM_implementation_v01/conversion_reaction/scenario_1___low_variability/runAll.m]

clear all;
close all;
clc;

%% Parameter estimation
% Mixture model analysis
fitting__statistical_analysis

% ODE model: no subpopulations
fitting__1norm
fitting__1logn_mean
fitting__1logn_median

% ODE-constraint mixture model: different levels of k1a
fitting__2norm_k1a
fitting__2logn_mean_k1a
fitting__2logn_median_k1a

% ODE-constraint mixture model: different levels of k1b
fitting__2norm_k1b
fitting__2logn_mean_k1b
fitting__2logn_median_k1b

% ODE-constraint mixture model: different levels of k2
fitting__2norm_k2
fitting__2logn_mean_k2
fitting__2logn_median_k2
