# Supplementary material for: ODE Constrained Mixture Modelling: A Method for Unraveling Subpopulation Structures and Dynamics
Source: PLoS Comput Biol. 2014 Jul 3;10(7):e1003686. doi: 10.1371/journal.pcbi.1003686 (PMC4081021; doi:10.1371/journal.pcbi.1003686)
Supplement: Code S1 — MATLAB code used for ODE constrained mixture modelling. This zip-file contains the MATLAB code for the simulation example (conversion process) and the application example (NGF-induced Erk1/2 phosphorylation) presented in the paper. We provide implementations for the models, the parameter estimation, the uncertainty analysis and the model selection. In addition to the implementation, also all data and result files (.mat) are included. (ZIP) [file pcbi.1003686.s001.zip › ODEMM_implementation_v01/conversion_reaction/scenario_2___high_variability/fitting__1norm.m]

% clear all;
close all;
clc;

%% ODE
% R1: A -> B, w = k10+k1*u*[A]
% R2: B -> A, w = k2*[B]
% with [A](0) = 1 and [B](0) = 0.
%
% ODE model:
% d[B]/dt = (k10+k1*u)*(A_tot-[B]) - k2*[B],       [B](0) = 0
%         = (k10+k1*u)*A_tot - (k10+k1*u+k2)*[B],  [B](0) = 0
% Measurement:
% y = [B]
%
% Parameter:
% xi = (log10(k10),log10(k2),log10(k1)

model_name = '1norm';

%% Definition of model
M.N_subpop = 1;
M.model = @(T,theta,u) simConversionReaction(T,theta,u);

% Subpopulation 1
M.subind{1} = [1,2,3];
M.theta{1} = @(xi) 10.^xi([1,2,3]);
M.dthetadxi{1} = @(xi) [diag(10.^xi(1:3)),zeros(3,6)]*log(10);
   % Experiment 1
M.mu{1,1} = @(t,x,xi,d) x;
M.dmudxi{1,1} = @(t,x,dxdxi,xi,d) permute(dxdxi(1,:,:),[3,2,1]);
M.sigma{1,1} = @(t,x,xi,d) 10.^xi(4:9);
M.dsigmadxi{1,1} = @(t,x,dxdxi,xi,d) [zeros(6,3),diag(10.^xi(4:9)*log(10))];
   % Weights
M.w{1} = @(xi) 1;
M.dwdxi{1} = @(x,xi) zeros(1,9);
M.distribution{1} = 'norm';

%% Measurement data
load('./project/data/data');

%% Estimation
% Parameter struct
parameters.min = [-6*ones(3,1);-2*ones(6,1)];
parameters.max = [ 4*ones(3,1); 2*ones(6,1)];
parameters.number = length(parameters.max);
parameters.name = {'log_{10}(k_{1,0})','log_{10}(k_2)',...
                   'log_{10}(k_{1})',...
                   'log_{10}(\sigma(t_1))','log_{10}(\sigma(t_2))','log_{10}(\sigma(t_3))','log_{10}(\sigma(t_4))','log_{10}(\sigma(t_5))','log_{10}(\sigma(t_6))'};

% Multi-start optimization
options_MS.fmincon = optimset('GradObj','on','display','iter');
options_MS.n_starts = 100;
[parameters] = optimizeMultiStart(parameters,@(xi,op) logLikelihood(xi,M,D,op),options_MS);

% Parameter assignment
xi = parameters.MS.MAP.par;

% Model selection criteria
parameters.MS.MAP.AIC = -2*parameters.MS.MAP.logPost + 2*parameters.number;
parameters.MS.MAP.BIC = -2*parameters.MS.MAP.logPost + log(sum(~isnan(D(1).y(:))))*parameters.number;

% Save plot
saveas(gcf,['./project/results/' model_name '__multi_start']);

% Save results
save(['./project/results/' model_name]);

%% Visualization - Fit (linear)
options_plot.boundaries(1).y_min = 0; options_plot.boundaries(1).y_max = 0.8;
options_plot.boundaries(2).y_min = 0; options_plot.boundaries(2).y_max = 0.8;
options_plot.x_scale = 'lin';
fh = plotODEMix(D,M,xi,options_plot);
% Save plot
saveas(fh,['./project/results/' model_name '__kinetic__distribution_lin']);

%% Visualization - Fit (logarithmic)
options_plot.boundaries(1).y_min = 0.1; options_plot.boundaries(1).y_max = 1;
options_plot.boundaries(2).y_min = 0.1; options_plot.boundaries(2).y_max = 1;
options_plot.x_scale = 'log';
fh = plotODEMix(D,M,xi,options_plot);
% Save plot
saveas(fh,['./project/results/' model_name '__kinetic__distribution_log']);

%% Profile likelihood calculation
options_PL.fmincon = optimset('GradObj','on','display','iter','MaxIter',100);
options_PL.parameter_index = 1:3;
options_PL.P_next_step.min = 1e-2;
[parameters] = computeProfiles(parameters,@(xi,op) logLikelihood(xi,M,D,op),options_PL);
parameters = getConfidenceIntervals(parameters,0.99);
% Save plot
saveas(gcf,['./project/results/' model_name '__profile']);

%% Save results
save(['./project/results/' model_name '_all']);
