# Supplementary material for: ODE Constrained Mixture Modelling: A Method for Unraveling Subpopulation Structures and Dynamics
Source: PLoS Comput Biol. 2014 Jul 3;10(7):e1003686. doi: 10.1371/journal.pcbi.1003686 (PMC4081021; doi:10.1371/journal.pcbi.1003686)
Supplement: Code S1 — MATLAB code used for ODE constrained mixture modelling. This zip-file contains the MATLAB code for the simulation example (conversion process) and the application example (NGF-induced Erk1/2 phosphorylation) presented in the paper. We provide implementations for the models, the parameter estimation, the uncertainty analysis and the model selection. In addition to the implementation, also all data and result files (.mat) are included. (ZIP) [file pcbi.1003686.s001.zip › ODEMM_implementation_v01/conversion_reaction/scenario_2___high_variability/plots_for_paper.m]

clear all;
close all;
clc;

%%
fs = [6,7];
%fs = [12,14];
TextSizes.DefaultAxesFontSize = fs(2);
TextSizes.DefaultTextFontSize = fs(2);
set(0,TextSizes);
ms = 3;

%% Load necessary information
load('./project/results/1norm_all');              parameters_1norm_all = parameters;              M_1norm_all = M;
load('./project/results/1logn_mean_all');         parameters_1logn_mean_all = parameters;         M_1logn_mean_all = M;
load('./project/results/1logn_median_all');       parameters_1logn_median_all = parameters;       M_1logn_median_all = M;
load('./project/results/2norm_k1a_all');          parameters_2norm_all = parameters;              M_2norm_all = M;
load('./project/results/2logn_mean_k1a_all');     parameters_2logn_mean_all = parameters;         M_2logn_mean_all = M;
load('./project/results/2logn_median_k1a_all');   parameters_2logn_median_all = parameters;       M_2logn_median_all = M;

% %% Plot model selection
% delta = 0.3;
% col = [0.9,0.9,0.9;
%        0.7,0.7,0.7;
%        0.5,0.5,0.5];
% col_best = [1,0,0];
% 
% % log-likelihood
% figure;
% 
% bar(0+0*delta,parameters_1norm_all.MS.MAP.BIC,'facecolor',col(1,:)); hold on;
% bar(1+0*delta,parameters_1logn_mean_all.MS.MAP.BIC,'facecolor',col(1,:));
% bar(2+0*delta,parameters_1logn_median_all.MS.MAP.BIC,'facecolor',col(1,:));
% bar(3+1*delta,parameters_2norm_Erk0_all.MS.MAP.BIC,'facecolor',col(2,:));
% bar(4+1*delta,parameters_2logn_mean_Erk0_all.MS.MAP.BIC,'facecolor',col(2,:));
% bar(5+1*delta,parameters_2logn_median_Erk0_all.MS.MAP.BIC,'facecolor',col(2,:));
% bar(6+2*delta,parameters_2norm_TrkA0_all.MS.MAP.BIC,'facecolor',col(3,:));
% bar(7+2*delta,parameters_2logn_mean_TrkA0_all.MS.MAP.BIC,'facecolor',col(3,:));
% bar(8+2*delta,parameters_2logn_median_TrkA0_all.MS.MAP.BIC,'facecolor',col(3,:));
% 
% plot([0-0.7,8+2*delta+0.7],parameters_2logn_median_TrkA0_all.MS.MAP.BIC*[1,1],'-','color',[0,0,1]);
% plot([0-0.7,8+2*delta+0.7],parameters_2logn_median_TrkA0_all.MS.MAP.BIC*[1,1]+4,'-','color',[0.2,0.2,1]);
% plot([0-0.7,8+2*delta+0.7],parameters_2logn_median_TrkA0_all.MS.MAP.BIC*[1,1]+10,'-','color',[0.4,0.4,1]);
% 
% set(gca,'ylim',[7e4,11e4],'xlim',[0-0.7,8+2*delta+0.7]);

xi_true = [log10(0.5),log10(1.5),log10(0.75),log10(0.1),0.5];
sigma_par_true = 0.1;

%% Plot parameter uncertainty
% Setting
alpha = [0.99,0.95,0.9,0.8];

delta = 0.5;
epsilon1 = 1e-2;
epsilon2 = 2e-3;


col_2 = [1,0.90,0.90;
         1,0.75,0.75;
         1,0.60,0.60;
         1,0.45,0.45;
         1,0.10,0.10];
col_3 = [0.90,0.90,1;
         0.75,0.75,1;
         0.60,0.60,1;
         0.45,0.45,1;
         0.10,0.10,1];

xl1 = {'k_1','k_{-1}','k_{2,b}','k_{-2}','s [Erk]_0','k_{2,a} [TrkA]_{ 0,1}','k_{2,a} [TrkA]_{ 0,2}'};
xl2 = {'w_1'};

xi = linspace(-1.5,1,100);

figure;
lh = [];


% Parameter 1
subplot('Position',[0.1,0.48+3*0.05+0.06,0.35,0.26]);
% fill(10.^xi([1,1:end,end]),[0,0.5*pdf('norm',xi,xi_true(3),0.1)+0.5*pdf('norm',xi,xi_true(4),0.1),0],0.9*[1,1,1]);
fill(10.^xi([1,1:end,end]),[0,0.5*pdf('norm',xi,xi_true(3),0.1),0],[0,0.8,0]); hold on;
fill(10.^xi([1,1:end,end]),[0,0.5*pdf('norm',xi,xi_true(4),0.1),0],[0.6,0,0.6]);
set(gca,'xscale','log','xlim',10.^xi([1,end]),'ylim',[0,2.2],'ytick',[],...
        'xtick',[0.03:0.01:0.09,0.1:0.1:0.9,1:1:10],...
        'xticklabel',{});

% Legend / Label
ylabel({'probability','density'},'fontsize',fs(2));

% MM - parameter 1.1
subplot('Position',[0.1,0.48+2*0.05+0.06,0.35,0.04]);
i = 3;
for j = 1:length(alpha)
    pars = getConfidenceIntervals(parameters_2logn_mean_all,alpha(j));
    fill(10.^pars.CI.PL(i,[1,2,2,1]),(0.1+j*0.05)*[+1,+1,-1,-1],'b','facecolor',col_2(j,:)); hold on;
end
fill(10.^(pars.MS.MAP.par(i)+epsilon1*[-1,+1,+1,-1]),0.4*[+1,+1,-1,-1],'b','facecolor',col_2(end,:)); hold on;
set(gca,'xscale','log','xlim',10.^xi([1,end]),'ylim',[-0.5,0.5],'ytick',[],...
        'xtick',[0.03:0.01:0.09,0.1:0.1:0.9,1:1:10],...
        'xticklabel',{});

% MM - parameter 1.2
subplot('Position',[0.1,0.48+1*0.05+0.06,0.35,0.04]);
i = 4;
for j = 1:length(alpha)
    pars = getConfidenceIntervals(parameters_2logn_mean_all,alpha(j));
    fill(10.^pars.CI.PL(i,[1,2,2,1]),(0.1+j*0.05)*[+1,+1,-1,-1],'b','facecolor',col_2(j,:)); hold on;
end
fill(10.^(pars.MS.MAP.par(i)+epsilon1*[-1,+1,+1,-1]),0.4*[+1,+1,-1,-1],'b','facecolor',col_2(end,:)); hold on;
set(gca,'xscale','log','xlim',10.^xi([1,end]),'ylim',[-0.5,0.5],'ytick',[],...
        'xtick',[0.03:0.01:0.09,0.1:0.1:0.9,1:1:10],...
        'xticklabel',{'','','','','','','','0.1','','','','','','','','','1','','','','','','','','','10'});

% Legend / Label
ylabel({'      ODE-MM','      estimate'},'fontsize',fs(2));

% Legend / Label
xlabel('k_1','fontsize',fs(2));


% Parameter 2
subplot('Position',[0.1+0.5,0.48+3*0.05+0.06,0.35,0.26]);
%fill(10.^xi([1,1:end,end]),[0,pdf('norm',xi,xi_true(1),0.1),0],0.9*[1,1,1]); hold on;
fill(10.^xi([1,1:end,end]),[0,pdf('norm',xi,xi_true(1),0.1),0],[0,0.8,0]); hold on;
fill(10.^xi([1,1:end,end]),0.5*[0,pdf('norm',xi,xi_true(1),0.1),0],[0.6,0,0.6]); hold on;
set(gca,'xscale','log','xlim',10.^xi([1,end]),'ylim',[0,4.4],'ytick',[],...
        'xtick',[0.03:0.01:0.09,0.1:0.1:0.9,1:1:10],...
        'xticklabel',{});

% Legend / Label
ylabel({'probability','density'},'fontsize',fs(2));

% MM - parameter 2
subplot('Position',[0.1+0.5,0.48+1*0.05+0.06,0.35,0.09]);
i = 1;
for j = 1:length(alpha)
    pars = getConfidenceIntervals(parameters_2logn_mean_all,alpha(j));
    fill(10.^pars.CI.PL(i,[1,2,2,1]),(0.1+j*0.05)*[+1,+1,-1,-1],'b','facecolor',col_2(j,:)); hold on;
end
fill(10.^(pars.MS.MAP.par(i)+epsilon1*[-1,+1,+1,-1]),0.4*[+1,+1,-1,-1],'b','facecolor',col_2(end,:)); hold on;
set(gca,'xscale','log','xlim',10.^xi([1,end]),'ylim',[-0.5,0.5],'ytick',[],...
        'xtick',[0.03:0.01:0.09,0.1:0.1:0.9,1:1:10],...
        'xticklabel',{'','','','','','','','0.1','','','','','','','','','1','','','','','','','','','10'});

% Legend / Label
xlabel('k_2','fontsize',fs(2));
ylabel({'ODE-MM','estimate'},'fontsize',fs(2));


% Parameter 3
subplot('Position',[0.1,3*0.05+0.06,0.35,0.26]);
% fill(10.^xi([1,1:end,end]),[0,pdf('norm',xi,xi_true(2),0.1),0],0.9*[1,1,1]);
fill(10.^xi([1,1:end,end]),[0,pdf('norm',xi,xi_true(2),0.1),0],[0,0.8,0]); hold on;
fill(10.^xi([1,1:end,end]),0.5*[0,pdf('norm',xi,xi_true(2),0.1),0],[0.6,0,0.6]);
set(gca,'xscale','log','xlim',10.^xi([1,end]),'ylim',[0,4.4],'ytick',[],...
        'xtick',[0.03:0.01:0.09,0.1:0.1:0.9,1:1:10],...
        'xticklabel',{});

% Legend / Label
ylabel({'probability','density'},'fontsize',fs(2));

% MM - parameter 3
subplot('Position',[0.1,1*0.05+0.06,0.35,0.09]);
i = 2;
for j = 1:length(alpha)
    pars = getConfidenceIntervals(parameters_2logn_mean_all,alpha(j));
    fill(10.^pars.CI.PL(i,[1,2,2,1]),(0.1+j*0.05)*[+1,+1,-1,-1],'b','facecolor',col_2(j,:)); hold on;
end
fill(10.^(pars.MS.MAP.par(i)+epsilon1*[-1,+1,+1,-1]),0.4*[+1,+1,-1,-1],'b','facecolor',col_2(end,:)); hold on;
set(gca,'xscale','log','xlim',10.^xi([1,end]),'ylim',[-0.5,0.5],'ytick',[],...
        'xtick',[0.03:0.01:0.09,0.1:0.1:0.9,1:1:10],...
        'xticklabel',{'','','','','','','','0.1','','','','','','','','','1','','','','','','','','','10'});

% Legend / Label
xlabel('k_3','fontsize',fs(2));
ylabel({'ODE-MM','estimate'},'fontsize',fs(2));


% Parameter 4
subplot('Position',[0.1+0.5,3*0.05+0.06,0.35,0.26]);
plot((0:1000)/1000,pdf('poiss',0:1000,xi_true(5)*1000)/1000,'k-'); hold on;
lh = plot(0.5,0,'ko','markersize',4);
set(gca,'xlim',[0,1],'ytick',[],'xtick',[0:0.2:1],'xticklabel',{},'ylim',[0,0.00003]);

% Legend / Label
ylabel({'sampling','density'},'fontsize',fs(2));
legend(lh,{'true parameter'}); legend('boxoff');

% MM - parameter 4
subplot('Position',[0.1+0.5,1*0.05+0.06,0.35,0.09]);
i = 5;
for j = 1:length(alpha)
    pars = getConfidenceIntervals(parameters_2logn_mean_all,alpha(j));
    fill(pars.CI.PL(i,[1,2,2,1]),(0.1+j*0.05)*[+1,+1,-1,-1],'b','facecolor',col_2(j,:)); hold on;
end
fill(pars.MS.MAP.par(i)+epsilon1/2*[-1,+1,+1,-1],0.4*[+1,+1,-1,-1],'b','facecolor',col_2(end,:)); hold on;
set(gca,'xlim',[0,1],'ytick',[],'xtick',[0:0.2:1]);

% Legend / Label
xlabel('w_1','fontsize',fs(2));
ylabel({'ODE-MM','estimate'},'fontsize',fs(2));


% Print
set(gcf,'Position',[200 200 270 215]);
set(gcf,'PaperPositionMode','auto');
print('-depsc2','figures/parameter_uncertainties');


% %% Sample trajectories
% % Number of simulated cells
% N = 1000;
% N_plot = 100;
% u  = 1;
% t = linspace(0,1.05,15);
% 
% % Sample simulation
% X1 = zeros(length(t),N); nj1 = 0;
% X2 = zeros(length(t),N); nj2 = 0;
% for j = 1:N
%     % Parameter sampling
%     if rand < M_2logn_mean_all.w{1}(xi_true)
%         theta_k = 10.^(xi_true(M_2logn_mean_all.subind{1}) + sigma_par_true*randn(1,3));
%         X = M_2logn_mean_all.model(t,theta_k,u);
%         X1(:,nj1+1) = X; nj1 = nj1 + 1;
%     else
%         theta_k = 10.^(xi_true(M_2logn_mean_all.subind{2}) + sigma_par_true*randn(1,3));
%         X = M_2logn_mean_all.model(t,theta_k,u);
%         X2(:,nj2+1) = X; nj2 = nj2 + 1;
%     end
% end
% 
% % Average
% X1_mean = mean(X1(:,1:nj1),2);
% X2_mean = mean(X2(:,1:nj2),2);
% 
% % Estimated subpopulations
% X_ODEMM1 = M_2logn_mean_all.model(t,10.^parameters_2logn_mean_all.MS.MAP.par(M_2logn_mean_all.subind{1}),u);
% X_ODEMM2 = M_2logn_mean_all.model(t,10.^parameters_2logn_mean_all.MS.MAP.par(M_2logn_mean_all.subind{2}),u);
% 
% % Visualization
% lh = [];
% 
% figure;
% subplot('Position',[0.15,0.58+0.1,0.82,0.3]);
% for j = 1:N_plot
%     lh(1) = plot([-0.05,t([1:end])],1-X1([1,1:end],j),'-','color',min([0.6,0,0.6]+0.7,1),'linewidth',0.5); hold on;
%     plot([-0.05,t([1:end])],1-X2([1,1:end],j),'-','color',min([0,0.8,0]+0.7,1),'linewidth',0.5); hold on;
% end
% lh(2) = plot([-0.05,t([1:end])],1-X1_mean([1,1:end]),'--','color',[0.6,0,0.6],'linewidth',1.5);
% plot([-0.05,t([1:end])],1-X2_mean([1,1:end]),'--','color',[0,0.8,0],'linewidth',1.5);
% plot([-0.05,t([1:end])],1-X_ODEMM1([1,1:end]),'-','color',[0,0.8,0],'linewidth',1.5);
% lh(3) = plot([-0.05,t([1:end])],1-X_ODEMM2([1,1:end]),'-','color',[0.6,0,0.6],'linewidth',1.5);
% 
% set(gca,'xlim',[-0.05,1.05],'ylim',[0,1],...
%         'xtick',0:0.2:1,'xticklabel',{},'ytick',0:0.2:1);
% ylabel('concentration of A [nM]','fontsize',fs(2));
% subplot('Position',[0.15,0.15+0.2,0.82,0.3]);
% for j = 1:N_plot
%     lh(4) = plot([-0.05,t([1:end])],X1([1,1:end],j),'-','color',min([0.6,0,0.6]+0.7,1),'linewidth',0.5); hold on;
%     lh(1) = plot([-0.05,t([1:end])],X2([1,1:end],j),'-','color',min([0,0.8,0]+0.7,1),'linewidth',0.5); hold on;
% end
% lh(5) = plot([-0.05,t([1:end])],X1_mean([1,1:end]),'--','color',[0.6,0,0.6],'linewidth',1.5);
% lh(2) = plot([-0.05,t([1:end])],X2_mean([1,1:end]),'--','color',[0,0.8,0],'linewidth',1.5);
% lh(3) = plot([-0.05,t([1:end])],X_ODEMM1([1,1:end]),'-','color',[0,0.8,0],'linewidth',1.5);
% lh(6) = plot([-0.05,t([1:end])],X_ODEMM2([1,1:end]),'-','color',[0.6,0,0.6],'linewidth',1.5);
% 
% set(gca,'xlim',[-0.05,1.05],'ylim',[0,1],...
%         'xtick',0:0.2:1,'ytick',0:0.2:1);
% xlabel('time [min]','fontsize',fs(2));
% ylabel('concentration of B [nM]','fontsize',fs(2));
% legend(lh,{'supopulation 1: sample trajectory',...
%            'supopulation 1: mean',...
%            'supopulation 1: mean by ODE-MM',...
%            'supopulation 2: sample trajectory',...
%            'supopulation 2: mean',...
%            'supopulation 2: mean by ODE-MM'},...
%            'Position',[0.49,0.03,0.6,0.2]); legend('boxoff');
% 
% % Print
% set(gcf,'Position',[200 200 270 320]);
% set(gcf,'PaperPositionMode','auto');
% print('-depsc2','figures/sample_trajectories');

%% Sample trajectories
% Number of simulated cells
N = 500;
N_plot = 20;
u  = 1;
t = linspace(0,1.05,15);

% Sample simulation
X1 = zeros(length(t),N); nj1 = 0;
X2 = zeros(length(t),N); nj2 = 0;
for j = 1:N
    % Parameter sampling
    if rand < M_2logn_mean_all.w{1}(xi_true)
        theta_k = 10.^(xi_true(M_2logn_mean_all.subind{1}) + sigma_par_true*randn(1,3));
        X = M_2logn_mean_all.model(t,theta_k,u);
        X1(:,nj1+1) = X; nj1 = nj1 + 1;
    else
        theta_k = 10.^(xi_true(M_2logn_mean_all.subind{2}) + sigma_par_true*randn(1,3));
        X = M_2logn_mean_all.model(t,theta_k,u);
        X2(:,nj2+1) = X; nj2 = nj2 + 1;
    end
end

% Average
X1_mean = mean(X1(:,1:nj1),2);
X2_mean = mean(X2(:,1:nj2),2);

% Estimated subpopulations
X_ODEMM1 = M_2logn_mean_all.model(t,10.^parameters_2logn_mean_all.MS.MAP.par(M_2logn_mean_all.subind{1}),u);
X_ODEMM2 = M_2logn_mean_all.model(t,10.^parameters_2logn_mean_all.MS.MAP.par(M_2logn_mean_all.subind{2}),u);
X_ODEMM =   M_2logn_mean_all.w{1}(parameters_2logn_mean_all.MS.MAP.par)*X_ODEMM1 ...
          + M_2logn_mean_all.w{2}(parameters_2logn_mean_all.MS.MAP.par)*X_ODEMM2;

% Visualization
lh = [];

figure;
% subplot('Position',[0.15,0.58+0.1,0.82,0.3]);
% for j = 1:N_plot
%     lh(1) = plot([-0.05,t([1:end])],1-X1([1,1:end],j),'-','color',min([0,0.8,0]+0.7,1),'linewidth',0.5); hold on;
%     plot([-0.05,t([1:end])],1-X2([1,1:end],j),'-','color',min([0.6,0,0.6]+0.7,1),'linewidth',0.5); hold on;
% end
% lh(2) = plot([-0.05,t([1:end])],1-X1_mean([1,1:end]),'--','color',[0,0.8,0],'linewidth',1.5);
% plot([-0.05,t([1:end])],1-X2_mean([1,1:end]),'--','color',[0.6,0,0.6],'linewidth',1.5);
% plot([-0.05,t([1:end])],1-X_ODEMM1([1,1:end]),'-','color',[0,0.8,0],'linewidth',1.5);
% lh(3) = plot([-0.05,t([1:end])],1-X_ODEMM2([1,1:end]),'-','color',[0.6,0,0.6],'linewidth',1.5);

set(gca,'xlim',[-0.05,1.05],'ylim',[0,1],...
        'xtick',0:0.2:1,'xticklabel',{},'ytick',0:0.2:1);
ylabel('concentration of A [nM]','fontsize',fs(2));
subplot('Position',[0.15,0.2,0.4,0.75]);
for j = 1:N_plot
%     lh(9) = plot([-0.05,t([1:end])],X1([1,1:end],j),'-','color',min([0,0,0]+0.7,1),'linewidth',0.5); hold on;
%     lh(4) = plot([-0.05,t([1:end])],X2([1,1:end],j),'-','color',min([0,0,0]+0.7,1),'linewidth',0.5); hold on;
%     lh(9) = patch([-0.05,t([1:end])],X1([1,1:end],j), '-','EdgeColor',[0,0.8,0],'EdgeAlpha',0.05,'FaceColor','none'); hold on;
%     lh(4) = patch([-0.05,t([1:end])],X2([1,1:end],j), '-','EdgeColor',[0.6,0,0.6],'EdgeAlpha',0.05,'FaceColor','none');
    lh(8) = plot([-0.05,t([1:end])],X1([1,1:end],j),'-','color',min([0,0.8,0]+0.7,1),'linewidth',0.5); hold on;
    lh(4) = plot([-0.05,t([1:end])],X2([1,1:end],j),'-','color',min([0.6,0,0.6]+0.7,1),'linewidth',0.5); hold on;
end
lh(9) = plot([-0.05,t([1:end])],X1_mean([1,1:end]),'--','color',[0,0.8,0],'linewidth',1.5);
lh(5) = plot([-0.05,t([1:end])],X2_mean([1,1:end]),'--','color',[0.6,0,0.6],'linewidth',1.5);
lh(10) = plot([-0.05,t([1:end])],X_ODEMM1([1,1:end]),'-','color',[0,0.8,0],'linewidth',1.5);
lh(6) = plot([-0.05,t([1:end])],X_ODEMM2([1,1:end]),'-','color',[0.6,0,0.6],'linewidth',1.5);
lh(2) = plot([-0.05,t([1:end])],X_ODEMM([1,1:end]),'-','color',[1,0,0],'linewidth',1.5);
lh(1) = plot(D.t([1:end]),mean(D.y,2),'.','color',[0,0,0],'linewidth',6,'markersize',8);

set(gca,'xlim',[-0.05,1.05],'ylim',[0,0.7],...
        'xtick',0:0.2:1,'ytick',0:0.1:0.7);
xlabel('time [min]','fontsize',fs(2));
ylabel('concentration of B [nM]','fontsize',fs(2));

legend(lh,{'measured mean',...
           'mean by ODE-MM',...
           '',...
           'sample trajectory',...
           'mean by sample trajectory',...
           'mean by ODE-MM',...
           '',...
           'sample trajectory',...
           'mean of sample trajectory',...
           'mean by ODE-MM'},...
           'Position',[0.79,0.44,0.01,0.1]); legend('boxoff');
text(1.1,0.68,'\bf Overall population:')
text(1.1,0.45,'\bf Subpopulation 1:')
text(1.1,0.15,'\bf Subpopulation 2:')

% Print
set(gcf,'Position',[200 200 270 130]);
set(gcf,'PaperPositionMode','auto');
print('-depsc2','figures/sample_trajectories');

%% Sample trajectories
% Number of simulated cells
N = 500;
N_plot = 20;
u  = 1;
t = linspace(0,1.05,15);

% Sample simulation
X1 = zeros(length(t),N); nj1 = 0;
X2 = zeros(length(t),N); nj2 = 0;
for j = 1:N
    % Parameter sampling
    if rand < M_2logn_mean_all.w{1}(xi_true)
        theta_k = 10.^(xi_true(M_2logn_mean_all.subind{1}) + sigma_par_true*randn(1,3));
        X = M_2logn_mean_all.model(t,theta_k,u);
        X1(:,nj1+1) = X; nj1 = nj1 + 1;
    else
        theta_k = 10.^(xi_true(M_2logn_mean_all.subind{2}) + sigma_par_true*randn(1,3));
        X = M_2logn_mean_all.model(t,theta_k,u);
        X2(:,nj2+1) = X; nj2 = nj2 + 1;
    end
end

% Average
X1_mean = mean(X1(:,1:nj1),2);
X2_mean = mean(X2(:,1:nj2),2);

% Estimated subpopulations
X_ODEMM1 = M_2logn_mean_all.model(t,10.^parameters_2logn_mean_all.MS.MAP.par(M_2logn_mean_all.subind{1}),u);
X_ODEMM2 = M_2logn_mean_all.model(t,10.^parameters_2logn_mean_all.MS.MAP.par(M_2logn_mean_all.subind{2}),u);
X_ODEMM =   M_2logn_mean_all.w{1}(parameters_2logn_mean_all.MS.MAP.par)*X_ODEMM1 ...
          + M_2logn_mean_all.w{2}(parameters_2logn_mean_all.MS.MAP.par)*X_ODEMM2;

% Visualization
lh = [];

figure;
% subplot('Position',[0.15,0.58+0.1,0.82,0.3]);
% for j = 1:N_plot
%     lh(1) = plot([-0.05,t([1:end])],1-X1([1,1:end],j),'-','color',min([0,0.8,0]+0.7,1),'linewidth',0.5); hold on;
%     plot([-0.05,t([1:end])],1-X2([1,1:end],j),'-','color',min([0.6,0,0.6]+0.7,1),'linewidth',0.5); hold on;
% end
% lh(2) = plot([-0.05,t([1:end])],1-X1_mean([1,1:end]),'--','color',[0,0.8,0],'linewidth',1.5);
% plot([-0.05,t([1:end])],1-X2_mean([1,1:end]),'--','color',[0.6,0,0.6],'linewidth',1.5);
% plot([-0.05,t([1:end])],1-X_ODEMM1([1,1:end]),'-','color',[0,0.8,0],'linewidth',1.5);
% lh(3) = plot([-0.05,t([1:end])],1-X_ODEMM2([1,1:end]),'-','color',[0.6,0,0.6],'linewidth',1.5);

set(gca,'xlim',[-0.05,1.05],'ylim',[0,1],...
        'xtick',0:0.2:1,'xticklabel',{},'ytick',0:0.2:1);
ylabel('concentration of A [nM]','fontsize',fs(2));
subplot('Position',[0.15,0.2,0.4,0.75]);
for j = 1:N_plot
%     lh(9) = plot([-0.05,t([1:end])],X1([1,1:end],j),'-','color',min([0,0,0]+0.7,1),'linewidth',0.5); hold on;
%     lh(4) = plot([-0.05,t([1:end])],X2([1,1:end],j),'-','color',min([0,0,0]+0.7,1),'linewidth',0.5); hold on;
%     lh(9) = patch([-0.05,t([1:end])],X1([1,1:end],j), '-','EdgeColor',[0,0.8,0],'EdgeAlpha',0.05,'FaceColor','none'); hold on;
%     lh(4) = patch([-0.05,t([1:end])],X2([1,1:end],j), '-','EdgeColor',[0.6,0,0.6],'EdgeAlpha',0.05,'FaceColor','none');
    lh(8) = plot([-0.05,t([1:end])],X1([1,1:end],j),'-','color',min([0,0.8,0]+0.7,1),'linewidth',0.5); hold on;
    lh(4) = plot([-0.05,t([1:end])],X2([1,1:end],j),'-','color',min([0.6,0,0.6]+0.7,1),'linewidth',0.5); hold on;
end
lh(9) = plot([-0.05,t([1:end])],X1_mean([1,1:end]),'--','color',[0,0.8,0],'linewidth',1.5);
lh(5) = plot([-0.05,t([1:end])],X2_mean([1,1:end]),'--','color',[0.6,0,0.6],'linewidth',1.5);
%lh(10) = plot([-0.05,t([1:end])],X_ODEMM1([1,1:end]),'-','color',[0,0.8,0],'linewidth',1.5);
%lh(6) = plot([-0.05,t([1:end])],X_ODEMM2([1,1:end]),'-','color',[0.6,0,0.6],'linewidth',1.5);
lh(2) = plot([-0.05,t([1:end])],X_ODEMM([1,1:end]),'-','color',[1,0,0],'linewidth',1.5);
lh(1) = plot(D.t([1:end]),mean(D.y,2),'.','color',[0,0,0],'linewidth',6,'markersize',8);

set(gca,'xlim',[-0.05,1.05],'ylim',[0,0.7],...
        'xtick',0:0.2:1,'ytick',0:0.1:0.7);
xlabel('time [min]','fontsize',fs(2));
ylabel('concentration of B [nM]','fontsize',fs(2));

legend(lh,{'measured mean',...
           'mean by ODE-MM',...
           '',...
           'sample trajectory',...
           'mean by sample trajectory',...
           '',...
           '',...
           'sample trajectory',...
           'mean of sample trajectory',...
           ''},...
           'Position',[0.79,0.44,0.01,0.1]); legend('boxoff');
text(1.1,0.68,'\bf Overall population:')
text(1.1,0.45,'\bf Subpopulation 1:')
text(1.1,0.15,'\bf Subpopulation 2:')

% Print
set(gcf,'Position',[200 200 270 130]);
set(gcf,'PaperPositionMode','auto');
print('-depsc2','figures/sample_trajectories_data');

%% Model-data comparison

% H1
D(1).measurand = 'concentration of B [nM]';
options_plot.fs = fs([1,1]);
options_plot.z_max{1} = 0.1;
options_plot.data.bins = 50;
options_plot.model.points = 200;
options_plot.boundaries(1).y_min = 0.1; options_plot.boundaries(1).y_max = 1;
options_plot.x_scale = 'log';
options_plot.data.lw   = 1;
options_plot.model.lw   = 1;
options_plot.model.ls = {'-','-'};
options_plot.legend = {'data','model'};
fh = plotODEMix_paper(D,{M_2logn_mean_all},...
                        {parameters_2logn_mean_all.MS.MAP.par},...
                        options_plot);
% Print
set(gcf,'Position',[200 200 265 170]);
set(gcf,'PaperPositionMode','auto');
print('-depsc2','figures/model_data_comparison');

%% Data

fh = plotODEMix_paper(D,[],...
                        {parameters_2logn_mean_all.MS.MAP.par},...
                        options_plot);
% Print
set(gcf,'Position',[200 200 265 170]);
set(gcf,'PaperPositionMode','auto');
print('-depsc2','figures/data');
