# Supplementary material for: ODE Constrained Mixture Modelling: A Method for Unraveling Subpopulation Structures and Dynamics
Source: PLoS Comput Biol. 2014 Jul 3;10(7):e1003686. doi: 10.1371/journal.pcbi.1003686 (PMC4081021; doi:10.1371/journal.pcbi.1003686)
Supplement: Code S1 — MATLAB code used for ODE constrained mixture modelling. This zip-file contains the MATLAB code for the simulation example (conversion process) and the application example (NGF-induced Erk1/2 phosphorylation) presented in the paper. We provide implementations for the models, the parameter estimation, the uncertainty analysis and the model selection. In addition to the implementation, also all data and result files (.mat) are included. (ZIP) [file pcbi.1003686.s001.zip › ODEMM_implementation_v01/conversion_reaction/scenario_2___high_variability/project/data/generate_data.m]

clear all;
close all;
clc;


%% Model
% R1: A -> B, w = k10+k1*u*[A]
% R2: B -> A, w = k2*[B]
% with [A](0) = 1 and [B](0) = 0.
%
% ODE model:
% d[B]/dt = (k10+k1*u)*(A_tot-[B]) - k2*[B],       [B](0) = 0
%         = (k10+k1*u)*A_tot - (k10+k1*u+k2)*[B],  [B](0) = 0
% Measurement:
% y = [B]
%
% Parameter:
% xi = (log10(k10),log10(k2),log10(k1_s1),log10(k1_s2),w_1)
%xi_true = [log10(0.5),log10(1.8),log10(0.8),log10(0.08),0.4];
xi_true = [log10(0.5),log10(1.5),log10(0.75),log10(0.1),0.5];
% xi_true = [log10(0.6),log10(1.8),log10(1),log10(0.1),0.4];

%% Definition of model
M.N_subpop = 2;
M.model = @(T,theta,u) simConversionReaction(T,theta,u);

% Subpopulation 1
M.subind{1} = [1,2,3];
M.theta{1} = @(xi) 10.^xi([1,2,3]);
M.w{1} = @(xi) xi(5);

% Subpopulation 2
M.subind{2} = [1,2,4];
M.theta{2} = @(xi) 10.^xi([1,2,4]);
M.w{2} = @(xi) 1 - xi(5);

%% Generation of measurement data
% Number of measured cells
N = 1000;

% Variability of parameters
sigma_par = 0.1;

% Simulation mean (kinetic)
% Stimulus
u  = 1;
% Time points
T_kinetic = [0,0.1,0.2,0.3,0.5,1];
% Sampling
Y_r_kinetic  = zeros(length(T_kinetic),N);
Y_nr_kinetic = zeros(length(T_kinetic),N);
Y_kinetic= zeros(length(T_kinetic),N);
for k = 1:length(T_kinetic)
    for j = 1:N
        % Parameter sampling
        if rand < M.w{1}(xi_true)
            theta_k = 10.^(xi_true(M.subind{1}) + sigma_par*randn(1,3));
        else
            theta_k = 10.^(xi_true(M.subind{2}) + sigma_par*randn(1,3));
        end
        % Simulation
        X  = M.model(T_kinetic,theta_k,u);
        Y_kinetic(k,j) = X(k);
    end
end
% Assign to struct
D(1).type = 'kinetic';
D(1).t = T_kinetic;
D(1).u = u;
D(1).y = Y_kinetic;
D(1).name = 'time response';
D(1).measurand = '[B]';

%% Visualization of data
options_plot.boundaries(1).y_min = 0.1;
options_plot.boundaries(1).y_max = 1;
options_plot.x_scale = 'log';
options_plot.data.bins  = 30;
fhd = plotODEMix(D,[],[],options_plot);

%% Save artifical data
save('data','D')
