# Supplementary material for: ODE Constrained Mixture Modelling: A Method for Unraveling Subpopulation Structures and Dynamics
Source: PLoS Comput Biol. 2014 Jul 3;10(7):e1003686. doi: 10.1371/journal.pcbi.1003686 (PMC4081021; doi:10.1371/journal.pcbi.1003686)
Supplement: Code S1 — MATLAB code used for ODE constrained mixture modelling. This zip-file contains the MATLAB code for the simulation example (conversion process) and the application example (NGF-induced Erk1/2 phosphorylation) presented in the paper. We provide implementations for the models, the parameter estimation, the uncertainty analysis and the model selection. In addition to the implementation, also all data and result files (.mat) are included. (ZIP) [file pcbi.1003686.s001.zip › ODEMM_implementation_v01/EstTool/computeMCMCsample_DRAM.m]

% computeMCMCsample_DRAM performs adaptive MCMC sampling of the posterior
%   distribution using the DRAM toolbox. The main porpuse of this routine
%   is to provide a nice interface.  
%
% USAGE:
% ======
% [...] = computeMCMCsample_DRAM(parameters,logPosterior)
% [...] = computeMCMCsample_DRAM(parameters,logPosterior,options)
% [parameters] = computeMCMCsample_DRAM(...)
% [parameters,fh_logPost_trace] = computeMCMCsample_DRAM(...)
% [parameters,fh_logPost_trace,fh_par_trace] = computeMCMCsample_DRAM(...)
% [parameters,fh_logPost_trace,fh_par_trace,fh_par_dis] = computeMCMCsample_DRAM(...)
%
% INPUTS:
% =======
% parameters ... parameter struct containing at least:
%   .number ... number of parameter
%   .ml .. maximum likelihood estimate
%   .min ... lower bound for parameter values       
%   .max ... upper bound for parameter values       
% logPosterior ... log-posterior of model as function of the parameters.
% options ... options of algorithm
%   .nsimu_warmup ... length of MCMC warm-up run (default = 1e4).
%   .nsimu_run ... length of MCMC run(default = 5e4).
%   .algorithm ... MCMC sampling scheme (default = 'dram')
%   .qcov ... initial covariance matrix for MCMC sampling
%       (default = 0.001*eye(parameters.number)).
%   .adaptint ... number of function evaluations between adaptation of
%       the MCMC transition kernel (default = 20*parameters.number).
%   .plot ... visualization of the results after the computation (default = 'true').
%   .plot_options ... plot options:
%       .interval ... method uses to determine plot bounds (default = 'dynamic').
%       .hold_on ... conserve of current plot content (default = 'false').
%   .fh_logPost_trace ... figure handle for log-posterior trace plot.
%   .fh_par_trace ... figure handle for parameter trace plots.
%   .fh_par_dis ... figure handle for the parameter distribution trace plot.
%
% Outputs:
% ========
% parameters ... updated parameter object containing:
%   .MCMC ... informations about MCMC-sampling.
%       .sample ... MCMC sample:
%           .logPost ... log-posterior function along chain
%           .par  ... parameters along chain
%       .MAP ... MCMC-based MAP estimate:
%           .logPost ... log-posterior function of MAP
%           .par  ... MAP
% fh_logPost_trace .. figure handle for log-posterior trace
% fh_par_trace .. figure handle for parameter traces
% fh_par_dis .. figure handle for parameter distribution
%
% 2012/07/11 Jan Hasenauer

% function [parameters,fh_logPost_trace,fh_par_trace,fh_par_dis] = computeMCMCsample_DRAM(parameters,logLikelihood,options)
function [parameters,fh_logPost_trace,fh_par_trace,fh_par_dis] = computeMCMCsample_DRAM(varargin)


%% CHECK AND ASSIGN INPUTS
if nargin >= 2
    parameters = varargin{1};
    logPosterior = varargin{2};
else
    error('optimizeMixtureModel requires at least three inputs.')
end

% Set options
options.plot = 'true';
options.plot_options.interval = 'dynamic';
options.plot_options.hold_on = 'false';
options.fh_logPost_trace = [];
options.fh_par_trace = [];
options.fh_par_dis = [];
options.nsimu_warmup = 1e4;
options.nsimu_run    = 5e4;
options.algorithm    = 'dram';
options.qcov         = 0.001*eye(parameters.number);
options.adaptint     = 20*parameters.number;
if nargin == 3
    options = setdefault(varargin{3},options);
end

%% OPEN FIGURE
if strcmp(options.plot,'true')
    % logL trace
    if isempty(options.fh_logPost_trace)
        fh_logPost_trace = figure;
    else
        fh_logPost_trace = figure(options.fh_logPost_trace);
    end
    % parameter traces
    if isempty(options.fh_par_trace)
        fh_par_trace = figure;
    else
        fh_par_trace = figure(options.fh_par_trace);
    end
    % parameter distribution
    if isempty(options.fh_par_dis)
        fh_par_dis = figure;
    else
        fh_par_dis = figure(options.fh_par_dis);
    end
end

%% INITIALIZATION
for i = 1:parameters.number
    params{i} = {parameters.name{i},parameters.MS.MAP.par(i),parameters.min(i),parameters.max(i)};
end

%% SAMPLING MODEL
model.ssfun = @(theta,dummi) -2*logPosterior(theta);
model.sigma2 = 1;
model.N = 1;

%% OPTIONS MCMC SAMPLING
% Options
options_dram.method      = options.algorithm; % adaptation method (mh,am,dr,dram)
options_dram.qcov        = options.qcov;      % proposal covariance
options_dram.adaptint    = options.adaptint;  % adaptation interval
options_dram.printint    = 0; % how often to show info on acceptance ratios
options_dram.verbosity   = 0;  % how much to show output in Matlab window
options_dram.waitbar     = 1;  % show garphical waitbar
options_dram.updatesigma = 0;  % update error variance
options_dram.stats       = 0;  % save extra statistics in results

%% RUN MCMC SAMPLING
% Warm-up
options_dram.nsimu = options.nsimu_warmup; % # simulations
[results] = mcmcrun(model,[],params,options_dram);
% Sampling
options_dram.nsimu = options.nsimu_run; % # simulations
[results,Theta,~,Obj] = mcmcrun(model,[],params,options_dram,results);
% Reassignment
parameters.MCMC.sample.logPost = -0.5*Obj;
parameters.MCMC.sample.par = Theta';
[parameters.MCMC.MAP.logPost,ind_map] = max(-0.5*Obj);
parameters.MCMC.MAP.par = Theta(ind_map,:)';

%% PLOT RESULTS OF MCMC RUN
if strcmp(options.plot,'true')
    % Course of individual parameters
    figure(fh_logPost_trace);
    mcmcplot(parameters.MCMC.sample.par',[],results,'chainpanel');
    
    % Course of log-likelihood
    figure(fh_par_trace);
    semilogy(1:length(parameters.MCMC.sample.logPost),parameters.MCMC.sample.logPost,'b.');
    xlabel('sample member');
    ylabel('log-likelihood');

    % Parameter histogram
    plotMCMC(parameters,fh_par_dis); hold on;

    % Chain statistics
    chainstats(parameters.MCMC.sample.par',results);
end
