# Supplementary material for: ODE Constrained Mixture Modelling: A Method for Unraveling Subpopulation Structures and Dynamics
Source: PLoS Comput Biol. 2014 Jul 3;10(7):e1003686. doi: 10.1371/journal.pcbi.1003686 (PMC4081021; doi:10.1371/journal.pcbi.1003686)
Supplement: Code S1 — MATLAB code used for ODE constrained mixture modelling. This zip-file contains the MATLAB code for the simulation example (conversion process) and the application example (NGF-induced Erk1/2 phosphorylation) presented in the paper. We provide implementations for the models, the parameter estimation, the uncertainty analysis and the model selection. In addition to the implementation, also all data and result files (.mat) are included. (ZIP) [file pcbi.1003686.s001.zip › ODEMM_implementation_v01/EstTool/computeProfiles.m]

% computeProfiles calculates the profiles of a user-supplied function,
%   starting from the maximum a posteriori estimate.
%
% USAGE:
% ======
% [...] = computeProfiles(parameters,logPosterior)
% [...] = computeProfiles(parameters,logPosterior,options)
% [parameters,fh] = computeProfiles(...)
%
% INPUTS:
% =======
% parameters ... parameter struct       
% logPosterior ... log-posterior of model as function of the parameters.
%       This log-posterior function must allow for a second input. This
%       input is an option, which determines whether the value and the
%       gradient of the positive (.sign = 'negative') or the negative 
%       (.sign = 'positive') log-posterior is provided. Furthermore, an 
%       index set may be provided which determines the index of the 
%       parameters with respect to which the gradient is evaluated
%       (.grad_ind).
% options ... options of algorithm
%     .fmincon ... options for local optimization
%     .intervals ... number of intervals in which profile is 
%         decomposed (default = 30).
%     .plot ... plot the results during the computation (default = 'true').
%     .fh ... figure handle. If no figure handle is provided, a new figure
%           is created.
%     .parameter_index ... index of the parameters for which the profile
%           is calculated (default = 1:parameters.number).
%     .P.min ... lower bound for profiling parameters, having same
%           dimension as the parameter vector (default = parameters.min).
%     .P.max ... lower bound for profiling parameters, having same
%           dimension as the parameter vector (default = parameters.max).
%     .R_min ... minimal ratio down to which the profile is calculated 
%           (default = 0.03).
%     .dR_max ... maximul relative decrease of ratio allowed
%           for two adjacent points in the profile (default = 0.15).
%
% Outputs:
% ========
% parameters ... updated parameter object containing:
%     .P(i) ... profile for i-th parameter
%         .par ... MAP along profile
%         .logPost ... maximum log-posterior along profile
%         .R ... ratio
% fh .. figure handle
%
% 2012/05/16 Jan Hasenauer

% function [parameters,fh] = computeProfiles(parameters,logPosterior,options)
function [parameters,fh] = computeProfiles(varargin)

%% CHECK AND ASSIGN INPUTS
if nargin >= 2
    parameters = varargin{1};
    logPosterior = varargin{2};
else
    error('optimizeMixtureModel requires at least three inputs.')
end

% Check and assign options
%options.fmincon = optimset('algorithm','trust-region-reflective',...
options.fmincon = optimset('algorithm','interior-point',...
                           'display','off',...
                           'GradObj','on',...
                           'MaxIter',2000,...
                           'MaxFunEvals',300*parameters.number);
options.intervals = 30;
options.plot = 'true';
options.plot_options.interval = 'dynamic';
options.plot_options.mark_constraint = 'false';
options.plot_options.hold_on = 'false';
options.fh = [];
options.parameter_index = 1:parameters.number;
options.P.min = parameters.min;
options.P.max = parameters.max;
options.R_min = 0.03;
options.dR_max = 0.12;
options.update_mode = 'multi-dimensional'; %'one-dimensional';
options.P_next_step.min = 1e-6;
options.P_next_step.max = 1e2;
options.reoptimize = 'false'; %'true';
options.profile = 'true'; %'false'; 
if nargin == 3
    options = setdefault(varargin{3},options);
end

%% OPEN FIGURE
if strcmp(options.plot,'true')
    if isempty(options.fh)
        fh = figure;
    else
        fh = figure(options.fh);
    end
else
    fh = [];
    disp(' ');
    disp(['Profile likelihood computation:']);
    disp(['===============================']);
end

%% COMPUTE PROFILE
if strcmp(options.profile,'true')
% Loop: Parameters
for i = options.parameter_index
    % Initialize profile
    parameters.P(i).par     = parameters.MS.MAP.par;
    parameters.P(i).logPost = parameters.MS.MAP.logPost;
    parameters.P(i).R       = 1;
end

% Loop: Parameters
for i = options.parameter_index
    disp('');
    % Index set
    I1 = [1:i-1]';
    I2 = [i+1:parameters.number]';
    I  = [I1;I2];
    % Likelihood function option
    options.logPost_options.grad_ind = I(:);
    options.logPost_options.sign = 'negative';
            
    %% COMPUTE OPTIMUM FOR IN-/DECREASING THETA
    for s = [-1,1]
        % Sarting point
        theta  = parameters.MS.MAP.par;
        logPost = parameters.MS.MAP.logPost;
        % Lower and upper bounds for profiles
        theta_min = [parameters.min(I1);options.P.min(i);parameters.min(I2)];
        theta_max = [parameters.max(I1);options.P.max(i);parameters.max(I2)];
        % Initialize direction
        dtheta = zeros(parameters.number,1);
        dtheta(i) = s*(parameters.max(i) - parameters.min(i))/options.intervals;
        % Loop: Points of profile with theta_i > theta_i_ml
        while (options.P.min(i) < theta(i)) && (theta(i) < options.P.max(i)) && ...
              (logPost >= (log(options.R_min) + parameters.MS.MAP.logPost))
            % Propose theta_i
            logPost_target = log(1-options.dR_max) + logPost;
            options.P_next_step.start = abs(dtheta(i));
            [theta_new,logPost_exp] = getNextStepProfile(theta,theta_min,theta_max,dtheta/abs(dtheta(i)),logPost_target,...
                                                         @(theta) -logPosterior(theta,options.logPost_options),...
                                                         parameters.constraints,options.P_next_step);
            theta_i = theta_new(i);
            
            % Linear constraints
            if ~isempty(parameters.constraints.A)
                A = parameters.constraints.A(:,I);
                b = parameters.constraints.b - 10^-10 - parameters.constraints.A(:,i)*theta_i;
            else
                A = [];
                b = [];
            end
            if ~isempty(parameters.constraints.Aeq)
                Aeq = parameters.constraints.Aeq(:,I) - parameters.constraints.Aeq(:,i)*theta_i;
                beq = parameters.constraints.beq;
            else
                Aeq = [];
                beq = [];
            end
            
            if logPost_exp > -inf
                % Optimize
                [theta_new,J_opt] = ...
                    fmincon(@(theta_I) logPosterior([theta_I(I1);theta_new(i);theta_I(I2-1)],options.logPost_options),...     % negative log-likelihood function
                                        theta_new(I),...
                                        A  ,b  ,... % linear inequality constraints
                                        Aeq,beq,... % linear equality constraints     [],[],[],[],...   % initial parameter
                                        parameters.min(I),...   % lower bound
                                        parameters.max(I),...   % upper bound
                                        [],options.fmincon);    % options

                % Restore full vector and determine update direction
                logPost = -J_opt;
                dtheta = [theta_new(I1);theta_i;theta_new(I2-1)] - theta;
                theta = theta + dtheta;
                if strcmp(options.update_mode,'one-dimensional')
                    dtheta = dtheta.*([1:parameters.number]'==i);
                end
            else
                logPost = -inf;
                theta = theta_new;
                theta(i) = theta(i) + s*1e-16;
            end
            
            % Store results
            switch s
                case 1
                    parameters.P(i).par     = [parameters.P(i).par,theta];
                    parameters.P(i).logPost = [parameters.P(i).logPost,logPost];
                    parameters.P(i).R       = [parameters.P(i).R,exp(logPost - parameters.MS.MAP.logPost)];
                case -1
                    parameters.P(i).par     = [theta,parameters.P(i).par];
                    parameters.P(i).logPost = [logPost,parameters.P(i).logPost]; 
                    parameters.P(i).R       = [exp(logPost - parameters.MS.MAP.logPost),parameters.P(i).R];
            end
            
            % Update plot
            if strcmp(options.plot,'true')
                fh = plotP(parameters,fh,options.parameter_index,options.plot_options);
            end
            
            % Output command line
            disp([num2str(i,'%d') '-th P: point ' num2str(length(parameters.P(i).R)-1,'%d') ', R = ' ...
                  num2str(exp(logPost - parameters.MS.MAP.logPost),'%.3e') ' (optimized) / '...
                  num2str(exp(logPost_exp - parameters.MS.MAP.logPost),'%.3e') ' (predicted)']);
        end
    end    
end
end

%% REOPTIMIZE PROFILE FROM THE BOARDER
if strcmp(options.reoptimize,'true')
disp('');
disp('Re-optimization of profile');
% Loop: Parameters
for i = options.parameter_index
    disp('');
    % Index set
    I1 = [1:i-1]';
    I2 = [i+1:parameters.number]';
    I  = [I1;I2];
    % Likelihood function option
    options.logPost_options.grad_ind = I(:);
    options.logPost_options.sign = 'negative';

    %% COMPUTE OPTIMUM FOR IN-/DECREASING THETA
    for s = [-1,1]
        % Find set
        if s == -1
            ind = find(parameters.P(i).par(i,:) < parameters.MS.MAP.par(i));
            ind = ind(2:end);
        else
            ind = find(parameters.P(i).par(i,:) > parameters.MS.MAP.par(i));
            ind = ind(end-1:-1:1);
        end
 
        % Loop: Index points
        for k = ind
            % Starting point
            theta_new = parameters.P(i).par(:,k+s);
            theta_new(i) = parameters.P(i).par(i,k);
            theta_i = theta_new(i);
            
            % Modification of options struct
            options_fmincon = options.fmincon;
            if isfield(options.fmincon,'TypicalX')
                if ~isempty(options.fmincon.TypicalX)
                    options_fmincon.TypicalX = options_fmincon.TypicalX(I);
                end
            end
            if isfield(options.fmincon,'FinDiffRelStep')
                if ~isempty(options.fmincon.FinDiffRelStep)
                    options_fmincon.FinDiffRelStep = options_fmincon.FinDiffRelStep(I);
                end
            end
            
            % Linear constraints
            if ~isempty(parameters.constraints.A)
                A = parameters.constraints.A(:,I);
                b = parameters.constraints.b - 10^-10 - parameters.constraints.A(:,i)*theta_i;
            else
                A = [];
                b = [];
            end
            if ~isempty(parameters.constraints.Aeq)
                Aeq = parameters.constraints.Aeq(:,I) - parameters.constraints.Aeq(:,i)*theta_i;
                beq = parameters.constraints.beq;
            else
                Aeq = [];
                beq = [];
            end
            
            % Optimize
            [theta_new,J_opt] = ...
                fmincon(@(theta_I) logPosterior([theta_I(I1);theta_new(i);theta_I(I2-1)],options.logPost_options),...     % negative log-likelihood function
                                    theta_new(I),...        % initial parameter
                                    A  ,b  ,...             % linear inequality constraints
                                    Aeq,beq,...             % linear equality constraints
                                    parameters.min(I),...   % lower bound
                                    parameters.max(I),...   % upper bound
                                    [],options_fmincon);    % options
            logPost = -J_opt;
            
            % Assignment
            if -J_opt > parameters.P(i).logPost(k);
                parameters.P(i).par(I,k) = theta_new;
                parameters.P(i).logPost(k) = logPost;
                parameters.P(i).R(k) = exp(logPost - parameters.MS.MAP.logPost);
            end
            
            % Update plot
            if strcmp(options.plot,'true')
                fh = plotP(parameters,fh,options.parameter_index,options.plot_options);
            end
            
            % Output command line
            disp([num2str(i,'%d') '-th P: point ' num2str(k,'%d') ...
                ' -> ' num2str(ind(end)-s,'%d')]);
        end
    end
    disp('');
end
end
%% 
