# Supplementary material for: ODE Constrained Mixture Modelling: A Method for Unraveling Subpopulation Structures and Dynamics
Source: PLoS Comput Biol. 2014 Jul 3;10(7):e1003686. doi: 10.1371/journal.pcbi.1003686 (PMC4081021; doi:10.1371/journal.pcbi.1003686)
Supplement: Code S1 — MATLAB code used for ODE constrained mixture modelling. This zip-file contains the MATLAB code for the simulation example (conversion process) and the application example (NGF-induced Erk1/2 phosphorylation) presented in the paper. We provide implementations for the models, the parameter estimation, the uncertainty analysis and the model selection. In addition to the implementation, also all data and result files (.mat) are included. (ZIP) [file pcbi.1003686.s001.zip › ODEMM_implementation_v01/EstTool/getConfidenceIntervals.m]

% getConfidenceIntervals calculates the confidence intervals based on
%   the Hessian at the maximum a posteriori estimate or profiles.
%
% USAGE:
% ======
% parameters = getConfidenceIntervals(parameters,alpha)
%
% INPUTS:
% =======
% parameters ... parameter struct (including profiles)
% alpha ... vector of confidence levels
%
% Outputs:
% ========
% parameters.CI ... Information about confidence levels
%   Threshold based confidence intervals:
%     .local_PL ... from local approximation.
%     .PL ... from profiles.
%   Mass based confidence intervals:
%     .local_B ... from local approximation.
%
% 2013/11/29 Jan Hasenauer

function parameters = getConfidenceIntervals(parameters,alpha)

% Initialization
parameters.CI.alpha_levels = alpha;

% Loop: alpha levels
for k = 1:length(alpha)
    % Loop: Parameters
    for i = 1:parameters.number
        % Confidence intervals computed using local approximation and a
        % threshold (-> similar to PL-based confidence intervals)
        parameters.CI.local_PL(i,1,k) = parameters.MS.MAP.par(i) - sqrt(icdf('chi2',alpha(k),1)/parameters.MS.MAP.hessian(i,i));
        parameters.CI.local_PL(i,2,k) = parameters.MS.MAP.par(i) + sqrt(icdf('chi2',alpha(k),1)/parameters.MS.MAP.hessian(i,i));

        % Confidence intervals computed using local approximation and the
        % probability mass (-> similar to Bayesian confidence intervals)
        if parameters.MS.MAP.hessian(i,i) > 1e-16
            parameters.CI.local_B(i,1,k)  = icdf('norm',  (1-alpha(k))/2,parameters.MS.MAP.par(i),inv(sqrt(parameters.MS.MAP.hessian(i,i))));
            parameters.CI.local_B(i,2,k)  = icdf('norm',1-(1-alpha(k))/2,parameters.MS.MAP.par(i),inv(sqrt(parameters.MS.MAP.hessian(i,i))));
        else
            parameters.CI.local_B(i,1,k) = -inf;
            parameters.CI.local_B(i,2,k) =  inf;
        end

        % Confidence intervals computed using profile likelihood
        if isfield(parameters,'P')
            if i <= length(parameters.P)
                if ~isempty(parameters.P(i).par)
                    % left bound
                    ind  = find(parameters.P(i).par(i,:) <= parameters.MS.MAP.par(i));
                    j = find(parameters.P(i).R(ind) <= exp(-icdf('chi2',alpha(k),1)/2),1,'last');
                    if ~isempty(j)
                        parameters.CI.PL(i,1,k) = interp1(parameters.P(i).R(ind([j,j+1])),...
                            parameters.P(i).par(i,ind([j,j+1])),exp(-icdf('chi2',alpha(k),1)/2));
                    else
                        parameters.CI.PL(i,1,k) = -inf;
                    end
                    % right bound
                    ind  = find(parameters.P(i).par(i,:) >= parameters.MS.MAP.par(i));
                    j = find(parameters.P(i).R(ind) <= exp(-icdf('chi2',alpha(k),1)/2),1,'first');
                    if ~isempty(j)
                        parameters.CI.PL(i,2,k) = interp1(parameters.P(i).R(ind([j-1,j])),...
                            parameters.P(i).par(i,ind([j-1,j])),exp(-icdf('chi2',alpha(k),1)/2));
                    else
                        parameters.CI.PL(i,2,k) = inf;
                    end
                end
            end
        end
    end
end
