# Supplementary material for: ODE Constrained Mixture Modelling: A Method for Unraveling Subpopulation Structures and Dynamics
Source: PLoS Comput Biol. 2014 Jul 3;10(7):e1003686. doi: 10.1371/journal.pcbi.1003686 (PMC4081021; doi:10.1371/journal.pcbi.1003686)
Supplement: Code S1 — MATLAB code used for ODE constrained mixture modelling. This zip-file contains the MATLAB code for the simulation example (conversion process) and the application example (NGF-induced Erk1/2 phosphorylation) presented in the paper. We provide implementations for the models, the parameter estimation, the uncertainty analysis and the model selection. In addition to the implementation, also all data and result files (.mat) are included. (ZIP) [file pcbi.1003686.s001.zip › ODEMM_implementation_v01/EstTool/getNextStepProfile.m]

% getNextStepProfile is a support function for the profile calculation
%   and is called by computeProfile. It determines the length of the 
%   update step given update direction, parameter constraints,
%   log-posterior and target log posterior.
%
% USAGE:
% ======
% function [theta_new,logPost] = getNextStepProfile(theta,theta_min,theta_max,dtheta,logPost_target,logPosterior)
%
% INPUTS:
% =======
% theta ... starting parameter   
% theta_min ... lower bound for parameters   
% theta_max ... upper bound for parameters   
% dtheta ... upper direction
% logPost_target ... target value for log-posterior
% logPosterior ... log-posterior of model as function of the parameters.
%
% Outputs:
% ========
% theta_new ... parameter proposal
% logPost ... log-posterior at proposed parameter
%
% 2012/07/12 Jan Hasenauer

function [theta_new,logPost_new] = getNextStepProfile(theta,theta_min,theta_max,dtheta,logPost_target,logPosterior,constraints,options)

%% INITALIZATION
c     = min(max(options.start,options.min),options.max);
c_min = options.min; 
c_max = options.max;

theta_new = max(min(theta + c_min*dtheta,theta_max),theta_min);
logPost_c_min = logPosterior(theta_new);

% Constraints
if ~isempty(constraints.A)
    A = constraints.A;
    b = constraints.b;
else
    A = zeros(1,length(theta));
    b = 1;
end

if logPost_c_min >= logPost_target
    %% BISECTION
    while c_max/c_min > 1.5
        % Proposal
        theta_new = max(min(theta + c*dtheta,theta_max),theta_min);
        % Evaluate objective
        if max(A*theta_new > b) || max(theta_new > theta_max) || max(theta_new < theta_min)
            logPost = -inf;
        else
            logPost = logPosterior(theta_new);
        end
        % Update bounds
        if logPost <= logPost_target
            c_max = c;
        else 
            c_min = c;
            logPost_c_min = logPost;
        end
        % Update scaling
        c = sqrt(c_min*c_max);
    end
end    
% Determine theta
theta_new = theta + c_min*dtheta;
logPost_new = logPost_c_min;
