# Supplementary material for: ODE Constrained Mixture Modelling: A Method for Unraveling Subpopulation Structures and Dynamics
Source: PLoS Comput Biol. 2014 Jul 3;10(7):e1003686. doi: 10.1371/journal.pcbi.1003686 (PMC4081021; doi:10.1371/journal.pcbi.1003686)
Supplement: Code S1 — MATLAB code used for ODE constrained mixture modelling. This zip-file contains the MATLAB code for the simulation example (conversion process) and the application example (NGF-induced Erk1/2 phosphorylation) presented in the paper. We provide implementations for the models, the parameter estimation, the uncertainty analysis and the model selection. In addition to the implementation, also all data and result files (.mat) are included. (ZIP) [file pcbi.1003686.s001.zip › ODEMM_implementation_v01/EstTool/kde_simple.m]

% kde_simpe.m
% computes the kernel density estimate KDest at X given the sample P.
% The bandwidth can be determined using different methods (see below).
%
% USAGE:
% ======
% [KDest,Sigma] = kde_simple(P,X,Sigma,options)
%
% INPUT:
% ======
% p ... D x N - matrix, where each column defines a member 
%       of the sample.
% X ... D x Ngrid - matrix, where each column defines a point
%       at which the kernel density estimate is determined.
% Sigma ... kernel bandwidth. (If a kernel bandwidth is provided, it is
%       used. Otherwise, the bandwidth is computed from the data.)
% options ... options for the algorithm
%   .bw_selection ... bandwidth selction methods:
%       = 'scott' ... Scott's rule
%       = 'gen scott' (default) ... generalized Scott's rule
%       = 'user' ... bandwidth is provided
%   .kernel ... type of kernel:
%       = 'normal' (default) ... multi-variate Gausian kernel
%       = 'log-normal' ... multi-variate log-normal kernel
%
% OUTPUT:
% =======
% KDest ... kernel density estimate at points defined by X.
% Sigma ... covariance matrix of Gaussian kernel detemined 
%           using the generalized Scott's rule.
% 
% 07/10/2010 - Jan Hasenauer
% modified 14/01/2011 - Jan Hasenauer

%function [KDest,Sigma] = kde_simple(P,X,Sigma,options)
function [KDest,Sigma] = kde_simple(varargin)

%% CHECK/ASSIGN INPUTS
if nargin >= 2
    P = varargin{1};
    X = varargin{2};
else
    error('Not enough inputs!');
end

Sigma = [];
if nargin >= 3
    Sigma = varargin{3};
end
if ~isempty(Sigma)
    if (size(Sigma,1) ~= size(Sigma,2)) || (size(Sigma,2) ~= size(P,1))
        error('Dimension of data D and bandwidth Sigma does not agree.');
    end
end
    
% Check options
options.bw_selection = 'gen scott';
options.kernel = 'normal';
if nargin == 4
    options = setdefault(varargin{4},options);
end
if ~isempty(Sigma)
    options.bw_selection = 'user';
end    

% Check dimension
if size(P,1) ~= size(X,1)
    error('Dimensionality of sample members and grid points must agree!');
end

%% INITIALIZATION
% Assign dimensions
D = size(P,1);
N = size(P,2);
Ngrid = size(X,2);
% Adapt coordinates dependent on kernel shape
% (We adapt the coordinates instead of the kernel
%  shape to ensure computational efficiency.)
switch options.kernel
    case 'normal'
        Xc = X;
    case 'log-normal'
        % Check positivity of grid and data points
        if (min(P(:)) <= 0) || (min(X(:)) <= 0)
            % error
            error('Data or grid points contain negative values or zeros. => log-normal kernels can not be used.');
        end
        P = log(P);
        Xc = log(X);
        % I do not know how the generalize Scott's rule would look in this
        % cases. This has to be checked in the future. Till then it is not
        % allowed in combination with log-normal kernels.
        options.bw_selection = 'scott';
    otherwise
        % error
        error('This option is not available.');
end
% Compute kernal shape, bandwidth, and scaling constant
if isempty(Sigma)
switch options.bw_selection
    case 'scott'
        Sigma = diag((var(P')) * N^(-2/(D+4)));
    case 'gen scott';
        Sigma = cov(P') * N^(-2/(D+4));
    case 'user'
        % Nothing has to be done.
    otherwise
        % error
        error('This option is not available.');
end
end
invSigma = inv(Sigma);
c = 1/((2*pi)^(D/2)*sqrt(det(Sigma))) * 1/N;
% Initialize KDest
KDest = zeros(1,Ngrid);

%% CALCULATION OF DENSITY
% Initialization of 
W1 = -0.5*sum(Xc.*(invSigma*Xc),1);
W2 = -0.5*( (invSigma*Xc) + Xc.*(invSigma*ones(D,Ngrid)) );
W3 = -0.5*invSigma*ones(D,Ngrid);
% Loop: members of the sample P
for i = 1:N
    % Updata of complete density
    KDest = KDest + c*exp(W1 - (P(:,i))'*W2 + (P(:,i).^2)'*W3);
end

% % OLD CODE SEGMENT -> LESS EFFICIENT!
% for i = 1:N
%     % Updata of complete density
%     KDest = KDest + c*exp(-0.5*sum((Xc-diag(P(:,i))*ones(D,Ngrid)) .* (invSigma*(Xc-diag(P(:,i))*ones(D,Ngrid))),1));
% %    KDest = KDest + c*exp(-0.5*sum((Xc-repmat(P(:,i),1,Ngrid)) .* (invSigma*(Xc-repmat(P(:,i),1,Ngrid))),1));
% end


% Adapt kde required for log-normal kernels
switch options.kernel
    case 'normal'
        % Nothing has to be done!
    case 'log-normal'
        KDest = KDest./prod(X,1);
end

end
