# Supplementary material for: ODE Constrained Mixture Modelling: A Method for Unraveling Subpopulation Structures and Dynamics
Source: PLoS Comput Biol. 2014 Jul 3;10(7):e1003686. doi: 10.1371/journal.pcbi.1003686 (PMC4081021; doi:10.1371/journal.pcbi.1003686)
Supplement: Code S1 — MATLAB code used for ODE constrained mixture modelling. This zip-file contains the MATLAB code for the simulation example (conversion process) and the application example (NGF-induced Erk1/2 phosphorylation) presented in the paper. We provide implementations for the models, the parameter estimation, the uncertainty analysis and the model selection. In addition to the implementation, also all data and result files (.mat) are included. (ZIP) [file pcbi.1003686.s001.zip › ODEMM_implementation_v01/EstTool/optimizeMultiStart.m]

% optimizeMixtureModel calculates the maximum a posterior estimate of the
%   parameters of a user-supplied posterior function. Therefore, a 
%   multi-start local optimization is used. The starting points are 
%   computed via a using defined function.
%
% USAGE:
% ======
% [...] = optimizeMultiStart(parameters,logLikelihood)
% [...] = optimizeMultiStart(parameters,logLikelihood,options)
% [parameters,fh] = optimizeMultiStart(...)
%
% INPUTS:
% =======
% parameters ... parameter struct containing at least:
%   .number ... number of parameter
%   .guess ... initial guess of parameter
%   .min ... lower bound for parameter values       
%   .max ... upper bound for parameter values       
%   .name = {'name1',...} ... names of the parameters       
%   .init_fun ... function to draw starting points for local
%   	optimization. The function has to have the input structure
%           .init_fun(theta_0,theta_min,theta_max)
% logPosterior ... log-posterior of model as function of the parameters.
%   This log-posterior function must allow for a second input. This
%   input is an option, which determines whether the value and the
%   gradient of the positive (.sign = 'negative') or the negative 
%   (.sign = 'positive') log-likelihood is provided. Furthermore, an 
%   index set may be provided which determines the index of the 
%   parameters with respect to which the gradient is evaluated
%   (.grad_ind).
% options ... options of algorithm
%   .mode
%   .fmincon ... options for local optimization
%   .n_starts ... number of starts of the local optimization (default = 20)
%   .plot ... plot the results during the computation (default = 'true').
%
% Outputs:
% ========
% parameters ... updated parameter object containing:
%   .MS ... information about multi-start optimization
%       .MAP ... information about different a posteriori estimates:
%           .par ... MAP
%           .logPost ... log-posterior at MAP
%       .MAP_list ... list of different optimization results:
%           .par ... MAP
%           .logPost ... log-posterior at MAP
%               (columns are different estimation runs.
%           .nonzero ... ratio of successive runs defined as runs
%               which optimization converged.
%
% 2012/05/31 Jan Hasenauer
% 2012/07/09 Jan Hasenauer
% 2012/07/11 Jan Hasenauer

% function [parameters,fh] = optimizeMultiStart(parameters,logLikelihood,options)
function [parameters,fh] = optimizeMultiStart(varargin)

%% CHECK AND ASSIGN INPUTS
if nargin >= 2
    parameters = varargin{1};
    logPosterior = varargin{2};
else
    error('optimizeMixtureModel requires at least two inputs.')
end
% Check parameters:
if ~isfield(parameters,'min') || ~isfield(parameters,'max')
    error('Algorithm requires lower and upper bounds');
else
    parameters.min = parameters.min(:);
    parameters.max = parameters.max(:);
end
if length(parameters.min) ~= length(parameters.max)
	error('Dimension of parameters.min and parameters.max does not agree.');
else
    if max(parameters.min >= parameters.max)
        error('There exists at least one i with parameters.min(i) >= parameters.max(i).');
    end
end
if ~isfield(parameters,'number')
    parameters.number = length(parameters.min);
else
    if parameters.number ~= length(parameters.min)
        error('Dimension mismatch: parameters.number ~= length(parameters.min).');
    end
end
if isfield(parameters,'guess')
    parameters.guess = parameters.guess(:);
    if length(parameters.guess) ~= length(parameters.max)
        error('Dimension of parameters.guess does not agree with dimesion of parameters.min and .max.');
    end
end
constr.A = [];
constr.b = [];
constr.Aeq = [];
constr.beq = [];
if isfield(parameters,'constraints')
    parameters.constraints = setdefault(parameters.constraints,constr);
else
    parameters.constraints = constr;
end

% Check and assign options
options.fmincon = optimset('algorithm','interior-point',...
                           'display','off',...
                           'GradObj','on');
options.fmincon_con = optimset('algorithm','active-set',...
                           'display','off',...
                           'GradObj','off');
options.n_starts = 20;
options.proposal = 'latin hypercube';
options.plot = 'true';
options.mode = 'normal'; % 'silent';
options.logPost_options.sign = 'negative';
options.logPost_options.grad_ind = [1:parameters.number]';
options.fh = [];
if nargin == 3
    options = setdefault(varargin{3},options);
end
if ~isfield(parameters,'init_fun') || ~isfield(parameters,'guess')
    options.proposal = 'latin hypercube';
end

%% INITIALIZATION OF LISTS
parameters.MS.MAP.par = [];
parameters.MS.MAP.logPost = [];
parameters.MS.MAP_list.par = [];
parameters.MS.MAP_list.logPost = [];
parameters.MS.MAP_list.gradient = [];
parameters.MS.MAP_list.hessian = [];

%% OPEN FIGURE
if strcmp(options.plot,'true')
    if isempty(options.fh)
        fh = figure;
    else
        fh = figure(options.fh);
    end
else
    fh = [];
    switch options.mode
        case 'normal'
            disp(' ');
            disp(['Optimization:']);
            disp(['=============']);
        case 'silent'
            % no output
        otherwise
            error('This option is not available.');
    end
end

%% INITIALIZATION
if options.n_starts >= 1
    if strcmp(options.proposal,'latin hypercube')
        % Sampling from latin hypercube
        Theta_init = bsxfun(@plus,parameters.min,bsxfun(@times,parameters.max - parameters.min,lhsdesign(options.n_starts,parameters.number,'smooth','off')'));
        if isfield(parameters,'guess')
            Theta_init = [parameters.guess,Theta_init];
        end
    else
        % Sampling from user-supplied function
        Theta_init = parameters.init_fun(parameters.guess,parameters.min,parameters.max,options.n_starts);
        Theta_init = [parameters.guess,Theta_init];
    end
else
    Theta_init = parameters.guess;
end
% Set default value
parameters.MS.MAP.logPost = -logPosterior(Theta_init(:,1),options.logPost_options);

%% OPTIMIZATION USING LOCAL OPTIMIZATION FROM MULTIPLE STARTING POINTS
% Loop: Optimization starts
for i = 1:size(Theta_init,2)
%     % Evaluate inequality constraint at starting point
%     if ~isempty(parameters.constraints.A)
%         con = min(parameters.constraints.A*Theta_init(:,i) <= parameters.constraints.b);
%     else
%         con = 1;
%     end
    % Calculation of feasible initial condition
    if ~isempty(parameters.constraints.A)
        if max(parameters.constraints.A  *Theta_init(:,i)  > parameters.constraints.b  )
            ind_in = find(sum(parameters.constraints.A   ~= 0,1));
            ind_eq = find(sum(parameters.constraints.Aeq ~= 0,1));
            ind = union(ind_in,ind_eq);
            
            if ~isempty(parameters.constraints.A)
                A = parameters.constraints.A(:,ind);
                b = parameters.constraints.b - 10^-10;
            else
                A = [];
                b = [];
            end
            if ~isempty(parameters.constraints.Aeq)
                Aeq = parameters.constraints.Aeq(:,ind);
                beq = parameters.constraints.beq;
            else
                Aeq = [];
                beq = [];
            end
            
            Theta_init(ind,i) = fmincon(@(theta) 0,...  % dummi
                                   Theta_init(ind,i),...    % initial parameter
                                   A  ,b  ,... % linear inequality constraints
                                   Aeq,beq,... % linear equality constraints
                                   parameters.min(ind),...     % lower bound
                                   parameters.max(ind),...     % upper bound
                                   [],options.fmincon_con);
        end
    end
    % Optimizations
    try
        if (logPosterior(Theta_init(:,i),options.logPost_options) < inf)
            % Call fmincon to maximize log-likelihood
            [theta,J_opt,~,~,~,gradient,hessian] = ...
                fmincon(@(theta) logPosterior(theta,options.logPost_options),...  % negative log-likelihood function
                                    Theta_init(:,i),...    % initial parameter
                                    parameters.constraints.A  ,parameters.constraints.b  ,... % linear inequality constraints
                                    parameters.constraints.Aeq,parameters.constraints.beq,... % linear equality constraints
                                    parameters.min,...     % lower bound
                                    parameters.max,...     % upper bound
                                    [],options.fmincon);   % options
            % Store estimates
            parameters.MS.MAP_list.logPost(end+1) = -J_opt;
            parameters.MS.MAP_list.par(:,end+1) = theta;
            parameters.MS.MAP_list.gradient(:,end+1) = gradient;
            if strcmp(options.fmincon.Hessian,'user-supplied')
                [~,~,hessian] = logPosterior(theta,options.logPost_options);
            end
            parameters.MS.MAP_list.hessian(:,:,end+1) = full(hessian);
            
            % Sort estimates
            [parameters.MS.MAP_list.logPost,ind] = sort(parameters.MS.MAP_list.logPost,2,'descend');
            parameters.MS.MAP.logPost  = parameters.MS.MAP_list.logPost(1);
            parameters.MS.MAP_list.par = parameters.MS.MAP_list.par(:,ind);
            parameters.MS.MAP_list.gradient = parameters.MS.MAP_list.gradient(:,ind);
            parameters.MS.MAP_list.hessian  = parameters.MS.MAP_list.hessian(:,:,ind);
            parameters.MS.MAP.par = parameters.MS.MAP_list.par(:,1);
            parameters.MS.MAP.gradient = parameters.MS.MAP_list.gradient(:,1);
            parameters.MS.MAP.hessian = parameters.MS.MAP_list.hessian(:,:,1);
            
            % Update plot
            if strcmp(options.plot,'true')
                fh = plotMS(parameters,fh);
            else
                switch options.mode
                    case 'normal'
                        disp(['  ' num2str(i,'%d') '/' num2str(options.n_starts,'%d')]);
                end
            end
        else
            disp('Posterior probability is zero at initial point.');
        end
        
    catch error_msg
        disp(['Optimization failed because: ' error_msg.message]);
    end
end

%% ASSIGN STATISTICS AND FINISH
parameters.MS.MAP_list.nonzero = size(parameters.MS.MAP_list.par,2)/size(Theta_init,2);

% Output
switch options.mode
    case 'normal'
        disp('-> Multi-start optimization FINISHED.');
end
