# Supplementary material for: ODE Constrained Mixture Modelling: A Method for Unraveling Subpopulation Structures and Dynamics
Source: PLoS Comput Biol. 2014 Jul 3;10(7):e1003686. doi: 10.1371/journal.pcbi.1003686 (PMC4081021; doi:10.1371/journal.pcbi.1003686)
Supplement: Code S1 — MATLAB code used for ODE constrained mixture modelling. This zip-file contains the MATLAB code for the simulation example (conversion process) and the application example (NGF-induced Erk1/2 phosphorylation) presented in the paper. We provide implementations for the models, the parameter estimation, the uncertainty analysis and the model selection. In addition to the implementation, also all data and result files (.mat) are included. (ZIP) [file pcbi.1003686.s001.zip › ODEMM_implementation_v01/EstTool/plotMCMC.m]

% plotMCMC plots the MCMC sample stored in a parameter object.
%
% USAGE:
% ======
% fh = plotMCMC(parameters)
% fh = plotMCMC(parameters,fh)
% fh = plotMCMC(parameters,fh,options)
%
% INPUTS:
% =======
% parameters ... parameter object containing information about parameters
% 	and MCMC sample.
% fh ... handle of figure in which profile likelihood is plotted. If no
%   figure handle is provided, a new figure is opened.
% options ... options of plotting
%   .bins ... number of bins (default = 30).
%   .hold_on ... conserve of current plot content (default = 'false').
%   .interval ... method uses to determine plot bounds (default = 'dynamic').
%       'dynamic' ... bounds are most extreme values of sample.
%       'static' ... bounds are lower and upper bounds provided in 
%           parameter object.
%       'none' ... bounds are chosen automatically by MATLAB.
%
% Outputs:
% ========
% fh .. figure handle
%
% 2012/07/11 Jan Hasenauer

% function fh = plotMCMC(parameters,fh,options)
function fh = plotMCMC(varargin)

%% CHECK AND ASSIGN INPUTS
% Assign parameters
if nargin >= 1
    parameters = varargin{1};
else
    error('plotPL requires a parameter object as input.');
end

% Open figure
if nargin >= 2
    if ~isempty(varargin{2})
        fh = figure(varargin{2});
    else
        fh = figure;
    end
else
    fh = figure;
end

% Options
options.bins = 50;
options.hold_on = 'false';
options.interval = 'dynamic';
if nargin == 3
    options = setdefault(varargin{3},options);
end

%% PLOT PROFILE LIKELIHOODS
% Compute number of subfigure
s = round(sqrt(parameters.number)*[1,1]);
if prod(s) < parameters.number
    s(2) = s(2) + 1;
end

% Loop: Parameter
for i = 1:parameters.number

    % Open subplot
    subplot(s(1),s(2),i); hold off;
    if strcmp(options.hold_on,'true');
        hold on;
    else
        hold off;
    end

    % Histograms
    [N,X] = hist(parameters.MCMC.sample.par(i,:),options.bins);
    bar(X,N/max(N),1,'facecolor',0.7*[1,1,1]);
    
    % Limits
    switch options.interval
        case 'static'
            xlim([parameters.min(i),parameters.max(i)]);
        case 'dynamic'
            xlim([min(parameters.MCMC.sample.par(i,:)),max(parameters.MCMC.sample.par(i,:))]);
        case 'none'
            %
        otherwise
            error('This option is not available.');
    end
    ylim([0,1.1]);
    % Labels
    xlabel(parameters.name(i));
    if mod(i,s(2)) == 1
        ylabel('lik. ration, R');
    else
        set(gca,'Ytick',[]);
    end

end

drawnow;
