# Supplementary material for: ODE Constrained Mixture Modelling: A Method for Unraveling Subpopulation Structures and Dynamics
Source: PLoS Comput Biol. 2014 Jul 3;10(7):e1003686. doi: 10.1371/journal.pcbi.1003686 (PMC4081021; doi:10.1371/journal.pcbi.1003686)
Supplement: Code S1 — MATLAB code used for ODE constrained mixture modelling. This zip-file contains the MATLAB code for the simulation example (conversion process) and the application example (NGF-induced Erk1/2 phosphorylation) presented in the paper. We provide implementations for the models, the parameter estimation, the uncertainty analysis and the model selection. In addition to the implementation, also all data and result files (.mat) are included. (ZIP) [file pcbi.1003686.s001.zip › ODEMM_implementation_v01/EstTool/plotMS.m]

% plotMS plots the result of the multi-start optimization stored in parameters.
%
% USAGE:
% ======
% fh = plotMS(parameters)
% fh = plotMS(parameters,fh)
% fh = plotMS(parameters,fh,options)
%
% INPUTS:
% =======
% parameters ... parameter struct containing information about parameters
%   and profile likelihood.
% fh ... handle of figure in which profile likelihood is plotted. If no
%   figure handle is provided, a new figure is opened.
% options ... options of plotting
%   .title ... switches plot title of (default = 'off').
%
% Outputs:
% ========
% fh .. figure handle
%
% 2012/05/31 Jan Hasenauer

% function fh = plotMS(parameters,fh,options)
function fh = plotMS(varargin)

%% CHECK AND ASSIGN INPUTS
% Assign parameters
if nargin >= 1
    parameters = varargin{1};
else
    error('plotPL requires a parameter object as input.');
end

% Open figure
if nargin >= 2
    if ~isempty(varargin{2})
        fh = figure(varargin{2});
    else
        fh = figure;
    end
else
    fh = figure;
end

% Options
options.title = 'off';
options.bounds = 'on';
if nargin == 3
    options = setdefault(varargin{3},options);
end

%% ASSIGN COLORS
i = length(parameters.MS.MAP_list.logPost);
Col = colormap(gray(i+ceil(i/3)));

%% PLOT OBJECTIVES
subplot(2,2,1);
plot(1:i,parameters.MS.MAP_list.logPost,'-','color',0.9*[1,1,1],'linewidth',2); hold on;
for j = i:-1:1
    plot(j,parameters.MS.MAP_list.logPost(j),'o','color',Col(j,:),'linewidth',2); hold on;
end
hold off;
xlim([1-0.2,i+0.2]);
xlabel('start');
ylabel('log-likelihood');
if strcmp(options.title,'on')
    title('all estimates');
end

%% PLOT TOP TEN OBJECTIVES
subplot(2,2,3);
plot(1:min(i,10),parameters.MS.MAP_list.logPost(1:min(i,10)),'-','color',0.9*[1,1,1],'linewidth',2); hold on;
for j = min(i,10):-1:1
    plot(j,parameters.MS.MAP_list.logPost(j),'o','color',Col(j,:),'linewidth',2); hold on;
end
hold off;
xlim([1-0.2,min(i,10)+0.2]);
ylim([min(parameters.MS.MAP_list.logPost(1)-1,parameters.MS.MAP_list.logPost(min(i,10))),parameters.MS.MAP_list.logPost(1)+1]);
xlabel('start');
ylabel('log-likelihood');
if strcmp(options.title,'on')
    title('top 10 estimates');
end

%% PLOT PARAMETERS
subplot(2,2,[2,4]);
for j = i:-1:1
    plot(parameters.MS.MAP_list.par(:,j)',1:parameters.number,'-o','color',Col(j,:),'linewidth',2); hold on;
end
plot(parameters.MS.MAP_list.par(:,1)',1:parameters.number,'r-o','linewidth',2); hold on;
if strcmp(options.bounds,'on')
    plot(parameters.min',1:parameters.number,'b--','linewidth',2); hold on;
    plot(parameters.max',1:parameters.number,'b--','linewidth',2); hold on;
end
hold off;
ylim([1-0.2,parameters.number+0.2]);
ylabel(' ');
xlabel('parameters values');
set(gca,'ytick',1:parameters.number,'yticklabel',parameters.name)

if strcmp(options.title,'on')
    title('estimated parameters');
end
drawnow;
