# Supplementary material for: ODE Constrained Mixture Modelling: A Method for Unraveling Subpopulation Structures and Dynamics
Source: PLoS Comput Biol. 2014 Jul 3;10(7):e1003686. doi: 10.1371/journal.pcbi.1003686 (PMC4081021; doi:10.1371/journal.pcbi.1003686)
Supplement: Code S1 — MATLAB code used for ODE constrained mixture modelling. This zip-file contains the MATLAB code for the simulation example (conversion process) and the application example (NGF-induced Erk1/2 phosphorylation) presented in the paper. We provide implementations for the models, the parameter estimation, the uncertainty analysis and the model selection. In addition to the implementation, also all data and result files (.mat) are included. (ZIP) [file pcbi.1003686.s001.zip › ODEMM_implementation_v01/EstTool/runMCMC_sMMALA.m]

% runMCMC_sMMALA samples the user provided log-posterior with parameter
%   bounds and starting values as provided in parameters
%
% USAGE:
% ======
% parameters = runMCMC_sMMALA(parameters,logPosterior)
% parameters = runMCMC_sMMALA(parameters,logPosterior,options)
%
% INPUTS:
% =======
% parameters ... parameter struct containing at least:
%     .number ... number of parameter
%     .guess ... initial guess of parameter
%     .min ... lower bound for parameter values       
%     .max ... upper bound for parameter values       
% logPosterior ... function handle providing for a given parameter theta
%     1) the log-posterior (first output),
%     2) the gradient of the log-posterior (second output), and
%     3) the local Fisher information matrix of the log-posterior (third 
%         output). Instead of the Fisher information matrix also a
%         positive semi-definite approximation of the Hessian can be
%         supplied.
% options ... options of sampling
% 
%
% INPUTS:


% function parameters = runMCMC_sMMALA(parameters,logPosterior,options)
function parameters = runMCMC_sMMALA(varargin)

%% CHECK AND ASSIGN INPUTS
if nargin >= 2
    parameters = varargin{1};
    logPosterior = varargin{2};
else
    error('runMCMC_sMMALA requires at least two input arguments.');
end

% Set and assign defauls
options.sample_size = 1000;
options.burnin = 100;
options.thinning = 1;
options.Sigma_scaling = 1;
options.mu_step_scaling = 1;
if nargin == 3
    options = setdefault(varargin{3},options);
end

%% GENERAL INITIALIZATION
lb = parameters.min;
ub = parameters.max;
parameters.chain      = nan(length(lb),length(1:options.thinning:options.sample_size));
parameters.chain_logP = nan(1         ,length(1:options.thinning:options.sample_size));
j = 1;
acc = 0;

%% INITIALIZATION OF SAMPLING
% Starting point
try
    theta = parameters.ml;
catch
    theta = parameters.guess;
end
% Sampling
[logP,grad,F] = logPosterior(theta);
if (logP == nan) || (logP == -inf)
    error('log-posterior undefined at initial point.');
end
[mu,Sigma] = sMMALA(theta,grad,F,lb,ub,options);

%% CHECK FOR REGULARITY
s = diag(Sigma);
if max(s < 1e-5)
    warning(['The Fisher information matrix is close to singular.' ...
             'The sMMALA is in this case not appropriate.']);
end

%% INITIALIZE WAITBAR
h = waitbar(0,['MCMC sampling completed to 0 % (acc = 0 %)']);

%% GENERATE MARKOV CHAIN
i  = 1;
i_ = 0;
while i <= (options.sample_size + options.burnin)

    if mod(i,100) == 0
        % Report current estimate in the waitbar's message field
        waitbar(i/(options.sample_size + options.burnin),h,...
            ['MCMC sampling completed to ' num2str(100*i/(options.sample_size + options.burnin),'%.2f')...
             ' % (acc = ' num2str(100*acc/i,'%.2f') ' % )']);
    end
    
% Propose new parameter vector
theta_i = mvnrnd(mu,Sigma)';

% Check bounds
if (sum(theta_i < lb) + sum(theta_i>ub) == 0)
    try
        % Increase counter
        i = i + 1;
        % Compute log-likelihood and sensitivity
        [logP_i,grad_i,F_i] = logPosterior(theta_i);
        % Update mu and Sigma of proposal
        [mu_i,Sigma_i] = sMMALA(theta_i,grad_i,F_i,lb,ub,options);
        mu_i = max(min(mu_i,ub),lb);
        Sigma_i = options.Sigma_scaling * Sigma_i;
        % Transition probabilities
        log_p_forward  = logmvnpdf(theta_i,mu  ,Sigma  );
        log_p_backward = logmvnpdf(theta  ,mu_i,Sigma_i);
        % Acceptance probability
        pacc = exp(logP_i - logP + log_p_backward - log_p_forward);
    catch
        warning('Evaluation of objective function failed.');
        pacc = 0;
    end
else
    pacc = 0;
end

% Accept or reject
if rand <= pacc
    theta   = theta_i;
    logP    = logP_i;
    mu      = mu_i;
    Sigma   = Sigma_i;
    acc     = acc + 1;
end

% Store
if (mod(i,options.thinning) == 0) && (i > options.burnin) && (i ~= i_)
    parameters.chain(:,j)      = theta;
    parameters.chain_logP(:,j) = logP;
    j = j + 1;
    i_ = i;
end

end

%% CLOSE WAITBAR
close(h);


end

%% FUNCTION TO COMPUTE MEAN AND COVARIANCE OF PROPOSAL
function [mu,Sigma] = sMMALA(theta,grad,F,lb,ub,options)

% E = eig(F);
% if (max(real(E)) / min(real(E))) > 1e3
%     F = F + diag(10^2*(ub - lb).^-2);
% end

Sigma = options.Sigma_scaling*inv(F);

dmu = F\(grad);
dmu = options.mu_step_scaling * (dmu / norm(dmu,2)^2);
mu    = theta + dmu;

mu = max(min(mu,ub),lb);
% mu    = theta + inv(Sigma)*grad;

end
