# Supplementary material for: ODE Constrained Mixture Modelling: A Method for Unraveling Subpopulation Structures and Dynamics
Source: PLoS Comput Biol. 2014 Jul 3;10(7):e1003686. doi: 10.1371/journal.pcbi.1003686 (PMC4081021; doi:10.1371/journal.pcbi.1003686)
Supplement: Code S1 — MATLAB code used for ODE constrained mixture modelling. This zip-file contains the MATLAB code for the simulation example (conversion process) and the application example (NGF-induced Erk1/2 phosphorylation) presented in the paper. We provide implementations for the models, the parameter estimation, the uncertainty analysis and the model selection. In addition to the implementation, also all data and result files (.mat) are included. (ZIP) [file pcbi.1003686.s001.zip › ODEMM_implementation_v01/EstTool/setdefault.m]

% setdefault sets the not defined fields of the 
%    structure object to the default values specified
%    in the structure defaultobject.
%
% [object] = setdefault(object,defaultobject)

function object = setdefault(object,defaultobject)

% Checks whether input object is empty
if isempty(object)
    % If no input is provided return default
    object = defaultobject;
elseif isstruct(object)
    % Loop over all elements of object and defaultobject
    for j = 1:max(length(defaultobject),length(object))
        % Number of elements in object smaller than number of
        % elements in defaultobject?
        if j <= length(object)
            % Generate list of field names
            fieldlist = fieldnames(defaultobject);
            for i = 1:length(fieldlist)
                % Checks whether field exists
                if any(strcmp(fieldnames(object),fieldlist{i}))
                    % Field exists -> call setdefault.m and set all subfields to the default values
                    object = setfield(object,{j},fieldlist{i},...
                               setdefault(getfield(object,{j},fieldlist{i}),getfield(defaultobject,fieldlist{i})));
                else    
                    % Field does not exist -> set to default value
                    object = setfield(object,{j},fieldlist{i},getfield(defaultobject,fieldlist{i}));
                end
            end
        else
          	object(j) = defaultobject(j);
        end
    end
end
