# Supplementary material for: ODE Constrained Mixture Modelling: A Method for Unraveling Subpopulation Structures and Dynamics
Source: PLoS Comput Biol. 2014 Jul 3;10(7):e1003686. doi: 10.1371/journal.pcbi.1003686 (PMC4081021; doi:10.1371/journal.pcbi.1003686)
Supplement: Code S1 — MATLAB code used for ODE constrained mixture modelling. This zip-file contains the MATLAB code for the simulation example (conversion process) and the application example (NGF-induced Erk1/2 phosphorylation) presented in the paper. We provide implementations for the models, the parameter estimation, the uncertainty analysis and the model selection. In addition to the implementation, also all data and result files (.mat) are included. (ZIP) [file pcbi.1003686.s001.zip › ODEMM_implementation_v01/EstTool/sym2fun.m]

% sym2fun converts a symbolic expression to a function handle.
%
% USAGE:
% ======
% [fun] = sym2fun(expr,var1,var2,...)
%
% INPUTS:
% =======
% expr ... symbolic expression (potentially a vector)
% var1 ... vector containing symbolic variables
% var2 ... vector containing symbolic variables
% ...
%
% Outputs:
% ========
% fun ... function handle which provides the evaluation oe expr given
%           numerical values for var1, ...
%
% 2008/09/23 Steffen Waldherr
% 2012/05/16 Jan Hasenauer

function [fun] = sym2fun(varargin)

%% CHECK AND ASSIGN INPUTS
if nargin >= 2
    expr = varargin{1};
    % Number of variable vectors
    nvar = nargin-1;
else
    error('sym2fun requires at least two input arguments.');
end

%% INITIALIZATION
exp_var = 'theta';

try
%% (1) NO VARIABLE
% This portion of the code handles cases in which the expression expr
% does not contain any variables.

% Check of expr can be converted to numerical expression
%  yes -> no variables contained
%  no  -> variables contained (an error is produced an the algorithm 
%           jumps to the next part (2))

% Construct string expression
expr_num = double(expr);
exprstr = ['@(' exp_var ') ['];
for i = 1:length(expr_num)
    exprstr = [exprstr ';' num2str(expr_num(i))];
end
exprstr = [exprstr ']'];

catch
%% (1) VARIABLES

% Construction of variable vectors and substitution in expression
for k=1:nvar
	x{k} = sym([]);
	argsym = varargin{k+1};
	if isempty(argsym)
        x{k} = [];
    end
	for i=1:size(argsym,1)
        for j=1:size(argsym,2)
        	if nvar == 1
                x{k}(i,j) = sym([exp_var '_' num2str(i) '_' num2str(j)]);
            else
                x{k}(i,j) = sym([exp_var num2str(k) '_' num2str(i) '_' num2str(j)]);
            end
            if ~isreal(argsym(i,j))
                expr = subs(expr,argsym(i,j),x{k}(i,j));
            end
        end
    end
end

% Construction of string from expression
exprstr = '@(?) [';
for d1=1:size(expr,1)
	for d2=1:size(expr,2)
		next = char(expr(d1,d2));
		for k=1:nargin-1
        	for i=size(x{k},1):-1:1
                for j=size(x{k},2):-1:1
                    if nvar == 1
                        if size(x{k},2) == 1
                            next = strrep(next,char(x{k}(i,j)),['?' '(' num2str(i) ')']);
                        else
                            next = strrep(next,char(x{k}(i,j)),['?' '(' num2str(i) ',' num2str(j) ')']);
                        end
                    else
                        if size(x{k},2) == 1
                            next = strrep(next,char(x{k}(i,j)),['?' num2str(k) '(' num2str(i) ')']);
                        else
                            next = strrep(next,char(x{k}(i,j)),['?' num2str(k) '(' num2str(i) ',' num2str(j) ')']);
                        end
                    end
                end
            end
        end
		exprstr = [exprstr next];
		if d2<size(expr,2)
			exprstr = [exprstr ','];
		elseif d1<size(expr,1)
			exprstr = [exprstr ';'];
        end
    end
end
exprstr = [exprstr '];'];
for k=1:nvar
    if nvar == 1
        exprstr = strrep(exprstr,['?'],[exp_var]);
    else
        exprstr = strrep(exprstr,['?' num2str(k)],[exp_var num2str(k)]);
    end
end
if nvar == 1
    argstr = [exp_var];
else
    argstr = [exp_var '1'];
end
for k=2:nvar
	argstr = [argstr ', ' exp_var num2str(k)];
end
exprstr = strrep(exprstr,'?0',argstr);

end

% Compile string expression to function
fun = eval(exprstr);
