# Supplementary material for: ODE Constrained Mixture Modelling: A Method for Unraveling Subpopulation Structures and Dynamics
Source: PLoS Comput Biol. 2014 Jul 3;10(7):e1003686. doi: 10.1371/journal.pcbi.1003686 (PMC4081021; doi:10.1371/journal.pcbi.1003686)
Supplement: Code S1 — MATLAB code used for ODE constrained mixture modelling. This zip-file contains the MATLAB code for the simulation example (conversion process) and the application example (NGF-induced Erk1/2 phosphorylation) presented in the paper. We provide implementations for the models, the parameter estimation, the uncertainty analysis and the model selection. In addition to the implementation, also all data and result files (.mat) are included. (ZIP) [file pcbi.1003686.s001.zip › ODEMM_implementation_v01/logLikelihood.m]

% function logL = logLikelihood(xi,D,M,options)
function varargout = logLikelihood(varargin)

%% Structure of D
% D(j).type = 'kinetic' or 'dose response'
%
% 'kinetic'
% D(j).t = n_t x 1 vector (e.g., [0;5;...])
% D(j).u = 1 x 1 scalar
% D(j).y = n_t x N matrix
%
% 'dose response'
% D(j).t = 1 x 1 scalar
% D(j).u = n_u x 1 vector (e.g., [0;10-3;...])
% D(j).y = n_u x N matrix
    
%% Set default
xi = varargin{1};
M = varargin{2};
D = varargin{3};

options.sign = 'positive';
options.grad_ind = 1:length(xi);
if nargin == 4
    options = setdefault(varargin{4},options);
end

try
%% Stucture of theta
for s = 1:M.N_subpop
    theta{s} = M.theta{s}(xi);
    dthetadxi{s} = M.dthetadxi{s}(xi);
    w{s} = M.w{s}(xi);
    dwdxi{s} = M.dwdxi{s}(xi);
end

%% Simulation and evaluation of likelihood function
% Initialization
logL = 0;
dlogLdxi = zeros(length(xi),1);
% Loop: Experimental conditions
for e = 1:length(D)
    switch D(e).type
        case 'kinetic'
            for s = 1:M.N_subpop
                % States
                [X,dXdtheta] = M.model(D(e).t,theta{s},D(e).u);
                mu{s} = M.mu{s,e}(D(e).t,X,xi,D(e).u);
                sigma{s} = M.sigma{s,e}(D(e).t,X,xi,D(e).u);

                % Sensitivities
                dXdxi{s} = zeros(size(X,2),length(xi),length(D(e).t));
                for k = 1:length(D(e).t)
                    dXdxi{s}(:,:,k) = dXdtheta(:,:,k)*dthetadxi{s};
                end
                dmudxi{s} = M.dmudxi{s,e}(D(e).t,X,dXdxi{s},xi,D(e).u);
                dsigmadxi{s} = M.dsigmadxi{s,e}(D(e).t,X,dXdxi{s},xi,D(e).u);
                
            end
            % Evaluation of probability density
            for k = 1:length(D(e).t)
                % Data
                y = D(e).y(k,:)';
                y = y(~isnan(y));
                % Loop: Subpopulations
                p = zeros(length(y),1);
                dpdxi = zeros(length(y),length(xi));
                for s = 1:M.N_subpop
                    p = p + w{s}*pdf(M.distribution{s},y,mu{s}(k),sigma{s}(k));
                    switch M.distribution{s}
                        case 'logn'
                            dpdxi = dpdxi + pdf('logn',y,mu{s}(k),sigma{s}(k))*dwdxi{s} ...
                                          + w{s}/sigma{s}(k)*bsxfun(@times,pdf('logn',y,mu{s}(k),sigma{s}(k)),((log(y)-mu{s}(k))/sigma{s}(k)*dmudxi{s}(k,:)+(((log(y)-mu{s}(k))/sigma{s}(k)).^2-1)*dsigmadxi{s}(k,:)));
                        case 'norm'
                            dpdxi = dpdxi + pdf('norm',y,mu{s}(k),sigma{s}(k))*dwdxi{s} ...
                                          + w{s}/sigma{s}(k)*bsxfun(@times,pdf('norm',y,mu{s}(k),sigma{s}(k)),((y-mu{s}(k))/sigma{s}(k)*dmudxi{s}(k,:)+(((y-mu{s}(k))/sigma{s}(k)).^2-1)*dsigmadxi{s}(k,:)));
                    end
                end
                % Evaluation log-likelihood
                logL = logL + sum(log(p));
                dlogLdxi = dlogLdxi + sum(bsxfun(@times,1./p,dpdxi))';
            end
        case 'dose response'
            % Loop: Doses
            for d = 1:length(D(e).u)
                % Data
                y = D(e).y(d,:)';
                y = y(~isnan(y));
                % Loop: Subpopulations
                p = zeros(length(y),1);
                dpdxi = zeros(length(y),length(xi));
                for s = 1:M.N_subpop
                    [X,dXdtheta] = M.model(D(e).t,theta{s},D(e).u(d));
                    mu{s} = M.mu{s,e}(D(e).t,X,xi,D(e).u(d));
                    sigma{s} = M.sigma{s,e}(D(e).t,X,xi,D(e).u(d));
                    
                    % Sensitivities
                    dXdxi{s} = zeros(size(X,2),length(xi),length(D(e).t));
                    for k = 1:length(D(e).t)
                        dXdxi{s}(:,:,k) = dXdtheta(:,:,k)*dthetadxi{s};
                    end
                    dmudxi{s} = M.dmudxi{s,e}(D(e).t,X,dXdxi{s},xi,D(e).u(d));
                    dsigmadxi{s} = M.dsigmadxi{s,e}(D(e).t,X,dXdxi{s},xi,D(e).u(d));
                    
                    % Evaluation of probability density
                    p = p + w{s}*pdf(M.distribution{s},y,mu{s}(k),sigma{s}(k));
                    switch M.distribution{s}
                        case 'logn'
                            dpdxi = dpdxi + pdf('logn',y,mu{s}(k),sigma{s}(k))*dwdxi{s} ...
                                          + w{s}/sigma{s}(k)*bsxfun(@times,pdf('logn',y,mu{s}(k),sigma{s}(k)),((log(y)-mu{s}(k))/sigma{s}(k)*dmudxi{s}(k,:)+(((log(y)-mu{s}(k))/sigma{s}(k)).^2-1)*dsigmadxi{s}(k,:)));
                        case 'norm'
                            dpdxi = dpdxi + pdf('norm',y,mu{s}(k),sigma{s}(k))*dwdxi{s} ...
                                          + w{s}/sigma{s}(k)*bsxfun(@times,pdf('norm',y,mu{s}(k),sigma{s}(k)),((y-mu{s}(k))/sigma{s}(k)*dmudxi{s}(k,:)+(((y-mu{s}(k))/sigma{s}(k)).^2-1)*dsigmadxi{s}(k,:)));
                    end
                end
                % Evaluation log-likelihood
                logL = logL + sum(log(p));
                dlogLdxi = dlogLdxi + sum(bsxfun(@times,1./p,dpdxi))';
            end
    end
end

catch
    logL = -inf;
    dlogLdxi = zeros(length(xi),1);
end

% if logL == -inf
%     fh = plotODEMix(D,M,xi);
% end

%% Output assignment
if nargout == 1
    switch  options.sign
        case 'positive'
            varargout{1} =  logL;
        case 'negative'
            varargout{1} = -logL;
    end
else
    switch  options.sign
        case 'positive'
            varargout{1} =  logL;
            varargout{2} =  dlogLdxi(options.grad_ind);
        case 'negative'
            varargout{1} = -logL;
            varargout{2} = -dlogLdxi(options.grad_ind);
    end
end
