# Supplementary material for: ODE Constrained Mixture Modelling: A Method for Unraveling Subpopulation Structures and Dynamics
Source: PLoS Comput Biol. 2014 Jul 3;10(7):e1003686. doi: 10.1371/journal.pcbi.1003686 (PMC4081021; doi:10.1371/journal.pcbi.1003686)
Supplement: Code S1 — MATLAB code used for ODE constrained mixture modelling. This zip-file contains the MATLAB code for the simulation example (conversion process) and the application example (NGF-induced Erk1/2 phosphorylation) presented in the paper. We provide implementations for the models, the parameter estimation, the uncertainty analysis and the model selection. In addition to the implementation, also all data and result files (.mat) are included. (ZIP) [file pcbi.1003686.s001.zip › ODEMM_implementation_v01/NGF_induced_Erk_phosphorylation/pathway_model_A/export_tables.m]

clc

model_specification = {'1norm'             ,'$\\mathcal{M}_{\\text{H1,1}}$','    normal','mean  ','     -      ';...
                       '1logn_mean'        ,'$\\mathcal{M}_{\\text{H1,2}}$','log-normal','mean  ','     -      ';...
                       '1logn_median'      ,'$\\mathcal{M}_{\\text{H1,3}}$','log-normal','median','     -      ';...
                       '2norm_Erk0'        ,'$\\mathcal{M}_{\\text{H2,1}}$','    normal','mean  ',' $[\\Erk]_0$';...
                       '2logn_mean_Erk0'   ,'$\\mathcal{M}_{\\text{H2,2}}$','log-normal','mean  ',' $[\\Erk]_0$';...
                       '2logn_median_Erk0' ,'$\\mathcal{M}_{\\text{H2,3}}$','log-normal','median',' $[\\Erk]_0$';...
                       '2norm_TrkA0'       ,'$\\mathcal{M}_{\\text{H3,1}}$','    normal','mean  ','$[\\TrkA]_0$';...
                       '2logn_mean_TrkA0'  ,'$\\mathcal{M}_{\\text{H3,2}}$','log-normal','mean  ','$[\\TrkA]_0$';...
                       '2logn_median_TrkA0','$\\mathcal{M}_{\\text{H3,3}}$','log-normal','median','$[\\TrkA]_0$'};

%% Perform comparison 
for model_ind = 1:length(model_specification)
    % Load results
    load(['./project/results/' model_specification{model_ind,1} '_all']);
    
    % Store BIC
    BIC(model_ind) = parameters.MS.MAP.BIC;
end
% Compute Delta_BIC
Delta_BIC = BIC - min(BIC);
% Compute rank
[~,model_rank] = sort(Delta_BIC);

%% Generate string - Model comparison
str = '& $m$ & distribution & ODE const. & variability & $n$ & $\\logL(\\theta^*) (10^4)$ & BIC $(10^4)$ & rank & $\\Delta_{\\text{BIC}} $ & decision \\\\ \\hline \\hline \n';
for model_ind = 1:length(model_specification)
    % Load results
    load(['./project/results/' model_specification{model_ind,1} '_all']);
    
    % Write model name
    str = [str model_specification{model_ind,2} ' & '];
    
    % m
    str = [str num2str(M.N_subpop,'%i') ' & '];
    % distribution
    str = [str model_specification{model_ind,3} ' & '];
    % ODE const.
    str = [str model_specification{model_ind,4} ' & '];
    % variability
    str = [str model_specification{model_ind,5} ' & '];
    % n
    str = [str num2str(parameters.number,'%i') ' & '];
    % logL
    str = [str '$' num2str(parameters.MS.MAP.logPost*1e-4,'%.4f') '$' ' & '];
    % BIC
    str = [str '$' num2str(parameters.MS.MAP.BIC*1e-4,'%.4f') '$' ' & '];
    % rank
    str = [str '$' num2str(find(model_rank==model_ind),'%i') '$' ' & '];
    % Delta_BIC
    if Delta_BIC(model_ind) > 10
        str = [str '$> 10  $' ' & rejected     \\\\ \\hline'];
    elseif Delta_BIC(model_ind) > 0
        str = [str '$' num2str(Delta_BIC(model_ind),'%.3f') '$' ' & not rejected \\\\ \\hline'];
    else
        str = [str '$   0  $' ' & optimal      \\\\ \\hline'];
    end
    
    % Line break
    if (mod(model_ind,3) == 0) && (model_ind ~= length(model_specification))
        str = [str ' \\hline \n'];
    else
        str = [str ' \n'];
    end
end

% Print to screen
fprintf(str)
disp(' ');
disp(' ');


%% Generate string - Parameter confidence intervals
% Table 1
str = ['\\hline \n' ...
       '& \\multicolumn{2}{c|}{weights $w$} & $\\log_{10}(k_1)$ & $\\log_{10}(k_2)$ & $\\log_{10}(k_4)$ \\\\ \\hline  \n' ...
       '& $w_{1}$ & $w_{2} (= 1 - w_{1})$ &  &  & \\\\ \\hline \\hline \n'];

for model_ind = 1:length(model_specification)
    % Load results
    load(['./project/results/' model_specification{model_ind,1} '_all']);
    
    % Write model name
    str = [str model_specification{model_ind,2} ' & '];
    
    % log_10(w_i)
    if ~isempty(strfind(model_specification{model_ind,1},'TrkA'))
        if parameters.MS.MAP.par(5) < parameters.MS.MAP.par(6) 
            w1 = parameters.MS.MAP.par(8);
            w2 = 1 - parameters.MS.MAP.par(8);
            lb_w1 = parameters.CI.PL(8,1);
            ub_w1 = parameters.CI.PL(8,2);
            lb_w2 = 1-parameters.CI.PL(8,2);
            ub_w2 = 1-parameters.CI.PL(8,1);
        else
            w1 = 1 - parameters.MS.MAP.par(8);
            w2 = parameters.MS.MAP.par(8);
            lb_w1 = 1-parameters.CI.PL(8,2);
            ub_w1 = 1-parameters.CI.PL(8,1);
            lb_w2 = parameters.CI.PL(8,1);
            ub_w2 = parameters.CI.PL(8,2);
        end
        %
        str = [str '$' num2str_sign(w1,'%.3f')  '$ $('];
        str = [str num2str_sign(lb_w1,'%.3f')  ','];
        str = [str num2str_sign(ub_w1,'%.3f')  ')$'];
        str = [str ' & '];
        %
        str = [str '$' num2str_sign(w2,'%.3f')  '$ $('];
        str = [str num2str_sign(lb_w2,'%.3f')  ','];
        str = [str num2str_sign(ub_w2,'%.3f')  ')$'];
        str = [str ' & '];

    elseif ~isempty(strfind(model_specification{model_ind,1},'Erk0'))
        if parameters.MS.MAP.par(6) < parameters.MS.MAP.par(7)  
            w1 = parameters.MS.MAP.par(8);
            w2 = 1 - parameters.MS.MAP.par(8);
            lb_w1 = parameters.CI.PL(8,1);
            ub_w1 = parameters.CI.PL(8,2);
            lb_w2 = 1-parameters.CI.PL(8,2);
            ub_w2 = 1-parameters.CI.PL(8,1);
        else
            w1 = 1 - parameters.MS.MAP.par(8);
            w2 = parameters.MS.MAP.par(8);
            lb_w1 = 1-parameters.CI.PL(8,2);
            ub_w1 = 1-parameters.CI.PL(8,1);
            lb_w2 = parameters.CI.PL(8,1);
            ub_w2 = parameters.CI.PL(8,2);
        end
        %
        str = [str '$' num2str_sign(w1,'%.3f')  '$ $('];
        str = [str num2str_sign(lb_w1,'%.3f')  ','];
        str = [str num2str_sign(ub_w1,'%.3f')  ')$'];
        str = [str ' & '];
        %
        str = [str '$' num2str_sign(w2,'%.3f')  '$ $('];
        str = [str num2str_sign(lb_w2,'%.3f')  ','];
        str = [str num2str_sign(ub_w2,'%.3f')  ')$'];
        str = [str ' & '];
    else
        str = [str '\\multicolumn{2}{c|}{$1$}                                & '];
    end
    
    % log_10(k_1)
    i = 1;
    str = [str '$' num2str_sign(parameters.MS.MAP.par(i),'%.3f')  '$ $('];
    if parameters.CI.PL(i,1) > -6
        str = [str num2str_sign(parameters.CI.PL(i,1),'%.3f')  ','];
    else
        str = [str '<-6.0 ,'];
    end
    if parameters.CI.PL(i,2) < +6
        str = [str num2str_sign(parameters.CI.PL(i,2),'%.3f')  ')$'];
    else
        str = [str '>+6.0 )$'];
    end
    str = [str ' & '];
        
    % log_10(k_2)
    i = 2;
    str = [str '$' num2str_sign(parameters.MS.MAP.par(i),'%.3f')  '$ $('];
    if parameters.CI.PL(i,1) > -6
        str = [str num2str_sign(parameters.CI.PL(i,1),'%.3f')  ','];
    else
        str = [str '<-6.0 ,'];
    end
    if parameters.CI.PL(i,2) < +6
        str = [str num2str_sign(parameters.CI.PL(i,2),'%.3f')  ')$'];
    else
        str = [str '>+6.0 )$'];
    end
    str = [str ' & '];
        
    % log_10(k_4)
    i = 3;
    str = [str '$' num2str_sign(parameters.MS.MAP.par(i),'%.3f')  '$ $('];
    if parameters.CI.PL(i,1) > -6
        str = [str num2str_sign(parameters.CI.PL(i,1),'%.3f')  ','];
    else
        str = [str '<-6.0 ,'];
    end
    if parameters.CI.PL(i,2) < +6
        str = [str num2str_sign(parameters.CI.PL(i,2),'%.3f')  ')$'];
    else
        str = [str '>+6.0 )$'];
    end
    
    str = [str ' \\\\ \\hline '];
    
    % Line break
    if (mod(model_ind,3) == 0) && (model_ind ~= length(model_specification))
        str = [str ' \\hline \n'];
    else
        str = [str ' \n'];
    end
end

% Print to screen
fprintf(str);
disp(' ');
disp(' ');


% Table 2
str = ['\\hline \n' ...
       '& \\multicolumn{2}{c|}{$\\log_{10}(k_3 [\\TrkA]_{0})$} & $\\log_{10}(k_5)$ & \\multicolumn{2}{c|}{$\\log_{10}(s [\\Erk]_{0})$} \\\\ \\hline \n' ...
       '& $\\log_{10}(k_3 [\\TrkA]_{0,1})$ & $\\log_{10}(k_3 [\\TrkA]_{0,2})$ & & $\\log_{10}(s [\\Erk]_{0,1})$ & $\\log_{10}(s [\\Erk]_{0,2})$ \\\\ \\hline \\hline \n'];

for model_ind = 1:length(model_specification)
    % Load results
    load(['./project/results/' model_specification{model_ind,1} '_all']);
    
    % Write model name
    str = [str model_specification{model_ind,2} ' & '];
    
    % 
    if ~isempty(strfind(model_specification{model_ind,1},'TrkA'))
        % log_10(k_3*TrkA_0)
        if parameters.MS.MAP.par(5) < parameters.MS.MAP.par(6) 
            i1 = 5;
            i2 = 6;
        else
            i1 = 6;
            i2 = 5;
        end

        %
        i = i1;
        str = [str '$' num2str_sign(parameters.MS.MAP.par(i),'%.3f')  '$ $('];
        if parameters.CI.PL(i,1) > -6
            str = [str num2str_sign(parameters.CI.PL(i,1),'%.3f')  ','];
        else
            str = [str '<-6.0 ,'];
        end
        if parameters.CI.PL(i,2) < +6
            str = [str num2str_sign(parameters.CI.PL(i,2),'%.3f')  ')$'];
        else
            str = [str '>+6.0 )$'];
        end
        str = [str ' & '];
        %
        i = i2;
        str = [str '$' num2str_sign(parameters.MS.MAP.par(i),'%.3f')  '$ $('];
        if parameters.CI.PL(i,1) > -6
            str = [str num2str_sign(parameters.CI.PL(i,1),'%.3f')  ','];
        else
            str = [str '<-6.0 ,'];
        end
        if parameters.CI.PL(i,2) < +6
            str = [str num2str_sign(parameters.CI.PL(i,2),'%.3f')  ')$'];
        else
            str = [str '>+6.0 )$'];
        end
        str = [str ' & '];

        % log_10(k_5)
        i = 4;
        str = [str '$' num2str_sign(parameters.MS.MAP.par(i),'%.3f')  '$ $('];
        if parameters.CI.PL(i,1) > -6
            str = [str num2str_sign(parameters.CI.PL(i,1),'%.3f')  ','];
        else
            str = [str '<-6.0 ,'];
        end
        if parameters.CI.PL(i,2) < +6
            str = [str num2str_sign(parameters.CI.PL(i,2),'%.3f')  ')$'];
        else
            str = [str '>+6.0 )$'];
        end
        str = [str ' & '];
          
        % log_10(s*Erk_0)
        i = 7;
        str = [str '\\multicolumn{2}{c|}{$' num2str_sign(parameters.MS.MAP.par(i),'%.3f')  '$ $('];
        if parameters.CI.PL(i,1) > -6
            str = [str num2str_sign(parameters.CI.PL(i,1),'%.3f')  ','];
        else
            str = [str '<-6.0 ,'];
        end
        if parameters.CI.PL(i,2) < +6
            str = [str num2str_sign(parameters.CI.PL(i,2),'%.3f')  ')$}        '];
        else
            str = [str '>+6.0 )$}        '];
        end

    elseif ~isempty(strfind(model_specification{model_ind,1},'Erk0'))
        % log_10(k_3*TrkA_0)
        i = 5;
        str = [str '\\multicolumn{2}{c|}{$' num2str_sign(parameters.MS.MAP.par(i),'%.3f')  '$ $('];
        if parameters.CI.PL(i,1) > -6
            str = [str num2str_sign(parameters.CI.PL(i,1),'%.3f')  ','];
        else
            str = [str '<-6.0 ,'];
        end
        if parameters.CI.PL(i,2) < +6
            str = [str num2str_sign(parameters.CI.PL(i,2),'%.3f')  ')$}        '];
        else
            str = [str '>+6.0 )$}        '];
        end
        str = [str ' & '];
        
        % log_10(k_5)
        i = 4;
        str = [str '$' num2str_sign(parameters.MS.MAP.par(i),'%.3f')  '$ $('];
        if parameters.CI.PL(i,1) > -6
            str = [str num2str_sign(parameters.CI.PL(i,1),'%.3f')  ','];
        else
            str = [str '<-6.0 ,'];
        end
        if parameters.CI.PL(i,2) < +6
            str = [str num2str_sign(parameters.CI.PL(i,2),'%.3f')  ')$'];
        else
            str = [str '>+6.0 )$'];
        end
        str = [str ' & '];
        
        % log_10(s*Erk_0)
        if parameters.MS.MAP.par(6) < parameters.MS.MAP.par(7) 
            i1 = 6;
            i2 = 7;
        else
            i1 = 7;
            i2 = 6;
        end
        %
        i = i1;
        str = [str '$' num2str_sign(parameters.MS.MAP.par(i),'%.3f')  '$ $('];
        if parameters.CI.PL(i,1) > -6
            str = [str num2str_sign(parameters.CI.PL(i,1),'%.3f')  ','];
        else
            str = [str '<-6.0 ,'];
        end
        if parameters.CI.PL(i,2) < +6
            str = [str num2str_sign(parameters.CI.PL(i,2),'%.3f')  ')$'];
        else
            str = [str '>+6.0 )$'];
        end
        str = [str ' & '];
        %
        i = i2;
        str = [str '$' num2str_sign(parameters.MS.MAP.par(i),'%.3f')  '$ $('];
        if parameters.CI.PL(i,1) > -6
            str = [str num2str_sign(parameters.CI.PL(i,1),'%.3f')  ','];
        else
            str = [str '<-6.0 ,'];
        end
        if parameters.CI.PL(i,2) < +6
            str = [str num2str_sign(parameters.CI.PL(i,2),'%.3f')  ')$'];
        else
            str = [str '>+6.0 )$'];
        end
        
    else
        % log_10(k_3*TrkA_0)
        i = 5;
        str = [str '\\multicolumn{2}{c|}{$' num2str_sign(parameters.MS.MAP.par(i),'%.3f')  '$ $('];
        if parameters.CI.PL(i,1) > -6
            str = [str num2str_sign(parameters.CI.PL(i,1),'%.3f')  ','];
        else
            str = [str '<-6.0 ,'];
        end
        if parameters.CI.PL(i,2) < +6
            str = [str num2str_sign(parameters.CI.PL(i,2),'%.3f')  ')$}        '];
        else
            str = [str '>+6.0 )$}        '];
        end
        str = [str ' & '];
        
        % log_10(k_5)
        i = 4;
        str = [str '$' num2str_sign(parameters.MS.MAP.par(i),'%.3f')  '$ $('];
        if parameters.CI.PL(i,1) > -6
            str = [str num2str_sign(parameters.CI.PL(i,1),'%.3f')  ','];
        else
            str = [str '<-6.0 ,'];
        end
        if parameters.CI.PL(i,2) < +6
            str = [str num2str_sign(parameters.CI.PL(i,2),'%.3f')  ')$'];
        else
            str = [str '>+6.0 )$'];
        end
        str = [str ' & '];
        
        % log_10(s*Erk_0)
        i = 6;
        str = [str '\\multicolumn{2}{c|}{$' num2str_sign(parameters.MS.MAP.par(i),'%.3f')  '$ $('];
        if parameters.CI.PL(i,1) > -6
            str = [str num2str_sign(parameters.CI.PL(i,1),'%.3f')  ','];
        else
            str = [str '<-6.0 ,'];
        end
        if parameters.CI.PL(i,2) < +6
            str = [str num2str_sign(parameters.CI.PL(i,2),'%.3f')  ')$}        '];
        else
            str = [str '>+6.0 )$}        '];
        end
    end
    str = [str ' \\\\ \\hline '];
    
    % Line break
    if (mod(model_ind,3) == 0) && (model_ind ~= length(model_specification))
        str = [str ' \\hline \n'];
    else
        str = [str ' \n'];
    end
end

% Print to screen
fprintf(str)
disp(' ');
disp(' ');


% Table 3
offset = [7;7;7;9;9;9;9;9;9];

str_t{1} = ['\\hline \n' ...
            '& $\\log_{10}(\\sigma_{1,t=0\\,\\text{min}})$ & $\\log_{10}(\\sigma_{1,t=5\\,\\text{min}})$ & $\\log_{10}(\\sigma_{1,t=15\\,\\text{min}})$ & $\\log_{10}(\\sigma_{1,t=30\\,\\text{min}})$ & $\\log_{10}(\\sigma_{1,t=60\\,\\text{min}})$ \\\\ \\hline \\hline\n'];

str_t{2} = ['\\hline \n' ...
            '& $\\log_{10}(\\sigma_{2,t=0\\,\\text{min}})$ & $\\log_{10}(\\sigma_{2,t=5\\,\\text{min}})$ & $\\log_{10}(\\sigma_{2,t=15\\,\\text{min}})$ & $\\log_{10}(\\sigma_{2,t=30\\,\\text{min}})$ & $\\log_{10}(\\sigma_{2,t=60\\,\\text{min}})$ \\\\ \\hline \\hline\n'];

for model_ind = 1:length(model_specification)
    % Load results
    load(['./project/results/' model_specification{model_ind,1} '_all']);
    
    % Write model name
    str_t{1} = [str_t{1} model_specification{model_ind,2} ' & '];
    str_t{2} = [str_t{2} model_specification{model_ind,2} ' & '];
    
    o = offset(model_ind);
    % 
    if ~isempty(strfind(model_specification{model_ind,1},'TrkA'))
        if parameters.MS.MAP.par(5) < parameters.MS.MAP.par(6) 
            i1 = 1;
            i2 = 2;
        else
            i1 = 2;
            i2 = 1;
        end

        %
        str_t{i1} = [str_t{i1} ...
            '$' num2str_sign(parameters.MS.MAP.par(o+   0),'%.3f')  '$ $(' num2str_sign(parameters.CI.PL(o+   0,1),'%.3f') ',' num2str_sign(parameters.CI.PL(o+   0,2),'%.3f') ')$ & ' ...
            '$' num2str_sign(parameters.MS.MAP.par(o+   1),'%.3f')  '$ $(' num2str_sign(parameters.CI.PL(o+   1,1),'%.3f') ',' num2str_sign(parameters.CI.PL(o+   1,2),'%.3f') ')$ & ' ...
            '$' num2str_sign(parameters.MS.MAP.par(o+   2),'%.3f')  '$ $(' num2str_sign(parameters.CI.PL(o+   2,1),'%.3f') ',' num2str_sign(parameters.CI.PL(o+   2,2),'%.3f') ')$ & ' ...
            '$' num2str_sign(parameters.MS.MAP.par(o+   3),'%.3f')  '$ $(' num2str_sign(parameters.CI.PL(o+   3,1),'%.3f') ',' num2str_sign(parameters.CI.PL(o+   3,2),'%.3f') ')$ & ' ...
            '$' num2str_sign(parameters.MS.MAP.par(o+   4),'%.3f')  '$ $(' num2str_sign(parameters.CI.PL(o+   4,1),'%.3f') ',' num2str_sign(parameters.CI.PL(o+   4,2),'%.3f') ')$ ' ...
            ];
        %
        str_t{i2} = [str_t{i2} ...
            '$' num2str_sign(parameters.MS.MAP.par(o+ 5+0),'%.3f')  '$ $(' num2str_sign(parameters.CI.PL(o+ 5+0,1),'%.3f') ',' num2str_sign(parameters.CI.PL(o+ 5+0,2),'%.3f') ')$ & ' ...
            '$' num2str_sign(parameters.MS.MAP.par(o+ 5+1),'%.3f')  '$ $(' num2str_sign(parameters.CI.PL(o+ 5+1,1),'%.3f') ',' num2str_sign(parameters.CI.PL(o+ 5+1,2),'%.3f') ')$ & ' ...
            '$' num2str_sign(parameters.MS.MAP.par(o+ 5+2),'%.3f')  '$ $(' num2str_sign(parameters.CI.PL(o+ 5+2,1),'%.3f') ',' num2str_sign(parameters.CI.PL(o+ 5+2,2),'%.3f') ')$ & ' ...
            '$' num2str_sign(parameters.MS.MAP.par(o+ 5+3),'%.3f')  '$ $(' num2str_sign(parameters.CI.PL(o+ 5+3,1),'%.3f') ',' num2str_sign(parameters.CI.PL(o+ 5+3,2),'%.3f') ')$ & ' ...
            '$' num2str_sign(parameters.MS.MAP.par(o+ 5+4),'%.3f')  '$ $(' num2str_sign(parameters.CI.PL(o+ 5+4,1),'%.3f') ',' num2str_sign(parameters.CI.PL(o+ 5+4,2),'%.3f') ')$ ' ...
            ];

    elseif ~isempty(strfind(model_specification{model_ind,1},'Erk0'))
        if parameters.MS.MAP.par(6) < parameters.MS.MAP.par(7) 
            i1 = 1;
            i2 = 2;
        else
            i1 = 2;
            i2 = 1;
        end

        %
        str_t{i1} = [str_t{i1} ...
            '$' num2str_sign(parameters.MS.MAP.par(o+   0),'%.3f')  '$ $(' num2str_sign(parameters.CI.PL(o+   0,1),'%.3f') ',' num2str_sign(parameters.CI.PL(o+   0,2),'%.3f') ')$ & ' ...
            '$' num2str_sign(parameters.MS.MAP.par(o+   1),'%.3f')  '$ $(' num2str_sign(parameters.CI.PL(o+   1,1),'%.3f') ',' num2str_sign(parameters.CI.PL(o+   1,2),'%.3f') ')$ & ' ...
            '$' num2str_sign(parameters.MS.MAP.par(o+   2),'%.3f')  '$ $(' num2str_sign(parameters.CI.PL(o+   2,1),'%.3f') ',' num2str_sign(parameters.CI.PL(o+   2,2),'%.3f') ')$ & ' ...
            '$' num2str_sign(parameters.MS.MAP.par(o+   3),'%.3f')  '$ $(' num2str_sign(parameters.CI.PL(o+   3,1),'%.3f') ',' num2str_sign(parameters.CI.PL(o+   3,2),'%.3f') ')$ & ' ...
            '$' num2str_sign(parameters.MS.MAP.par(o+   4),'%.3f')  '$ $(' num2str_sign(parameters.CI.PL(o+   4,1),'%.3f') ',' num2str_sign(parameters.CI.PL(o+   4,2),'%.3f') ')$ ' ...
            ];
        %
        str_t{i2} = [str_t{i2} ...
            '$' num2str_sign(parameters.MS.MAP.par(o+ 5+0),'%.3f')  '$ $(' num2str_sign(parameters.CI.PL(o+ 5+0,1),'%.3f') ',' num2str_sign(parameters.CI.PL(o+ 5+0,2),'%.3f') ')$ & ' ...
            '$' num2str_sign(parameters.MS.MAP.par(o+ 5+1),'%.3f')  '$ $(' num2str_sign(parameters.CI.PL(o+ 5+1,1),'%.3f') ',' num2str_sign(parameters.CI.PL(o+ 5+1,2),'%.3f') ')$ & ' ...
            '$' num2str_sign(parameters.MS.MAP.par(o+ 5+2),'%.3f')  '$ $(' num2str_sign(parameters.CI.PL(o+ 5+2,1),'%.3f') ',' num2str_sign(parameters.CI.PL(o+ 5+2,2),'%.3f') ')$ & ' ...
            '$' num2str_sign(parameters.MS.MAP.par(o+ 5+3),'%.3f')  '$ $(' num2str_sign(parameters.CI.PL(o+ 5+3,1),'%.3f') ',' num2str_sign(parameters.CI.PL(o+ 5+3,2),'%.3f') ')$ & ' ...
            '$' num2str_sign(parameters.MS.MAP.par(o+ 5+4),'%.3f')  '$ $(' num2str_sign(parameters.CI.PL(o+ 5+4,1),'%.3f') ',' num2str_sign(parameters.CI.PL(o+ 5+4,2),'%.3f') ')$ ' ...
            ];

    else

        %
        str_t{1} = [str_t{1} ...
            '$' num2str_sign(parameters.MS.MAP.par(o+   0),'%.3f')  '$ $(' num2str_sign(parameters.CI.PL(o+   0,1),'%.3f') ',' num2str_sign(parameters.CI.PL(o+   0,2),'%.3f') ')$ & ' ...
            '$' num2str_sign(parameters.MS.MAP.par(o+   1),'%.3f')  '$ $(' num2str_sign(parameters.CI.PL(o+   1,1),'%.3f') ',' num2str_sign(parameters.CI.PL(o+   1,2),'%.3f') ')$ & ' ...
            '$' num2str_sign(parameters.MS.MAP.par(o+   2),'%.3f')  '$ $(' num2str_sign(parameters.CI.PL(o+   2,1),'%.3f') ',' num2str_sign(parameters.CI.PL(o+   2,2),'%.3f') ')$ & ' ...
            '$' num2str_sign(parameters.MS.MAP.par(o+   3),'%.3f')  '$ $(' num2str_sign(parameters.CI.PL(o+   3,1),'%.3f') ',' num2str_sign(parameters.CI.PL(o+   3,2),'%.3f') ')$ & ' ...
            '$' num2str_sign(parameters.MS.MAP.par(o+   4),'%.3f')  '$ $(' num2str_sign(parameters.CI.PL(o+   4,1),'%.3f') ',' num2str_sign(parameters.CI.PL(o+   4,2),'%.3f') ')$ ' ...
            ];
        %
        str_t{2} = [str_t{2} ...
            '$-$                        & ' ...
            '$-$                        & ' ...
            '$-$                        & ' ...
            '$-$                        & ' ...
            '$-$                        ' ...
            ];

    end
    
    str_t{1} = [str_t{1} ' \\\\ \\hline '];
    str_t{2} = [str_t{2} ' \\\\ \\hline '];
    
    % Line break
    if (mod(model_ind,3) == 0) && (model_ind ~= length(model_specification))
        str_t{1} = [str_t{1} ' \\hline \n'];
        str_t{2} = [str_t{2} ' \\hline \n'];
    else
        str_t{1} = [str_t{1} ' \n'];
        str_t{2} = [str_t{2} ' \n'];
    end
end

% Print to screen
fprintf([...
    '\\centering \n'...
    '\\begin{tabular}{|c||c|c|c|c|c|} \n'...
    '\\multicolumn{6}{c}{\\bf Subpopulation 1} \\\\[1ex] \n'...
    str_t{1} ...
    '\\end{tabular} \n'...
    '%% \n'...
    '\\\\[3ex] \n'...
    '%% \n'...
    '\\begin{tabular}{|c||c|c|c|c|c|} \n'...
    '\\multicolumn{6}{c}{\\bf Subpopulation 2} \\\\[1ex] \n'...
    str_t{2} ...
    '\\end{tabular} \n' ...
    '\\end{table*} \n \n \n'
    ]);


% Table 4
offset = [7+5;7+5;7+5;9+10;9+10;9+10;9+10;9+10;9+10];

str_t{1} = ['\\hline \n' ...
            '& $\\log_{10}(\\sigma_{1,[\\NGF]_0=0\\,\\text{nM}})$ & $\\log_{10}(\\sigma_{1,[\\NGF]_0=0.001\\,\\text{nM}})$ & $\\log_{10}(\\sigma_{1,[\\NGF]_0=0.01\\,\\text{nM}})$ & $\\log_{10}(\\sigma_{1,[\\NGF]_0=0.1\\,\\text{nM}})$ & $\\log_{10}(\\sigma_{1,[\\NGF]_0=1\\,\\text{nM}})$ & $\\log_{10}(\\sigma_{1,[\\NGF]_0=10\\,\\text{nM}})$ \\\\ \\hline \\hline\n'];

str_t{2} = ['\\hline \n' ...
            '& $\\log_{10}(\\sigma_{2,[\\NGF]_0=0\\,\\text{nM}})$ & $\\log_{10}(\\sigma_{2,[\\NGF]_0=0.001\\,\\text{nM}})$ & $\\log_{10}(\\sigma_{2,[\\NGF]_0=0.01\\,\\text{nM}})$ & $\\log_{10}(\\sigma_{2,[\\NGF]_0=0.1\\,\\text{nM}})$ & $\\log_{10}(\\sigma_{2,[\\NGF]_0=1\\,\\text{nM}})$ & $\\log_{10}(\\sigma_{2,[\\NGF]_0=10\\,\\text{nM}})$ \\\\ \\hline \\hline\n'];

for model_ind = 1:length(model_specification)
    % Load results
    load(['./project/results/' model_specification{model_ind,1} '_all']);
    
    % Write model name
    str_t{1} = [str_t{1} model_specification{model_ind,2} ' & '];
    str_t{2} = [str_t{2} model_specification{model_ind,2} ' & '];
    
    o = offset(model_ind);
    % 
    if ~isempty(strfind(model_specification{model_ind,1},'TrkA'))
        if parameters.MS.MAP.par(5) < parameters.MS.MAP.par(6) 
            i1 = 1;
            i2 = 2;
        else
            i1 = 2;
            i2 = 1;
        end

        %
        str_t{i1} = [str_t{i1} ...
            '$' num2str_sign(parameters.MS.MAP.par(o+   0),'%.3f')  '$ $(' num2str_sign(parameters.CI.PL(o+   0,1),'%.3f') ',' num2str_sign(parameters.CI.PL(o+   0,2),'%.3f') ')$ & ' ...
            '$' num2str_sign(parameters.MS.MAP.par(o+   1),'%.3f')  '$ $(' num2str_sign(parameters.CI.PL(o+   1,1),'%.3f') ',' num2str_sign(parameters.CI.PL(o+   1,2),'%.3f') ')$ & ' ...
            '$' num2str_sign(parameters.MS.MAP.par(o+   2),'%.3f')  '$ $(' num2str_sign(parameters.CI.PL(o+   2,1),'%.3f') ',' num2str_sign(parameters.CI.PL(o+   2,2),'%.3f') ')$ & ' ...
            '$' num2str_sign(parameters.MS.MAP.par(o+   3),'%.3f')  '$ $(' num2str_sign(parameters.CI.PL(o+   3,1),'%.3f') ',' num2str_sign(parameters.CI.PL(o+   3,2),'%.3f') ')$ & ' ...
            '$' num2str_sign(parameters.MS.MAP.par(o+   4),'%.3f')  '$ $(' num2str_sign(parameters.CI.PL(o+   4,1),'%.3f') ',' num2str_sign(parameters.CI.PL(o+   4,2),'%.3f') ')$ & ' ...
            '$' num2str_sign(parameters.MS.MAP.par(o+   5),'%.3f')  '$ $(' num2str_sign(parameters.CI.PL(o+   5,1),'%.3f') ',' num2str_sign(parameters.CI.PL(o+   5,2),'%.3f') ')$ ' ...
            ];
        %
        str_t{i2} = [str_t{i2} ...
            '$' num2str_sign(parameters.MS.MAP.par(o+ 6+0),'%.3f')  '$ $(' num2str_sign(parameters.CI.PL(o+ 6+0,1),'%.3f') ',' num2str_sign(parameters.CI.PL(o+ 6+0,2),'%.3f') ')$ & ' ...
            '$' num2str_sign(parameters.MS.MAP.par(o+ 6+1),'%.3f')  '$ $(' num2str_sign(parameters.CI.PL(o+ 6+1,1),'%.3f') ',' num2str_sign(parameters.CI.PL(o+ 6+1,2),'%.3f') ')$ & ' ...
            '$' num2str_sign(parameters.MS.MAP.par(o+ 6+2),'%.3f')  '$ $(' num2str_sign(parameters.CI.PL(o+ 6+2,1),'%.3f') ',' num2str_sign(parameters.CI.PL(o+ 6+2,2),'%.3f') ')$ & ' ...
            '$' num2str_sign(parameters.MS.MAP.par(o+ 6+3),'%.3f')  '$ $(' num2str_sign(parameters.CI.PL(o+ 6+3,1),'%.3f') ',' num2str_sign(parameters.CI.PL(o+ 6+3,2),'%.3f') ')$ & ' ...
            '$' num2str_sign(parameters.MS.MAP.par(o+ 6+4),'%.3f')  '$ $(' num2str_sign(parameters.CI.PL(o+ 6+4,1),'%.3f') ',' num2str_sign(parameters.CI.PL(o+ 6+4,2),'%.3f') ')$ & ' ...
            '$' num2str_sign(parameters.MS.MAP.par(o+ 6+5),'%.3f')  '$ $(' num2str_sign(parameters.CI.PL(o+ 6+5,1),'%.3f') ',' num2str_sign(parameters.CI.PL(o+ 6+5,2),'%.3f') ')$ ' ...
            ];

    elseif ~isempty(strfind(model_specification{model_ind,1},'Erk0'))
        if parameters.MS.MAP.par(6) < parameters.MS.MAP.par(7) 
            i1 = 1;
            i2 = 2;
        else
            i1 = 2;
            i2 = 1;
        end

        %
        str_t{i1} = [str_t{i1} ...
            '$' num2str_sign(parameters.MS.MAP.par(o+   0),'%.3f')  '$ $(' num2str_sign(parameters.CI.PL(o+   0,1),'%.3f') ',' num2str_sign(parameters.CI.PL(o+   0,2),'%.3f') ')$ & ' ...
            '$' num2str_sign(parameters.MS.MAP.par(o+   1),'%.3f')  '$ $(' num2str_sign(parameters.CI.PL(o+   1,1),'%.3f') ',' num2str_sign(parameters.CI.PL(o+   1,2),'%.3f') ')$ & ' ...
            '$' num2str_sign(parameters.MS.MAP.par(o+   2),'%.3f')  '$ $(' num2str_sign(parameters.CI.PL(o+   2,1),'%.3f') ',' num2str_sign(parameters.CI.PL(o+   2,2),'%.3f') ')$ & ' ...
            '$' num2str_sign(parameters.MS.MAP.par(o+   3),'%.3f')  '$ $(' num2str_sign(parameters.CI.PL(o+   3,1),'%.3f') ',' num2str_sign(parameters.CI.PL(o+   3,2),'%.3f') ')$ & ' ...
            '$' num2str_sign(parameters.MS.MAP.par(o+   4),'%.3f')  '$ $(' num2str_sign(parameters.CI.PL(o+   4,1),'%.3f') ',' num2str_sign(parameters.CI.PL(o+   4,2),'%.3f') ')$ & ' ...
            '$' num2str_sign(parameters.MS.MAP.par(o+   5),'%.3f')  '$ $(' num2str_sign(parameters.CI.PL(o+   5,1),'%.3f') ',' num2str_sign(parameters.CI.PL(o+   5,2),'%.3f') ')$ ' ...
            ];
        %
        str_t{i2} = [str_t{i2} ...
            '$' num2str_sign(parameters.MS.MAP.par(o+ 6+0),'%.3f')  '$ $(' num2str_sign(parameters.CI.PL(o+ 6+0,1),'%.3f') ',' num2str_sign(parameters.CI.PL(o+ 6+0,2),'%.3f') ')$ & ' ...
            '$' num2str_sign(parameters.MS.MAP.par(o+ 6+1),'%.3f')  '$ $(' num2str_sign(parameters.CI.PL(o+ 6+1,1),'%.3f') ',' num2str_sign(parameters.CI.PL(o+ 6+1,2),'%.3f') ')$ & ' ...
            '$' num2str_sign(parameters.MS.MAP.par(o+ 6+2),'%.3f')  '$ $(' num2str_sign(parameters.CI.PL(o+ 6+2,1),'%.3f') ',' num2str_sign(parameters.CI.PL(o+ 6+2,2),'%.3f') ')$ & ' ...
            '$' num2str_sign(parameters.MS.MAP.par(o+ 6+3),'%.3f')  '$ $(' num2str_sign(parameters.CI.PL(o+ 6+3,1),'%.3f') ',' num2str_sign(parameters.CI.PL(o+ 6+3,2),'%.3f') ')$ & ' ...
            '$' num2str_sign(parameters.MS.MAP.par(o+ 6+4),'%.3f')  '$ $(' num2str_sign(parameters.CI.PL(o+ 6+4,1),'%.3f') ',' num2str_sign(parameters.CI.PL(o+ 6+4,2),'%.3f') ')$ & ' ...
            '$' num2str_sign(parameters.MS.MAP.par(o+ 6+5),'%.3f')  '$ $(' num2str_sign(parameters.CI.PL(o+ 6+5,1),'%.3f') ',' num2str_sign(parameters.CI.PL(o+ 6+5,2),'%.3f') ')$ ' ...
            ];

    else

        %
        str_t{1} = [str_t{1} ...
            '$' num2str_sign(parameters.MS.MAP.par(o+   0),'%.3f')  '$ $(' num2str_sign(parameters.CI.PL(o+   0,1),'%.3f') ',' num2str_sign(parameters.CI.PL(o+   0,2),'%.3f') ')$ & ' ...
            '$' num2str_sign(parameters.MS.MAP.par(o+   1),'%.3f')  '$ $(' num2str_sign(parameters.CI.PL(o+   1,1),'%.3f') ',' num2str_sign(parameters.CI.PL(o+   1,2),'%.3f') ')$ & ' ...
            '$' num2str_sign(parameters.MS.MAP.par(o+   2),'%.3f')  '$ $(' num2str_sign(parameters.CI.PL(o+   2,1),'%.3f') ',' num2str_sign(parameters.CI.PL(o+   2,2),'%.3f') ')$ & ' ...
            '$' num2str_sign(parameters.MS.MAP.par(o+   3),'%.3f')  '$ $(' num2str_sign(parameters.CI.PL(o+   3,1),'%.3f') ',' num2str_sign(parameters.CI.PL(o+   3,2),'%.3f') ')$ & ' ...
            '$' num2str_sign(parameters.MS.MAP.par(o+   4),'%.3f')  '$ $(' num2str_sign(parameters.CI.PL(o+   4,1),'%.3f') ',' num2str_sign(parameters.CI.PL(o+   4,2),'%.3f') ')$ & ' ...
            '$' num2str_sign(parameters.MS.MAP.par(o+   5),'%.3f')  '$ $(' num2str_sign(parameters.CI.PL(o+   5,1),'%.3f') ',' num2str_sign(parameters.CI.PL(o+   5,2),'%.3f') ')$ ' ...
            ];
        %
        str_t{2} = [str_t{2} ...
            '$-$                        & ' ...
            '$-$                        & ' ...
            '$-$                        & ' ...
            '$-$                        & ' ...
            '$-$                        & ' ...
            '$-$                        ' ...
            ];

    end
    
    str_t{1} = [str_t{1} ' \\\\ \\hline '];
    str_t{2} = [str_t{2} ' \\\\ \\hline '];
    
    % Line break
    if (mod(model_ind,3) == 0) && (model_ind ~= length(model_specification))
        str_t{1} = [str_t{1} ' \\hline \n'];
        str_t{2} = [str_t{2} ' \\hline \n'];
    else
        str_t{1} = [str_t{1} ' \n'];
        str_t{2} = [str_t{2} ' \n'];
    end
end

% Print to screen
fprintf([...
    '\\centering \n'...
    '\\begin{tabular}{|c||c|c|c|c|c|c|} \n'...
    '\\multicolumn{7}{c}{\\bf Subpopulation 1} \\\\[1ex] \n'...
    str_t{1} ...
    '\\end{tabular} \n'...
    '%% \n'...
    '\\\\[3ex] \n'...
    '%% \n'...
    '\\begin{tabular}{|c||c|c|c|c|c|c|} \n'...
    '\\multicolumn{7}{c}{\\bf Subpopulation 2} \\\\[1ex] \n'...
    str_t{2} ...
    '\\end{tabular} \n' ...
    '\\end{table*} \n \n \n'
    ]);
