# Supplementary material for: ODE Constrained Mixture Modelling: A Method for Unraveling Subpopulation Structures and Dynamics
Source: PLoS Comput Biol. 2014 Jul 3;10(7):e1003686. doi: 10.1371/journal.pcbi.1003686 (PMC4081021; doi:10.1371/journal.pcbi.1003686)
Supplement: Code S1 — MATLAB code used for ODE constrained mixture modelling. This zip-file contains the MATLAB code for the simulation example (conversion process) and the application example (NGF-induced Erk1/2 phosphorylation) presented in the paper. We provide implementations for the models, the parameter estimation, the uncertainty analysis and the model selection. In addition to the implementation, also all data and result files (.mat) are included. (ZIP) [file pcbi.1003686.s001.zip › ODEMM_implementation_v01/NGF_induced_Erk_phosphorylation/pathway_model_A/fitting__2logn_median_Erk0.m]

clear all;
close all;
clc;

%% ODE
% Vector field
% f = @(t,x,theta,u) [        theta(1)*u*(theta(5)-x(1))-theta(2)*x(1);...
%                      (theta(3) + x(1))*(theta(6)-x(2))-theta(4)*x(2)];
%
% Initial condition (steady state for u = 0)
% x_0 = [0;theta(3)*theta(6)/(theta(3)+theta(4))];

model_name = '2logn_median_Erk0';

%% Definition of model
M.N_subpop = 2;
M.model = @(T,theta,u) ODEmodel(T,theta,u);

% Subpopulation 1
M.subind{1} = [1:6];
M.theta{1} = @(xi) 10.^xi([1:6]);
M.dthetadxi{1} = @(xi) [diag(10.^xi(1:6)),zeros(6,24)]*log(10);
   % Experiment 1
M.mu{1,1} = @(t,x,xi,d) log(x(:,2));
M.dmudxi{1,1} = @(t,x,dxdxi,xi,d) bsxfun(@rdivide,permute(dxdxi(2,:,:),[3,2,1]),x(:,2));
M.sigma{1,1} = @(t,x,xi,d) 10.^xi(9:13);
M.dsigmadxi{1,1} = @(t,x,dxdxi,xi,d) [zeros(5,8),diag(10.^xi(9:13)*log(10)),zeros(5,17)];
   % Experiment 2
M.mu{1,2} = @(t,x,xi,d) log(x(:,2));
M.dmudxi{1,2} = @(t,x,dxdxi,xi,d) bsxfun(@rdivide,permute(dxdxi(2,:,:),[3,2,1]),x(:,2));
M.sigma{1,2} = @(t,x,xi,d)   (d ==  0    )*10.^xi(19) ...
                           + (d ==  0.001)*10.^xi(20) ...
                           + (d ==  0.01 )*10.^xi(21) ...
                           + (d ==  0.1  )*10.^xi(22) ...
                           + (d ==  1    )*10.^xi(23) ...
                           + (d == 10    )*10.^xi(24);
M.dsigmadxi{1,2} = @(t,x,dxdxi,xi,d)   (d ==  0    )*[zeros(1,18),10^xi(19)*log(10),zeros(1,11)] ...
                                     + (d ==  0.001)*[zeros(1,19),10^xi(20)*log(10),zeros(1,10)] ...
                                     + (d ==  0.01 )*[zeros(1,20),10^xi(21)*log(10),zeros(1, 9)] ...
                                     + (d ==  0.1  )*[zeros(1,21),10^xi(22)*log(10),zeros(1, 8)] ...
                                     + (d ==  1    )*[zeros(1,22),10^xi(23)*log(10),zeros(1, 7)] ...
                                     + (d == 10    )*[zeros(1,23),10^xi(24)*log(10),zeros(1, 6)];
   % Weights
M.w{1} = @(xi) xi(8);
M.dwdxi{1} = @(x,xi) [zeros(1,7),1,zeros(1,22)];
M.distribution{1} = 'logn';

% Subpopulation 2
M.subind{2} = [1:5,7];
M.theta{2} = @(xi) 10.^xi([1:5,7]);
M.dthetadxi{2} = @(xi) [diag(10.^xi(1:5)),zeros(5,25);...
                        zeros(1,6),10.^xi(7),zeros(1,23)]*log(10);
   % Experiment 1
M.mu{2,1} = @(t,x,xi,d) log(x(:,2));
M.dmudxi{2,1} = @(t,x,dxdxi,xi,d) bsxfun(@rdivide,permute(dxdxi(2,:,:),[3,2,1]),x(:,2));
M.sigma{2,1} = @(t,x,xi,d) 10.^xi(14:18);
M.dsigmadxi{2,1} = @(t,x,dxdxi,xi,d) [zeros(5,13),diag(10.^xi(14:18)*log(10)),zeros(5,12)];
   % Experiment 2
M.mu{2,2} = @(t,x,xi,d) log(x(:,2));
M.dmudxi{2,2} = @(t,x,dxdxi,xi,d) bsxfun(@rdivide,permute(dxdxi(2,:,:),[3,2,1]),x(:,2));
M.sigma{2,2} = @(t,x,xi,d)   (d ==  0    )*10.^xi(25) ...
                           + (d ==  0.001)*10.^xi(26) ...
                           + (d ==  0.01 )*10.^xi(27) ...
                           + (d ==  0.1  )*10.^xi(28) ...
                           + (d ==  1    )*10.^xi(29) ...
                           + (d == 10    )*10.^xi(30);
M.dsigmadxi{2,2} = @(t,x,dxdxi,xi,d)   (d ==  0    )*[zeros(1,24),10^xi(25)*log(10),zeros(1,5)] ...
                                     + (d ==  0.001)*[zeros(1,25),10^xi(26)*log(10),zeros(1,4)] ...
                                     + (d ==  0.01 )*[zeros(1,26),10^xi(27)*log(10),zeros(1,3)] ...
                                     + (d ==  0.1  )*[zeros(1,27),10^xi(28)*log(10),zeros(1,2)] ...
                                     + (d ==  1    )*[zeros(1,28),10^xi(29)*log(10),zeros(1,1)] ...
                                     + (d == 10    )*[zeros(1,29),10^xi(30)*log(10)];
   % Weights
M.w{2} = @(xi) 1 - xi(8);
M.dwdxi{2} = @(x,xi) -[zeros(1,7),1,zeros(1,22)];
M.distribution{2} = 'logn';

%% Measurement data
% Load data and asign to struct
ExpC = load_NGF_kinetic;
D(1).name = 'NGF kinetic';
D(1).type = 'kinetic';
D(1).measurand = 'relative pErk concentration';
D(1).t = [0,5,15,30,60];
D(1).u = 1;
D(1).y = nan(length(D(1).t),6000);
D(1).Ey = nan(length(D(1).t),10);
s = [0.7978,0.9586,1.1317,1.1119]; % scaling computed in data_scaling.m
for k = 1:length(D(1).t)
    n0 = 0;
    for r = 1:length(ExpC(k).experiment)
        nx = size(ExpC(k).experiment(r).data,1);
        D(1).y(k,n0+1:n0+nx) = s(r)*ExpC(k).experiment(r).data(1:nx,1)';
        D(1).Ey(k,r) = s(r)*mean(ExpC(k).experiment(r).data(1:nx,1)');
        n0 = n0 + nx;
    end
end
D(1).y = D(1).y(:,1:find(sum(isnan(D(1).y))==length(D(1).t),1,'first')-1);
D(1).Ey = D(1).Ey(:,1:find(sum(isnan(D(1).Ey))==length(D(1).t),1,'first')-1);

% Load data and asign to struct
ExpC = load_NGF_dose_response;
D(2).name = 'NGF dose response';
D(2).type = 'dose response';
D(2).measurand = 'relative pErk conc.';
D(2).t = [30];
D(2).u = [0,0.001,0.01,0.1,1,10];
D(2).y = nan(length(D(2).u),10000);
D(2).Ey = nan(length(D(2).u),10);
s = [0.6795,1.1002,0.8158,1.1120,1.2926]; % scaling computed in data_scaling.m
for d = 1:length(D(2).u)
    n0 = 0;
    for r = 1:length(ExpC(d).experiment)
        nx = size(ExpC(d).experiment(r).data,1);
        D(2).y(d,n0+1:n0+nx) = s(r)*ExpC(d).experiment(r).data(1:nx,1)';
        D(2).Ey(d,r) = s(r)*mean(ExpC(d).experiment(r).data(1:nx,1)');
        n0 = n0 + nx;
    end
end
D(2).y = D(2).y(:,1:find(sum(isnan(D(2).y))==length(D(2).u),1,'first')-1);
D(2).Ey = D(2).Ey(:,1:find(sum(isnan(D(2).Ey))==length(D(2).u),1,'first')-1);

%% Estimation
parameters.min = [-10*ones(7,1);0;-1*ones(22,1)];
parameters.max = [ 10*ones(7,1);1; 1*ones(22,1)];
parameters.number = length(parameters.max);
parameters.name = {'log_{10}(k_1)','log_{10}(k_{-1})','log_{10}(k_{2,b})',...
                   'log_{10}(k_{-2})','log_{10}(k_{2,a} [TrkA]_{0})',...
                   'log_{10}(s [Erk]_{0,1})','log_{10}(s [Erk]_{0,2})','w_1',...
                   'log_{10}(\sigma_{s1}(t=0))','log_{10}(\sigma_{s1}(t=5))','log_{10}(\sigma_{s1}(t=15))','log_{10}(\sigma_{s1}(t=30))','log_{10}(\sigma_{s1}(t=60))',...
                   'log_{10}(\sigma_{s2}(t=0))','log_{10}(\sigma_{s2}(t=5))','log_{10}(\sigma_{s2}(t=15))','log_{10}(\sigma_{s2}(t=30))','log_{10}(\sigma_{s2}(t=60))',...
                   'log_{10}(\sigma_{s1}(u=0))','log_{10}(\sigma_{s1}(u=0.001))','log_{10}(\sigma_{s1}(u=0.01))','log_{10}(\sigma_{s1}(u=0.1))','log_{10}(\sigma_{s1}(u=1))','log_{10}(\sigma_{s1}(u=10))',...
                   'log_{10}(\sigma_{s2}(u=0))','log_{10}(\sigma_{s2}(u=0.001))','log_{10}(\sigma_{s2}(u=0.01))','log_{10}(\sigma_{s2}(u=0.1))','log_{10}(\sigma_{s2}(u=1))','log_{10}(\sigma_{s2}(u=10))'};

% Multi-start optimization
options_MS.fmincon = optimset('GradObj','on','display','iter');
options_MS.n_starts = 200;
[parameters] = optimizeMultiStart(parameters,@(xi,op) logLikelihood(xi,M,D,op),options_MS);

% Parameter assignment
xi = parameters.MS.MAP.par;

% Model selection criteria
parameters.MS.MAP.AIC = -2*parameters.MS.MAP.logPost + 2*parameters.number;
parameters.MS.MAP.BIC = -2*parameters.MS.MAP.logPost + log(sum(~isnan(D(1).y(:)))+sum(~isnan(D(2).y(:))))*parameters.number;

% Save plot
saveas(gcf,['./project/results/' model_name '__multi_start']);

% Save results
save(['./project/results/' model_name]);

%% Visualization - Fit (linear)
options_plot.boundaries(1).y_min = 0; options_plot.boundaries(1).y_max = 10;
options_plot.boundaries(2).y_min = 0; options_plot.boundaries(2).y_max = 10;
options_plot.x_scale = 'lin';
options_plot.data.bins = 200;
options_plot.model.points = 200;
fh = plotODEMix(D,M,xi,options_plot);
% Save plot
saveas(fh(1),['./project/results/' model_name '__kinetic__distribution_lin']);
saveas(fh(2),['./project/results/' model_name '__dose_response__distribution_lin']);

%% Visualization - Fit (logarithmic)
options_plot.boundaries(1).y_min = 0.1; options_plot.boundaries(1).y_max = 100;
options_plot.boundaries(2).y_min = 0.1; options_plot.boundaries(2).y_max = 100;
options_plot.x_scale = 'log';
fh = plotODEMix(D,M,xi,options_plot);
% Save plot
saveas(fh(1),['./project/results/' model_name '__kinetic__distribution_log']);
saveas(fh(2),['./project/results/' model_name '__dose_response__distribution_log']);

%% Visualization -  kinetic
e = 1;
% Simulation
t = linspace(D(e).t(1),D(e).t(end),100);
for s = 1:M.N_subpop
    X = M.model(t,M.theta{s}(xi),D(e).u);
    mu{s} = M.mu{s,e}(t,X,xi,D(e).u);
    sigma{s} = interp1(D(e).t,M.sigma{s}(D(e).t,X,xi,D(e).u),t)';
%    sigma{s} = spline(D(e).t,M.sigma{s}(D(e).t,X,xi,D(e).u),t)';
end
% Plot
figure('name','NGF kinetic - mean');
indt = [1,1:length(t),length(t)];
t_indt = [-3,t,t(end)+3];
lh(1) = plot(t_indt,exp(mu{1}(indt)+sigma{1}(indt).^2/2),'b-','linewidth',2); hold on;
lh(2) = plot(t_indt,exp(mu{2}(indt)+sigma{2}(indt).^2/2),'r-','linewidth',2);
lh(3) = plot(t_indt, M.w{1}(xi)*exp(mu{1}(indt)+sigma{1}(indt).^2/2)...
                     +M.w{2}(xi)*exp(mu{2}(indt)+sigma{2}(indt).^2/2),'k-','linewidth',2);
lh(4) = plot(D(e).t,nanmean(D(e).Ey,2),'ko','linewidth',2);
for k = 1:length(D(e).t)
    plot(D(e).t(k)*[1,1],nanmean(D(e).Ey(k,:)) + nanstd(D(e).Ey(k,:))*[-1,1],'k-','linewidth',2);
end
% Legend / Label
legend(lh,{'model: mean s1','model: mean s2','model: mean','data: mean'},'location','Northwest');
xlabel('time {\itt} [min]');
ylabel(D(1).measurand);
xlim(t_indt([1,end]));
% Save plot
saveas(gcf,['./project/results/' model_name '__kinetic__mean']);

%% Visualization -  dose response
e = 2;
% Simulation
u = [0,10.^linspace(-3.1,1.1,21)];
u_plot = [10^-4,10.^linspace(-3.1,1.1,21)];
u_plot_data = 10.^[-4:1];
for s = 1:M.N_subpop
    for d = 1:length(u)
        X = M.model(D(e).t,M.theta{s}(xi),u(d));
        MU(d,s) = M.mu{s}(t,X,xi,D(e).u);
    end
    sig   = [M.sigma{s,e}(D(e).t,X,xi,D(e).u(1));...
             M.sigma{s,e}(D(e).t,X,xi,D(e).u(2));...
             M.sigma{s,e}(D(e).t,X,xi,D(e).u(3));...
             M.sigma{s,e}(D(e).t,X,xi,D(e).u(4));...
             M.sigma{s,e}(D(e).t,X,xi,D(e).u(5));...
             M.sigma{s,e}(D(e).t,X,xi,D(e).u(6))];
    SIGMA(:,s) = interp1(D(e).u,sig,u,'linear',sig(end))';
end
% Plot
figure('name','NGF dose response - mean');
plot(u_plot(1)*[1/1.5,1.5],exp(MU(1,1)+SIGMA(1,1).^2/2)*[1,1],'b-','linewidth',2); hold on;
plot(u_plot(1)*[1/1.5,1.5],exp(MU(1,2)+SIGMA(1,2).^2/2)*[1,1],'r-','linewidth',2);
plot(u_plot(1)*[1/1.5,1.5],M.w{1}(xi)*exp(MU(1,1)+SIGMA(1,1).^2/2)*[1,1]+M.w{2}(xi)*exp(MU(1,2)+SIGMA(1,2).^2/2)*[1,1],'k-','linewidth',2);
plot(u_plot_data(1),nanmean(D(e).y(1,:),2),'ko','linewidth',2);
lh(1) = plot(u_plot(2:end),exp(MU(2:end,1)+SIGMA(2:end,1).^2/2),'b-','linewidth',2); hold on;
lh(2) = plot(u_plot(2:end),exp(MU(2:end,2)+SIGMA(2:end,2).^2/2),'r-','linewidth',2);
lh(3) = plot(u_plot(2:end),M.w{1}(xi)*exp(MU(2:end,1)+SIGMA(2:end,1).^2/2)+M.w{2}(xi)*exp(MU(2:end,2)+SIGMA(2:end,2).^2/2),'k-','linewidth',2);
lh(4) = plot(u_plot_data(2:end),nanmean(D(e).y(2:end,:),2),'ko','linewidth',2);
plot(u_plot_data([1,2]).*[2.5,1/2],1.2*[1,1],'k:','markersize',8,'linewidth',1.5);
for d = 1:length(D(e).u)
    plot(u_plot_data(d)*[1,1],nanmean(D(e).y(d,:)) + nanstd(D(e).Ey(d,:))*[-1,1],'k-','linewidth',2);
end
xlim([u_plot(1)/1.5,u_plot(end)]);
% Legend / Label
legend(lh,{'model: mean s1','model: mean s2','model: mean','data: mean'},'location','Northwest');
xlabel('NGF concentration');
ylabel(D(1).measurand);
set(gca,'xscale','log','xtick',10.^[-4:1],'xticklabel',[0,0.001,0.01,0.1,1,10]);
% Save plot
saveas(gcf,['./project/results/' model_name '__dose_response__mean']);

%% Profile likelihood calculation
options_PL.fmincon = optimset('GradObj','on','display','off','MaxIter',20);
options_PL.parameter_index = 1:30;
options_PL.P_next_step.min = 5e-3;
[parameters] = computeProfiles(parameters,@(xi,op) logLikelihood(xi,M,D,op),options_PL);
parameters = getConfidenceIntervals(parameters,0.99);
% Save plot
saveas(gcf,['./project/results/' model_name '__profile']);

%% Save results
save(['./project/results/' model_name '_all']);
