# Supplementary material for: ODE Constrained Mixture Modelling: A Method for Unraveling Subpopulation Structures and Dynamics
Source: PLoS Comput Biol. 2014 Jul 3;10(7):e1003686. doi: 10.1371/journal.pcbi.1003686 (PMC4081021; doi:10.1371/journal.pcbi.1003686)
Supplement: Code S1 — MATLAB code used for ODE constrained mixture modelling. This zip-file contains the MATLAB code for the simulation example (conversion process) and the application example (NGF-induced Erk1/2 phosphorylation) presented in the paper. We provide implementations for the models, the parameter estimation, the uncertainty analysis and the model selection. In addition to the implementation, also all data and result files (.mat) are included. (ZIP) [file pcbi.1003686.s001.zip › ODEMM_implementation_v01/NGF_induced_Erk_phosphorylation/pathway_model_A/plotODEMix_2_paper.m]

% function fh = plotODEMix_2_paper(D,M1,M2,xi,options)
function fh = plotODEMix_2_paper(varargin)

%% Assign inputs
D = varargin{1};
if nargin >= 3
    M = varargin{2};
    xi = varargin{3};
else
    M = [];
    xi = [];
end

% Set defaults
options.type = 'kde';
options.model.col = {'r','b'};
options.model.col_s{1}{1} = [1.0,0.5,0.5];
options.model.col_s{1}{2} = [0.5,0.0,0.0];
options.model.col_s{2}{1} = [0.5,0.5,1.0];
options.model.col_s{2}{2} = [0.0,0.0,0.5];
options.model.ls = {'-','--'};
options.model.lw  = 2;
options.model.lw_s  = 0.5;
options.model.points = 100;
options.model.plot = 'continuous'; % 'hist'
options.data.plot = 'filled'; %'empty'
options.data.col  = 'b';
options.data.fill_col = 0.7*[1,1,1];
options.data.lw   = 2;
options.data.bins = 100;
options.x_scale = 'lin';
options.fs = [12 14];
for e = 1:length(D)
    options.boundaries(e).y_min = [];
    options.boundaries(e).y_max = [];
    options.ylabel{e} = 'frequency';
    options.z_max{e} = [];
end
if nargin == 4
    options = setdefault(varargin{4},options);
end

%% Introduction
if ~isempty(M)
    for m = 1:length(M)
        for s = 1:M{m}.N_subpop
            theta{m}{s} = M{m}.theta{s}(xi{m});
            dthetadxi{m}{s} = M{m}.dthetadxi{s}(xi{m});
            w{m}{s} = M{m}.w{s}(xi{m});
            dwdxi{m}{s} = M{m}.dwdxi{s}(xi{m});
        end
    end
end

%% Visualization
% Open figure
fh = figure;
% Loop: Experimental conditions
for e = 1:length(D)
    % Plot
    switch D(e).type
        % Time response
        case 'kinetic'
            % Simulation
            if ~isempty(M)
                for m = 1:length(M)
                    for s = 1:M{m}.N_subpop
                        [X,dXdtheta] = M{m}.model(D(e).t,theta{m}{s},D(e).u);
                        mu{m}{s} = M{m}.mu{s,e}(D(e).t,X,xi{m},D(e).u);
                        sigma{m}{s} = M{m}.sigma{s,e,1}(D(e).t,X,xi{m},D(e).u);
                    end
                end
            end
            % Boundaries
            if isempty(options.boundaries(e).y_min) || isempty(options.boundaries(e).y_max)
                y_min{e} =  inf;
                y_max{e} = -inf;
                for k = 1:length(D(e).t)
                    y = D(e).y(k,:)';
                    y = y(~isnan(y));
                    y_min{e} = min(y_min{e},min(y));
                    y_max{e} = max(y_max{e},max(y));
                end
            else
                y_min{e} = options.boundaries(e).y_min;
                y_max{e} = options.boundaries(e).y_max;
            end
            switch options.x_scale
                case 'lin'
                    y_hist = linspace(y_min{e},y_max{e},options.data.bins+1)';
                    d_y_hist = y_hist(2)-y_hist(1);
                    y_grid = linspace(y_min{e},y_max{e},options.model.points+1)';
                    d_y_grid = y_grid(2)-y_grid(1);
                case 'log'
                    z_hist = linspace(log10(y_min{e}),log10(y_max{e}),options.data.bins+1)';
                    d_y_hist = (z_hist(2)-z_hist(1));
                    y_hist = 10.^z_hist;
                    z_grid = linspace(log10(y_min{e}),log10(y_max{e}),options.model.points+1)';
                    d_y_grid = (z_grid(2)-z_grid(1));
                    y_grid = 10.^z_grid;
            end
            % Evaluation of probability density
            for k = 1:length(D(e).t)
                %subplot(6,length(D),(k-1)*length(D)+e);
%                subplot('Position',[0.11,(6-k)*0.149+0.08,0.36,0.13]+[0.015,0,0,0]);
                subplot('Position',[0.11,(6-k)*0.125+0.2,0.36,0.125*0.125/0.149]+[0.015,0,0,0]);
                % Data
                y = D(e).y(k,:)';
                y = y(~isnan(y));
                h = hist(y,y_hist);
                h = (h(1:end-1)'/sum(h(1:end-1)));
                % Density calculation
                if ~isempty(M)
                    for m = 1:length(M)
                        p{m} = zeros(size(y_grid));
                        cp{m} = zeros(size(y_grid));
                        for s = 1:M{m}.N_subpop
                            p{m} = p{m} + w{m}{s}*pdf(M{m}.distribution{s},y_grid,mu{m}{s}(k),sigma{m}{s}(k));
                            cp{m} = cp{m} + w{m}{s}*cdf(M{m}.distribution{s},y_grid,mu{m}{s}(k),sigma{m}{s}(k));
                            p_s{m}{s} = w{m}{s}*pdf(M{m}.distribution{s},y_grid,mu{m}{s}(k),sigma{m}{s}(k));
                            cp_s{m}{s} = w{m}{s}*cdf(M{m}.distribution{s},y_grid,mu{m}{s}(k),sigma{m}{s}(k));
                        end
                    end
                end
                % Plot
                switch options.data.plot
                    case 'filled'
                        lh(1) = fill(y_hist(round(0.5:0.5:length(y_hist))),[0;h(round(0.5:0.5:length(h)));0],options.data.fill_col); hold on;
                    case 'empty'
                        lh(1) = plot(y_hist(round(0.5:0.5:length(y_hist))),[0;h(round(0.5:0.5:length(h)));0],...
                            '-','color',options.data.col,'linewidth',options.data.lw); hold on;
                end
                if ~isempty(M)
                    for m = 1:length(M)
                        switch options.model.plot
                            case 'continuous'
                                switch options.x_scale
                                    case 'lin'
                                        for s = 1:M{m}.N_subpop
                                            lh(3*(m-1)+s+2) = plot(y_grid,p_s{m}{s}*d_y_hist,options.model.ls{m},'color',options.model.col_s{m}{s},'linewidth',options.model.lw_s);
                                        end
                                        lh(3*(m-1)+2) = plot(y_grid,p{m}*d_y_hist,options.model.ls{m},'color',options.model.col{m},'linewidth',options.model.lw);
                                    case 'log'
                                        for s = 1:M{m}.N_subpop
                                            lh(3*(m-1)+s+2) = plot(y_grid,p_s{m}{s}.*y_grid*d_y_hist*log(10),options.model.ls{m},'color',options.model.col_s{m}{s},'linewidth',options.model.lw_s);
                                        end
                                        lh(3*(m-1)+2) = plot(y_grid,p{m}.*y_grid*d_y_hist*log(10),options.model.ls{m},'color',options.model.col{m},'linewidth',options.model.lw);
                                end
                            case 'hist'
                                h_sim = diff(cp{m})*d_y_hist/d_y_grid;
                                plot(y_grid(round(0.5:0.5:length(y_hist))),[0;h_sim(round(0.5:0.5:length(h_sim)));0],...
                                     options.model.ls{m},'color',options.model.col{m},'linewidth',options.model.lw); hold on;
                        end
                    end
                end
                % Label
                ylabel(options.ylabel{e});
                xlim([y_min{e},y_max{e}]);
                if ~isempty(options.z_max{e})
                    ylim([0,options.z_max{e}]);
                end
                text(0.12,0.05,['\bf t = ' num2str(D(e).t(k)) ' min'],'fontsize',options.fs(2),'HorizontalAlignment','left');
                set(gca,'xscale',options.x_scale);
                set(gca,'xtick',[0.1:0.1:0.9,1:1:9,10:10:100]);
                set(gca,'ytick',0:0.02:0.06);
                if k == 1
                    text(3,0.0719,['\bf Kinetic for [NGF]_0 = 1 nM'],'fontsize',options.fs(2)+1,'HorizontalAlignment','center');
                end
                if k ~= length(D(e).t)
                    set(gca,'xticklabel',[]);
                else
                    set(gca,'xticklabel',{'0.1','','','','','','','','','1','','','','','','','','','10','','','','','','','','','100'});
                    xlabel(D(e).measurand);
                end
                
%                 % Data
%                 if (e == 1) && (k == 1)
%                     if isempty(M)
%                         %legend('data')
%                     else
%                         legend(options.legend,'Position',[0.28,0.03,0.1,0.10]); legend('boxoff');
%                     end
%                 end
                  if k == 1
                    text(0.07,-0.408,'\bf Model M_{H3,2}:');
                    legend(lh(2:4),{'overall','subpopulation 1','subpopulation 2'},'Position',[0.2,0.01,0.1,0.1]); legend('boxoff');
                  elseif k == 2
                    text(1050,-0.335,'\bf Model M_{H3,3}:');
                    legend(lh(5:7),{'overall','subpopulation 1','subpopulation 2'},'Position',[0.7,0.01,0.1,0.1]); legend('boxoff');
                  elseif k == 3
                    text(0.07,-0.212,'\bf Measurement data:');
                    legend(lh(1),{'overall'},'Position',[0.14,0.16,0.1,0.03]); legend('boxoff');
                  end
            end

        % Dose response
        case 'dose response'
            % Boundaries
            if isempty(options.boundaries(e).y_min) || isempty(options.boundaries(e).y_max)
                y_min{e} =  inf;
                y_max{e} = -inf;
                for d = 1:length(D(e).u)
                    y = D(e).y(k,:)';
                    y = y(~isnan(y));
                    h = hist(y,y_hist);
                    h = (h(1:end-1)'/sum(h(1:end-1)));
                end
            else
                y_min{e} = options.boundaries(e).y_min;
                y_max{e} = options.boundaries(e).y_max;
            end
            y_grid = linspace(y_min{e},y_max{e},options.model.points)';
            switch options.x_scale
                case 'lin'
                    y_hist = linspace(y_min{e},y_max{e},options.data.bins+1)';
                    d_y_hist = y_hist(2)-y_hist(1);
                    y_grid = linspace(y_min{e},y_max{e},options.model.points+1)';
                    d_y_grid = y_grid(2)-y_grid(1);
                case 'log'
                    z_hist = linspace(log10(y_min{e}),log10(y_max{e}),options.data.bins+1)';
                    d_y_hist = (z_hist(2)-z_hist(1));
                    y_hist = 10.^z_hist;
                    z_grid = linspace(log10(y_min{e}),log10(y_max{e}),options.model.points+1)';
                    d_y_grid = (z_grid(2)-z_grid(1));
                    y_grid = 10.^z_grid;
            end
            % Loop: Doses
            for d = 1:length(D(e).u)
                %subplot(6,length(D),(d-1)*length(D)+e);
                %subplot('Position',[0.61,(6-d)*0.149+0.08,0.36,0.13]+[0.015,0,0,0]);
                subplot('Position',[0.61,(6-d)*0.125+0.2,0.36,0.125*0.125/0.149]+[0.015,0,0,0]);
                % Data
                y = D(e).y(d,:)';
                y = y(~isnan(y));
                h = hist(y,y_hist);
                h = (h(1:end-1)'/sum(h(1:end-1)));
                % Density calculation
                if ~isempty(M)
                    for m = 1:length(M)
                        p{m} = zeros(size(y_grid));
                        cp{m} = zeros(size(y_grid));
                        for s = 1:M{m}.N_subpop
                            % Simulation
                            [X,dXdtheta] = M{m}.model(D(e).t,theta{m}{s},D(e).u(d));
                            mu{m}{s} = M{m}.mu{s,e}(D(e).t,X,xi{m},D(e).u(d));
                            sigma{m}{s} = M{m}.sigma{s,e}(D(e).t,X,xi{m},D(e).u(d));
                            % Evaluation of probability density
                            p{m} = p{m} + w{m}{s}*pdf(M{m}.distribution{s},y_grid,mu{m}{s},sigma{m}{s});
                            cp{m} = cp{m} + w{m}{s}*cdf(M{m}.distribution{s},y_grid,mu{m}{s},sigma{m}{s});
                            p_s{m}{s} = w{m}{s}*pdf(M{m}.distribution{s},y_grid,mu{m}{s},sigma{m}{s});
                            cp_s{m}{s} = w{m}{s}*cdf(M{m}.distribution{s},y_grid,mu{m}{s},sigma{m}{s});
                        end
                    end
                end
                % Plot
                switch options.data.plot
                    case 'filled'
                        fill(y_hist(round(0.5:0.5:length(y_hist))),[0;h(round(0.5:0.5:length(h)));0],options.data.fill_col); hold on;
                    case 'empty'
                        plot(y_hist(round(0.5:0.5:length(y_hist))),[0;h(round(0.5:0.5:length(h)));0],...
                            '-','color',options.data.col,'linewidth',options.data.lw); hold on;
                end
                if ~isempty(M)
                    for m = 1:length(M)
                        switch options.model.plot
                            case 'continuous'
                                switch options.x_scale
                                    case 'lin'
                                        for s = 1:M{m}.N_subpop
                                            plot(y_grid,p_s{m}{s}*d_y_hist,options.model.ls{m},'color',options.model.col_s{m}{s},'linewidth',options.model.lw_s);
                                        end
                                        plot(y_grid,p{m}*d_y_hist,options.model.ls{m},'color',options.model.col{m},'linewidth',options.model.lw);
                                    case 'log'
                                        for s = 1:M{m}.N_subpop
                                            plot(y_grid,p_s{m}{s}.*y_grid*d_y_hist*log(10),options.model.ls{m},'color',options.model.col_s{m}{s},'linewidth',options.model.lw_s);
                                        end
                                        plot(y_grid,p{m}.*y_grid*d_y_hist*log(10),options.model.ls{m},'color',options.model.col{m},'linewidth',options.model.lw);
                                end
                            case 'hist'
                                h_sim = diff(cp{m})*d_y_hist/d_y_grid;
                                plot(y_grid(round(0.5:0.5:length(y_hist))),[0;h_sim(round(0.5:0.5:length(h_sim)));0],...
                                     options.model.ls{m},'color',options.model.col{m},'linewidth',options.model.lw); hold on;
                        end
                    end
                end
                % Label
                ylabel(options.ylabel{e});
                xlim([y_min{e},y_max{e}]);
                if ~isempty(options.z_max{e})
                    ylim([0,options.z_max{e}]);
                end
                text(0.12,0.046,['\bf [NGF]_0 = ' num2str(D(e).u(d)) ' nM'],'fontsize',options.fs(2),'HorizontalAlignment','left');
                set(gca,'xscale',options.x_scale);
                set(gca,'xtick',[0.1:0.1:0.9,1:1:9,10:10:100]);
                set(gca,'ytick',0:0.02:0.06);
                if d == 1
                    text(3,0.078,['\bf Dose response for t = 30 min'],'fontsize',options.fs(2)+1,'HorizontalAlignment','center');
                end
                if d ~= length(D(e).u)
                    set(gca,'xticklabel',[]);
                else
                    xlabel(D(e).measurand);
                    set(gca,'xticklabel',{'0.1','','','','','','','','','1','','','','','','','','','10','','','','','','','','','100'});
                end
                % Data
                if (e == 1) && (d == 1)
                    if isempty(M)
                        %legend('data')
                    else
                        legend('data','model')
                    end
                end
           end
    end
end
