# Supplementary material for: ODE Constrained Mixture Modelling: A Method for Unraveling Subpopulation Structures and Dynamics
Source: PLoS Comput Biol. 2014 Jul 3;10(7):e1003686. doi: 10.1371/journal.pcbi.1003686 (PMC4081021; doi:10.1371/journal.pcbi.1003686)
Supplement: Code S1 — MATLAB code used for ODE constrained mixture modelling. This zip-file contains the MATLAB code for the simulation example (conversion process) and the application example (NGF-induced Erk1/2 phosphorylation) presented in the paper. We provide implementations for the models, the parameter estimation, the uncertainty analysis and the model selection. In addition to the implementation, also all data and result files (.mat) are included. (ZIP) [file pcbi.1003686.s001.zip › ODEMM_implementation_v01/NGF_induced_Erk_phosphorylation/pathway_model_A/plotP_paper.m]

% plotP plots the profiles stored in parameters.
%
% USAGE:
% ======
% fh = plotP(parameters)
% fh = plotP(parameters,fh)
% fh = plotP(parameters,fh,I)
% fh = plotP(parameters,fh,I,options)
%
% INPUTS:
% =======
% parameters ... parameter struct containing information about parameters
%       and profiles.
% fh ... handle of figure in which profiles is plotted. If no
%       figure handle is provided, a new figure is opened.
% I ... index of subplot (parameter) which is updated. If no index is
%       provided the profiles for all parameters are updated.
% options ... options of plotting
%       .mark_constraint ... if 'true', points on the profile for which one
%           ore more parameters are close to the constraints are marked
%           with a cross (default = 'false').
%       .scale ... scale of y-axis (default = 'lin').
%
% Outputs:
% ========
% fh .. figure handle
%
% 2012/05/31 Jan Hasenauer

% function fh = plotP(parameters,fh,I,options)
function fh = plotP(varargin)

%% CHECK AND ASSIGN INPUTS
% Assign parameters
if nargin >= 1
    parameters = varargin{1};
else
    error('plotPL requires a parameter object as input.');
end

% Open figure
if nargin >= 2
    if ~isempty(varargin{2})
        fh = figure(varargin{2});
    else
        fh = figure;
    end
else
    fh = figure;
end

% Index of subplot which is updated
I = 1:length(parameters.P);
if nargin >= 3
    if ~isempty(varargin{3})
        I = varargin{3};
    end
end

% Options
options.mark_constraint = 'false';
options.alpha_level = 0.95;
options.alpha_level_type = 'single'; % 'simultanous'
options.type = 'R';
options.interval = 'dynamic';%'static';
options.hold_on = 'false';
options.linewidth = 1.5;
options.parameter_number = [];
options.plot_local = 'true';
if nargin == 4
    options = setdefault(varargin{4},options);
end

if ~isempty(options.parameter_number)
    npar_alpha = options.parameter_number;
else
    npar_alpha = parameters.number;
end

%% INITALIZATION
switch options.alpha_level_type
    case 'single'
        dof = 1;
    case 'simultanous'
        dof = parameters.number;
end

% Maximum a posterior estimate
logPost_max = max(parameters.MS.MAP_list.logPost);

%% CONSTRUCT INTERIOR BOUNDS
p = 1e-4;
xmin = (1-p)*parameters.min +    p *parameters.max;
xmax =    p *parameters.min + (1-p)*parameters.max;

%% PLOT PROFILE LIKELIHOODS
% % Compute number of subfigure
% s = round(sqrt(length(I))*[1,1]);
% if prod(s) < length(I)
%     s(2) = s(2) + 1;
% end
s = [8,4];
lind = [1,2,3,4,5,6,7,8,...
         9+(0:4:16),...
        10+(0:4:16),...
        11+(0:4:20),...
        12+(0:4:20)];

% Loop: Parameter
for l = 1:length(I)
    i = I(l);
    % Open subplot
    subplot(s(1),s(2),lind(l));
    if strcmp(options.hold_on,'true');
        hold on;
    else
        hold off;
    end
    
    % Plot profile likelihood
    if ~isempty(parameters.P(i).par)
        switch options.type
            case 'R'
                plot(parameters.P(i).par(i,:),exp(parameters.P(i).logPost - logPost_max),'r-','linewidth',options.linewidth); hold on;
            case 'PL'
                plot(parameters.P(i).par(i,:),parameters.P(i).logPost,'r-','linewidth',options.linewidth); hold on;
        end
    end
    
    % Determine index of points which are in the interior
    if strcmp(options.mark_constraint,'true')
        ind = find(sum(bsxfun(@gt,xmin,parameters.P(i).par)+bsxfun(@gt,parameters.P(i).par,xmax),1));
        if ~isempty(ind)
            switch options.type
                case 'R'
                    plot(parameters.P(i).par(i,ind),exp(parameters.P(i).logPost(ind) - logPost_max),'rx','linewidth',options.linewidth); hold on;    
                case 'PL'
                    plot(parameters.P(i).par(i,ind),parameters.P(i).logPost(ind),'rx','linewidth',options.linewidth); hold on;    
            end
        end
    end
    
    % Plot optimum
    ind = 1;%find(parameters.MS.MAP_list.logPost >= parameters.MS.MAP.logPost-chi2inv(options.alpha_level,dof)/2);
    switch options.type
        case 'R'
            plot(parameters.MS.MAP_list.par(i,ind),exp(parameters.MS.MAP_list.logPost(ind)-logPost_max),'ro','linewidth',options.linewidth); hold on;
        case 'PL'
            plot(parameters.MS.MAP_list.par(i,ind),parameters.MS.MAP_list.logPost(ind),'ro','linewidth',options.linewidth); hold on;
    end
    
    % Plot confidence levels

    % Limits
    switch options.interval
        case 'static'
            xl = [parameters.min(i),parameters.max(i)];
        case 'dynamic'
            if (size(parameters.P(i).par,2) >= 2) || (size(parameters.MS.MAP_list.par(i,ind),2) >= 2)
                xl = [min([parameters.P(i).par(i,:),min(parameters.MS.MAP_list.par(i,ind))]),...
                      max([parameters.P(i).par(i,:),max(parameters.MS.MAP_list.par(i,ind))])];
            else
                xl = [parameters.min(i),parameters.max(i)];
            end
        otherwise
            error('This option is not available.');
    end
    xlim(xl);
    switch options.type
        case 'R'
            ylim([0,1.1]);
        case 'PL'
            %ylim([parameters.MS.MAP.logPost-5,parameters.MS.MAP.logPost]);
    end            
    
    % Confidence levels
    switch options.type
        case 'R'
            plot(xl,[1,1]*exp(-chi2inv(options.alpha_level,1)/2),'k--');
            if strcmp(options.alpha_level_type,'simultanous')
                plot(xl,[1,1]*exp(-chi2inv(options.alpha_level,parameters.number)/2),'k:');
            end
        case 'PL'
            plot(xl,[1,1]*(parameters.MS.MAP.logPost-chi2inv(options.alpha_level,1)/2),'k--');
            if strcmp(options.alpha_level_type,'simultanous')
                plot(xl,[1,1]*(parameters.MS.MAP.logPost-chi2inv(options.alpha_level,parameters.number)/2),'k:');
            end
    end
    
    % Plot local approximation
    if strcmp(options.plot_local,'true')
        Sigma = inv(parameters.MS.MAP.hessian);
        sigma = sqrt(Sigma(i,i));
        x = parameters.P(i).par(i,:);
        x_opt = parameters.MS.MAP.par(i);
        switch options.type
            case 'R'
                plot(x,exp(-0.5*((x-x_opt)/sigma).^2),'b--','linewidth',options.linewidth); hold on;
            case 'PL'
                plot(x,parameters.MS.MAP.logPost-0.5*((x-x_opt)/sigma).^2,'b--','linewidth',options.linewidth); hold on;
        end
    end
    
    % Labels
    xlabel(parameters.name(i));
%     if mod(lind(l),s(2)) == 1 || lind(l) == 31
        switch options.type
            case 'R'
                ylabel({'likelihood','ratio, R'});
            case 'PL'
                ylabel('log-profile, log(PL)');
        end
%     else
%         set(gca,'Ytick',[]);
%     end
    set(gca,'FontSize',6);

end

drawnow;
