# Supplementary material for: ODE Constrained Mixture Modelling: A Method for Unraveling Subpopulation Structures and Dynamics
Source: PLoS Comput Biol. 2014 Jul 3;10(7):e1003686. doi: 10.1371/journal.pcbi.1003686 (PMC4081021; doi:10.1371/journal.pcbi.1003686)
Supplement: Code S1 — MATLAB code used for ODE constrained mixture modelling. This zip-file contains the MATLAB code for the simulation example (conversion process) and the application example (NGF-induced Erk1/2 phosphorylation) presented in the paper. We provide implementations for the models, the parameter estimation, the uncertainty analysis and the model selection. In addition to the implementation, also all data and result files (.mat) are included. (ZIP) [file pcbi.1003686.s001.zip › ODEMM_implementation_v01/NGF_induced_Erk_phosphorylation/pathway_model_A/project/data/control.csv]

no stimulus	no stimulus
0.9826	836.7496	1
0.6505	482.1186	1
0.9481	1002.8426	1
0.9665	420.1704	1
1.0996	689.5104	1
0.8383	362.2623	1
0.7457	360.0178	1
0.6711	338.0217	1
0.9848	598.3837	1
0.7561	685.0214	1
0.9133	1205.2965	1
0.9493	943.1389	1
1.0071	660.7808	1
3.0996	745.6229	1
2.5653	676.4923	1
2.1231	977.7042	1
0.7019	1224.1503	1
0.8832	876.2528	1
0.9753	711.9554	1
1.6216	312.4344	1
0.8019	601.5260	1
0.9594	984.4377	1
0.9139	930.1208	1
0.8773	1186.4427	1
0.9378	269.3400	1
0.8577	871.3149	1
1.8071	1338.6198	1
0.7964	534.1910	1
1.0118	935.5076	1
0.9220	761.7833	1
1.1616	610.0551	1
0.9433	378.8716	1
1.0638	297.6207	1
0.9580	440.3709	1
0.8472	194.3737	1
0.7046	693.5505	1
1.0328	518.4795	1
0.8162	150.8304	1
0.9923	364.9557	1
1.0756	708.8131	1
1.1624	914.8582	1
0.9494	322.7591	1
0.9343	562.9206	1
0.7333	268.8911	1
1.2292	850.2166	1
0.9777	395.9298	1
1.1054	626.6644	1
1.0853	755.4987	1
1.2040	595.6903	1
1.1575	530.1509	1
0.7797	372.5870	1
0.7216	246.8950	1
0.9155	1497.0815	1
0.9858	776.1481	1
0.8323	355.0799	1
0.6316	900.9423	1
0.8317	992.0690	1
0.9245	735.7471	1
0.9236	834.9540	1
0.9054	860.9902	1
0.7273	336.2261	1
0.9535	605.1172	1
0.7958	537.7822	1
0.9647	584.0189	1
0.8102	707.4664	1
0.9171	799.9398	1
1.0019	447.1044	1
1.0731	473.5895	1
1.2899	606.0150	1
0.6603	489.7499	1
0.8822	848.4210	1
0.9368	801.2865	1
0.7558	500.5235	1
0.6718	724.5246	1
0.6536	802.1843	1
0.9546	509.0526	1
0.8423	314.6789	1
0.8175	774.8014	1
0.6087	544.5157	1
0.8921	598.8326	1
1.0656	676.4923	1
1.1279	443.9621	1
0.8487	303.9053	1
0.8369	604.2194	1
0.6469	473.5895	1
0.8588	500.9724	1
0.6633	552.5959	1
0.8003	603.3216	1
0.9143	697.1417	1
1.0952	1227.2926	1
1.0697	183.6001	1
0.8454	264.8510	1
0.8913	619.0331	1
0.8081	647.7627	1
0.8025	1070.1776	1
0.7795	611.8507	1
0.6148	632.5001	1
1.0485	177.7644	1
1.0347	242.8549	1
1.0947	1117.7610	1
1.1067	185.3957	1
0.9240	332.6349	1
1.0013	189.8847	1
0.9613	697.1417	1
0.9360	189.8847	1
0.6873	835.8518	1
0.8935	269.7889	1
0.8231	546.7602	1
0.8236	725.4224	1
0.9107	244.6505	1
0.7726	705.2219	1
0.7603	608.7084	1
0.7451	702.5285	1
0.7755	481.2208	1
2.5489	208.2896	1
0.6871	792.7574	1
0.7644	1183.7493	1
0.8660	343.4085	1
0.9046	832.7095	1
0.9320	460.5714	1
0.8785	396.3787	1
0.7785	734.8493	1
0.6710	346.9997	1
0.8251	698.4884	1
0.8060	860.9902	1
0.8825	967.3795	1
0.6722	720.4845	1
0.8056	250.9351	1
0.8184	793.2063	1
0.7968	849.7677	1
0.7354	458.7758	1
0.6497	673.7989	1
0.9287	759.5388	1
0.7161	406.7034	1
0.9134	307.9454	1
0.7235	457.8780	1
0.6664	574.5920	1
0.6838	371.2403	1
0.9779	680.9813	1
0.8162	390.5430	1
0.8209	565.6140	1
1.2102	303.0075	1
0.7436	601.5260	1
0.9376	267.5444	1
1.0870	223.5522	1
0.8241	544.9646	1
0.6836	442.6154	1
0.8778	1040.9991	1
0.8596	608.2595	1
0.5629	255.8730	1
0.4516	210.9830	1
0.5502	523.4174	1
0.4276	171.4798	1
0.4982	618.1353	1
0.4363	167.4397	1
0.9520	694.4483	1
1.1285	227.1434	1
0.9362	450.2467	1
0.6791	931.4675	1
0.8973	606.4639	1
0.8584	651.3539	1
0.8286	633.3979	1
0.6489	810.2645	1
0.6439	306.5987	1
0.6752	760.4366	1
0.7829	476.2829	1
0.6354	533.2932	1
0.5820	517.5817	1
0.6393	678.7368	1
0.9037	769.4146	1
0.9750	493.7900	1
0.7399	222.6544	1
0.7368	169.6842	1
0.7082	1364.2071	1
0.7044	456.5313	1
0.8146	478.0785	1
0.7871	579.0810	1
0.6801	319.6168	1
0.7046	1182.4026	1
1.6002	786.0239	1
0.7980	1364.2071	1
0.6874	772.1080	1
0.7718	619.9309	1
0.7782	839.8919	1
0.9257	902.2890	1
0.8208	255.4241	1
0.7720	463.2648	1
0.7585	281.0114	1
0.8189	561.5739	1
0.8257	798.5931	1
0.8281	921.1428	1
0.6457	437.6775	1
0.5932	402.6633	1
0.5340	475.8340	1
0.7863	1262.7557	1
0.6225	510.8482	1
0.6068	825.9760	1
0.7513	448.4511	1
0.8220	463.7137	1
0.7671	1120.0055	1
0.7745	722.7290	1
0.6777	724.5246	1
0.8870	956.1570	1
0.5393	614.9930	1
0.6844	1050.4260	1
0.7799	453.8379	1
0.8537	571.4497	1
1.0406	793.6552	1
0.9044	711.5065	1
0.9791	734.4004	1
0.7368	677.8390	1
0.7097	706.5686	1
0.7798	767.1701	1
0.8378	1060.3018	1
0.8429	619.0331	1
0.8167	535.9866	1
0.6705	1140.6549	1
0.8198	860.0924	1
0.9219	896.0044	1
0.8246	934.1609	1
0.9171	1032.4700	1
0.8470	572.7964	1
0.9195	979.9487	1
0.5396	606.0150	1
0.8502	734.8493	1
0.7531	351.0398	1
0.7150	769.8635	1
1.0956	1014.9629	1
0.8960	454.7357	1
0.6939	546.3113	1
0.9844	575.4898	1
0.9717	1107.4363	1
0.9534	728.1158	1
1.0383	950.3213	1
0.9373	958.8504	1
0.7967	381.1161	1
0.9027	700.2840	1
0.8266	385.1562	1
0.7344	829.1183	1
0.7668	1276.2227	1
0.6420	982.1932	1
0.6479	662.1275	1
0.8124	369.8936	1
0.8002	600.1793	1
0.9946	258.5664	1
0.9345	888.8220	1
0.7353	347.4486	1
0.8679	708.8131	1
0.6587	1240.7596	1
0.9144	638.3358	1
0.8034	751.9075	1
0.8909	808.4689	1
0.7965	543.6179	1
0.7996	788.7173	1
0.3430	181.8045	1
0.5013	346.5508	1
0.7124	556.1871	1
0.8636	1417.6262	1
0.9126	720.0356	1
1.0900	803.9799	1
0.9028	160.7062	1
0.8768	279.6647	1
0.9615	795.4508	1
0.6901	582.6722	1
1.1696	495.5856	1
0.8458	158.0128	1
0.7675	389.6452	1
0.9310	208.2896	1
0.8884	535.9866	1
0.6863	165.1952	1
0.6604	299.8652	1
0.5996	521.1729	1
0.7011	723.1779	1
1.0536	729.0136	1
0.8999	233.8769	1
1.0418	934.1609	1
1.0001	269.7889	1
0.8560	872.2127	1
0.9426	833.6073	1
1.1652	585.8145	1
0.9538	401.7655	1
1.2402	603.7705	1
1.2590	479.4252	1
1.4029	254.9752	1
0.9038	232.5302	1
1.0395	285.9493	1
2.4067	237.4681	1
1.8113	517.1328	1
1.2066	620.3798	1
0.9410	435.8819	1
0.7235	295.3762	1
0.7597	795.8997	1
0.8574	718.2400	1
1.0677	1131.2280	1
0.9509	503.2169	1
0.9455	250.9351	1
1.0073	481.6697	1
0.6441	667.9632	1
0.8442	220.8588	1
0.9798	471.7939	1
0.9961	161.1551	1
1.2944	496.4834	1
0.9239	697.1417	1
0.7893	478.9763	1
0.9349	729.0136	1
0.8246	573.2453	1
0.8064	1279.3650	1
0.7813	1159.0598	1
0.7307	565.6140	1
0.7287	574.1431	1
0.8139	814.7535	1
0.9085	461.9181	1
0.9434	738.4405	1
0.9754	613.1974	1
0.9132	196.6182	1
0.8189	281.4603	1
0.9657	814.3046	1
0.6463	476.7318	1
0.6781	499.6257	1
0.8551	232.9791	1
0.9436	526.5597	1
1.0991	621.2776	1
0.8762	478.0785	1
1.2257	592.0991	1
1.2987	582.2233	1
1.2010	513.0927	1
1.5382	549.0047	1
0.7133	465.0604	1
0.8603	190.7825	1
1.0907	214.5742	1
1.9049	608.7084	1
1.6596	297.6207	1
1.4437	344.7552	1
1.5639	435.8819	1
1.5554	502.7680	1
1.3343	335.3283	1
1.9014	388.2985	1
1.6585	151.7282	1
1.5778	184.0490	1
1.1754	216.3698	1
0.9547	258.1175	1
1.5107	528.3553	1
1.5140	438.5753	1
1.4250	386.0540	1
1.8145	364.9557	1
1.4987	486.1587	1
1.3296	273.3801	1
1.5350	388.7474	1
0.7489	461.4692	1
1.3098	532.8443	1
1.0361	414.7836	1
0.6707	402.2144	1
0.7206	286.8471	1
0.9063	165.6441	1
0.9562	199.7605	1
0.8205	237.0192	1
0.8488	422.4149	1
0.8257	446.2066	1
0.8627	1492.5925	1
0.5702	779.7393	1
0.6260	923.8362	1
0.8460	837.1985	1
0.7240	535.5377	1
0.7872	736.1960	1
0.8452	690.8571	1
1.0598	501.8702	1
0.8503	573.2453	1
0.8305	856.9501	1
1.1877	297.1718	1
1.0497	523.8663	1
0.9098	281.4603	1
1.2086	289.0916	1
0.8263	534.1910	1
0.7670	243.3038	1
1.1633	607.3617	1
1.4026	491.9944	1
1.4543	469.9983	1
1.8681	318.7190	1
1.6199	583.5700	1
1.5653	393.6853	1
1.8000	201.1072	1
1.2383	879.3951	1
1.3409	484.8120	1
1.6445	478.9763	1
1.9099	452.4912	1
2.3028	197.5160	1
2.0908	381.5650	1
1.3443	1314.3792	1
1.7149	423.3127	1
1.6029	417.9259	1
2.2961	340.7151	1
1.2589	326.3503	1
2.5757	186.7424	1
1.4196	185.8446	1
1.5593	488.4032	1
1.2809	333.0838	1
1.2213	544.0668	1
1.1295	449.7978	1
1.2909	234.7747	1
1.3077	616.3397	1
1.1345	531.9465	1
1.2543	473.5895	1
1.1307	204.2495	1
0.8950	198.8627	1
0.6626	847.0743	1
0.7946	707.9153	1
1.0484	415.6814	1
0.7753	870.4171	1
0.5957	826.8738	1
0.5523	212.7786	1
0.5240	176.8666	1
0.6869	408.9479	1
0.5761	770.3124	1
0.5688	1256.0222	1
0.5308	301.6608	1
0.8181	557.5338	1
0.8903	458.3269	1
0.6716	768.0679	1
0.6053	370.7914	1
0.8387	346.5508	1
0.9355	668.8610	1
0.9705	1210.2344	1
0.6539	385.1562	1
1.3433	576.3876	1
1.5751	596.5881	1
1.2494	575.0409	1
1.1072	375.2804	1
0.8866	160.2573	1
1.2168	446.6555	1
1.0310	400.4188	1
1.1710	491.0966	1
1.1220	167.4397	1
1.1739	328.5948	1
1.4781	590.3035	1
1.2906	330.8393	1
1.0847	650.9050	1
1.1620	548.1069	1
1.1762	558.4316	1
1.0174	627.5622	1
1.5345	337.1239	1
1.5338	386.5029	1
2.1641	757.7432	1
1.3760	694.8972	1
1.6612	440.8198	1
1.5560	563.3695	1
1.9578	1040.5502	1
1.5890	517.1328	1
0.9484	363.1601	1
0.9852	479.4252	1
1.2585	741.5828	1
1.2055	787.3706	1
0.8000	731.2581	1
0.9631	676.4923	1
0.8499	619.9309	1
0.4879	530.5998	1
0.7053	1217.4168	1
0.6472	928.3252	1
0.6057	168.7864	1
0.5141	913.9604	1
0.5440	455.1846	1
0.6978	379.7694	1
0.5967	1373.6340	1
1.2684	1419.4218	1
0.6107	930.5697	1
0.6503	828.6694	1
0.6722	755.0498	1
0.7769	1272.6315	1
0.6178	383.3606	1
0.7324	1035.1634	1
0.8602	1402.8125	1
1.2107	521.1729	1
1.4925	432.7396	1
2.0664	580.8766	1
1.4885	510.3993	1
1.2062	240.6104	1
1.3657	695.7950	1
1.5379	502.3191	1
2.1448	447.1044	1
2.0918	221.3077	1
1.8024	535.0888	1
1.4125	522.0707	1
1.3309	724.0757	1
1.0932	711.5065	1
1.0090	791.8596	1
0.5832	1011.3717	1
0.6877	998.8025	1
0.7081	950.3213	1
0.4525	215.0231	1
0.7015	815.2024	1
0.6701	897.3511	1
0.6432	741.5828	1
0.7187	1195.4207	1
0.6034	305.7009	1
0.5847	411.1924	1
0.8678	958.4015	1
1.0044	158.9106	1
1.9592	194.3737	1
1.1551	1326.4995	1
0.6140	261.2598	1
1.1952	465.9582	1
0.8745	439.0242	1
1.3662	567.4096	1
1.0614	540.0267	1
1.1951	657.6385	1
0.8867	427.3528	1
1.2231	386.0540	1
0.9458	481.6697	1
0.9287	584.9167	1
0.9376	660.3319	1
1.1420	718.6889	1
0.9575	293.5806	1
0.7667	414.3347	1
0.9433	252.7307	1
1.2430	664.3720	1
1.4511	813.8557	1
1.4973	586.2634	1
1.3343	620.8287	1
1.2016	216.8187	1
1.0710	552.5959	1
1.4733	809.3667	1
1.5441	542.7201	1
1.2667	444.4110	1
1.0935	212.7786	1
0.9993	660.3319	1
0.8269	600.1793	1
1.0402	580.4277	1
1.4515	411.1924	1
1.0761	544.0668	1
1.3366	401.7655	1
1.1113	707.4664	1
1.1053	424.2105	1
1.0657	282.3581	1
1.0099	280.1136	1
1.1799	299.4163	1
0.9761	644.1715	1
1.0170	172.8265	1
1.1845	811.6112	1
1.0321	668.4121	1
1.2178	890.1687	1
1.0239	546.3113	1
0.9467	300.7630	1
0.8692	663.9231	1
0.9877	271.1356	1
0.9635	341.1640	1
1.2311	1099.3561	1
0.7855	155.7683	1
0.9640	399.0721	1
1.2728	501.8702	1
0.8884	272.0334	1
1.0747	343.4085	1
0.9084	399.0721	1
0.9529	442.6154	1
1.0108	737.9916	1
0.8948	517.5817	1
1.5233	771.2102	1
1.0705	509.0526	1
0.8050	747.8674	1
0.7651	254.9752	1
1.3540	1393.3856	1
0.7107	974.5619	1
1.0448	442.6154	1
0.8886	641.0292	1
0.8696	151.7282	1
1.5840	812.5090	1
1.2169	389.1963	1
1.1575	504.5636	1
1.0174	400.8677	1
1.1587	687.2659	1
1.1196	617.6864	1
1.0405	593.4458	1
1.2253	487.9543	1
1.0374	891.9643	1
1.3650	235.6725	1
1.1756	449.7978	1
1.7202	210.9830	1
1.0541	642.8248	1
1.9548	662.1275	1
1.0067	196.6182	1
1.4200	558.4316	1
1.2328	534.1910	1
1.9364	1140.2060	1
0.8906	568.7563	1
0.9811	404.9078	1
0.9580	1310.7880	1
1.1436	395.9298	1
0.7324	708.8131	1
0.8469	183.1512	1
1.1438	574.1431	1
0.7611	350.1420	1
0.8140	444.4110	1
0.8137	632.5001	1
0.8177	657.1896	1
0.8318	525.2130	1
1.0580	480.7719	1
0.9897	515.7861	1
0.7635	599.2815	1
1.0237	1430.1954	1
0.7971	751.9075	1
1.1723	604.6683	1
1.1716	767.1701	1
0.9245	611.8507	1
0.8396	338.4706	1
0.6063	164.2974	1
0.7568	718.6889	1
0.6812	792.3085	1
1.0260	609.6062	1
0.9208	159.8084	1
0.8288	227.1434	1
0.7525	535.0888	1
0.9591	341.1640	1
1.1512	569.6541	1
0.8893	1029.3277	1
0.8565	594.3436	1
0.9190	1037.4079	1
0.7801	431.3929	1
1.1612	259.9131	1
0.9609	646.4160	1
0.8287	171.4798	1
0.8321	682.3280	1
0.7508	577.7343	1
0.9550	738.4405	1
1.0058	576.3876	1
0.9637	579.9788	1
0.6786	510.8482	1
0.7525	514.4394	1
0.9126	491.0966	1
0.8385	592.0991	1
0.8479	440.8198	1
0.9559	440.8198	1
0.7993	180.0089	1
1.3199	487.9543	1
1.7440	378.8716	1
0.9468	228.9390	1
1.3484	549.0047	1
0.9767	505.4614	1
0.9620	474.9362	1
0.7519	255.8730	1
0.9150	158.9106	1
1.6882	592.0991	1
0.8894	327.2481	1
2.0987	458.7758	1
1.3863	573.6942	1
1.2572	718.6889	1
1.4566	236.1214	1
1.5125	246.8950	1
1.2516	399.5210	1
0.9841	459.2247	1
1.3027	753.7031	1
0.7976	572.7964	1
1.1401	283.7048	1
1.2282	500.9724	1
1.0873	236.5703	1
1.2523	460.1225	1
1.0924	181.8045	1
0.9278	347.8975	1
1.0071	463.7137	1
1.0653	1006.8827	1
1.0467	575.0409	1
1.2775	955.7081	1
0.8082	424.6594	1
0.9489	644.1715	1
1.0645	640.5803	1
0.9141	180.9067	1
1.0964	474.4873	1
1.0805	331.2882	1
1.0561	153.9727	1
1.1038	245.9972	1
1.4467	585.3656	1
1.4638	318.7190	1
0.7694	478.0785	1
0.6631	473.1406	1
0.9561	520.7240	1
0.9344	679.1857	1
1.1135	511.7460	1
0.8108	619.4820	1
1.1016	771.6591	1
1.2002	659.4341	1
0.9569	739.3383	1
0.7155	419.2726	1
0.6663	458.7758	1
0.7482	440.8198	1
0.6349	537.7822	1
0.7951	540.9245	1
0.9784	640.1314	1
1.0131	639.2336	1
0.9993	574.1431	1
0.7041	360.9156	1
0.9482	382.0139	1
0.8655	652.7006	1
0.7853	556.1871	1
0.8040	325.0036	1
0.7210	381.5650	1
0.8050	1477.7788	1
0.9371	1018.5541	1
1.0006	559.3294	1
1.0326	1285.6496	1
0.8021	676.9412	1
1.1689	443.9621	1
0.9027	1145.1439	1
0.9303	522.0707	1
0.9428	1382.6120	1
1.4200	727.2180	1
0.9886	413.4369	1
0.9184	631.6023	1
1.0230	612.7485	1
1.0620	730.3603	1
1.2040	398.1743	1
1.2255	281.9092	1
1.0817	410.7435	1
1.0162	223.1033	1
2.2598	1425.7064	1
1.6487	375.7293	1
1.1095	582.2233	1
1.0741	1261.8579	1
1.3235	767.1701	1
1.1962	353.2843	1
1.1552	151.7282	1
1.0843	461.4692	1
1.3808	489.7499	1
1.3025	601.5260	1
0.9536	602.4238	1
0.9288	575.4898	1
0.8518	489.3010	1
0.9644	457.4291	1
1.1256	180.9067	1
0.9912	576.8365	1
0.8506	577.2854	1
0.6530	729.9114	1
0.9335	804.4288	1
0.8989	267.5444	1
0.7555	607.3617	1
1.3618	245.9972	1
0.9565	773.9036	1
0.7976	320.9635	1
1.1699	545.8624	1
0.7759	665.7187	1
0.9265	610.5040	1
1.1124	237.4681	1
0.9810	509.5015	1
1.1466	656.2918	1
1.0029	318.7190	1
0.8028	598.3837	1
1.1179	915.3071	1
0.7384	792.7574	1
0.8915	494.6878	1
0.8406	990.2734	1
0.9439	653.5984	1
1.1193	1462.9651	1
1.0239	316.0256	1
0.8373	210.0852	1
0.9588	316.9234	1
1.0800	292.6828	1
1.3339	313.7811	1
0.7973	153.9727	1
0.8533	232.9791	1
0.9043	719.5867	1
0.8161	539.1289	1
0.9213	699.3862	1
0.8850	608.7084	1
0.7792	560.2272	1
1.2271	459.2247	1
0.8964	496.0345	1
0.9923	555.7382	1
1.0076	579.0810	1
0.7775	302.1097	1
1.2184	708.3642	1
1.0698	362.2623	1
1.1751	522.5196	1
1.4425	810.2645	1
1.3005	686.3681	1
0.8468	565.6140	1
1.1932	1046.8348	1
1.0845	551.6981	1
1.1482	687.2659	1
0.9678	639.2336	1
1.1508	587.6101	1
1.2319	613.6463	1
0.9404	459.6736	1
0.9114	172.3776	1
0.9326	215.9209	1
1.0065	188.9869	1
0.8570	456.9802	1
0.9969	761.7833	1
0.7877	514.8883	1
1.2565	662.5764	1
1.1295	706.5686	1
0.9409	604.2194	1
0.9198	220.8588	1
0.6166	535.0888	1
1.0635	561.5739	1
3.0093	554.3915	1
0.9932	371.6892	1
1.1670	543.6179	1
0.9878	737.5427	1
1.4054	264.4021	1
0.9080	592.9969	1
0.9541	491.9944	1
0.9511	663.9231	1
0.9858	277.4202	1
1.0605	261.2598	1
1.2672	483.4653	1
0.9485	178.2133	1
1.1299	853.8078	1
1.2498	570.1030	1
0.9816	406.7034	1
0.9552	531.0487	1
0.8487	756.3965	1
0.7724	509.9504	1
0.9623	274.2779	1
1.0372	273.3801	1
0.9161	764.9256	1
0.9716	251.8329	1
1.1130	552.1470	1
0.9219	860.5413	1
0.9035	624.4199	1
0.7399	180.4578	1
0.8574	404.4589	1
0.8091	784.6772	1
0.7894	155.7683	1
0.7869	667.5143	1
0.9684	725.8713	1
1.1640	594.3436	1
0.9486	333.5327	1
1.0179	642.3759	1
0.9387	554.8404	1
0.7067	187.1913	1
1.0306	730.3603	1
0.8575	232.5302	1
1.2142	334.4305	1
1.0983	362.7112	1
0.7922	618.1353	1
1.0087	287.2960	1
0.8010	781.9838	1
0.9661	829.5672	1
0.9286	643.7226	1
0.8233	600.1793	1
0.7378	338.9195	1
0.9001	470.4472	1
0.8894	549.9025	1
0.8380	790.9618	1
0.7566	649.1094	1
0.9227	694.4483	1
0.9669	224.4500	1
1.0540	320.0657	1
0.8379	670.2077	1
1.1776	428.2506	1
0.9106	280.1136	1
1.0225	240.6104	1
0.9695	977.7042	1
1.1140	726.7691	1
1.0686	760.8855	1
1.0383	469.5494	1
1.1904	277.8691	1
1.0220	795.4508	1
1.0908	467.3049	1
0.8202	693.1016	1
0.9713	650.4561	1
0.9458	261.7087	1
1.0513	626.6644	1
1.1008	290.8872	1
0.5995	511.2971	1
0.8593	442.1665	1
0.5174	165.1952	2
1.3721	1037.4079	2
0.9831	727.2180	2
0.9676	635.1935	2
2.4844	449.3489	2
1.3990	162.0529	2
1.4590	621.7265	2
0.6915	1270.3870	2
2.5758	809.8156	2
4.4069	461.4692	2
0.9785	1203.5009	2
1.0055	421.9660	2
0.9356	672.9011	2
1.5390	727.6669	2
0.9721	638.7847	2
1.0838	837.1985	2
0.9853	776.1481	2
1.0506	573.6942	2
0.9321	641.4781	2
0.6423	182.2534	2
0.8442	762.6811	2
0.5892	216.3698	2
1.1654	398.6232	2
0.8678	815.6513	2
0.8531	191.6803	2
0.7640	627.1133	2
0.7555	1011.8206	2
0.8391	404.9078	2
0.7352	920.6939	2
1.0590	826.4249	2
0.8444	618.5842	2
1.0281	402.6633	2
0.8037	887.0264	2
0.7202	945.8323	2
0.7494	788.7173	2
0.7431	1077.8089	2
0.7584	886.1286	2
0.8522	337.5728	2
0.9364	218.1654	2
0.8135	1392.4878	2
0.8932	764.9256	2
0.9426	245.9972	2
0.8150	691.7549	2
1.0346	320.5146	2
1.1593	654.9451	2
0.8451	731.2581	2
1.3103	575.0409	2
1.0030	841.6875	2
1.0521	814.7535	2
1.0760	917.5516	2
1.1303	715.9955	2
0.9285	437.6775	2
1.0169	672.9011	2
0.8732	565.1651	2
1.3237	342.9596	2
1.4260	730.8092	2
1.1330	729.4625	2
0.9248	355.5288	2
1.7740	610.9529	2
1.1588	478.0785	2
1.4697	384.2584	2
1.3449	494.2389	2
1.4806	732.6048	2
1.0229	743.3784	2
1.5032	654.9451	2
0.7019	829.1183	2
0.7541	682.3280	2
0.9384	778.8415	2
0.7873	753.7031	2
0.7063	898.2489	2
0.9155	898.6978	2
0.8387	724.9735	2
0.8018	1216.0701	2
1.2474	712.4043	2
0.6781	733.5026	2
0.7535	1206.1943	2
0.8480	622.6243	2
0.6479	840.3408	2
0.6169	448.9000	2
0.7026	1003.2915	2
1.0603	654.9451	2
0.6844	785.5750	2
0.6766	507.2570	2
0.4374	838.9941	2
1.0375	1205.2965	2
0.8835	1017.6563	2
0.7530	632.5001	2
0.9238	657.6385	2
0.8097	414.3347	2
0.8787	973.6641	2
0.7112	582.2233	2
0.8077	584.9167	2
0.7466	1044.5903	2
0.9107	903.6357	2
0.9384	752.3564	2
0.8075	923.8362	2
0.6089	540.9245	2
1.1597	535.5377	2
0.8256	884.3330	2
1.1045	202.0050	2
0.6416	425.1083	2
1.2075	502.7680	2
0.9437	1065.2397	2
1.0539	686.3681	2
0.9860	779.2904	2
1.1847	506.3592	2
1.0548	204.2495	2
1.4084	916.6538	2
1.2506	522.5196	2
1.3011	588.5079	2
0.9469	329.4926	2
1.1006	801.7354	2
1.5788	661.6786	2
1.3516	650.0072	2
1.0832	1000.1492	2
0.9984	565.6140	2
1.0199	611.8507	2
1.4240	565.1651	2
1.5209	493.3411	2
1.4171	614.9930	2
1.2415	472.6917	2
1.3372	718.2400	2
0.7777	202.4539	2
1.1784	821.9359	2
1.2503	755.4987	2
0.9288	255.8730	2
1.3367	310.1899	2
1.0612	860.5413	2
1.1853	250.4862	2
1.2080	711.9554	2
1.0194	1017.2074	2
1.2336	575.0409	2
1.4136	725.8713	2
0.8347	1117.7610	2
1.1452	840.3408	2
0.6422	418.3748	2
0.9735	712.8532	2
0.8752	1186.8916	2
0.9561	924.2851	2
0.9927	535.0888	2
0.9831	915.7560	2
0.8807	868.6215	2
0.6799	325.4525	2
0.8521	717.7911	2
0.6400	412.0902	2
0.7403	202.4539	2
0.8060	864.1325	2
0.9442	795.8997	2
0.6055	989.3756	2
0.5566	323.6569	2
0.7172	1113.7209	2
0.8020	807.1222	2
0.6499	456.0824	2
0.8060	666.6165	2
0.8769	178.2133	2
0.7240	409.3968	2
1.0468	901.3912	2
1.3572	210.5341	2
1.0517	888.8220	2
0.8074	532.8443	2
0.9138	856.5012	2
0.6399	948.5257	2
0.8802	549.9025	2
0.7090	1308.9924	2
0.9279	896.4533	2
0.6287	624.4199	2
0.5368	563.3695	2
0.7342	663.0253	2
0.7394	887.4753	2
1.1635	201.5561	2
1.0268	810.2645	2
1.2568	215.0231	2
1.0439	540.4756	2
0.9469	947.1790	2
1.0507	355.9777	2
1.0115	557.9827	2
1.2023	573.6942	2
1.3410	181.8045	2
1.3461	336.2261	2
1.3125	653.1495	2
1.0561	782.4327	2
2.0263	356.4266	2
1.2334	529.2531	2
1.0530	920.6939	2
1.2484	517.5817	2
1.2535	593.4458	2
1.3870	526.5597	2
1.9474	451.5934	2
1.2575	498.2790	2
1.2486	565.6140	2
0.8328	702.9774	2
0.9558	328.5948	2
0.9942	294.0295	2
2.0348	401.3166	2
1.0805	623.0732	2
1.0487	472.6917	2
1.1609	749.2141	2
1.0635	307.4965	2
1.6129	172.8265	2
1.0024	332.6349	2
1.4162	300.3141	2
1.3408	1277.1205	2
0.7627	228.9390	2
1.3855	246.8950	2
1.1166	518.4795	2
1.4439	575.4898	2
1.4691	490.1988	2
1.1612	714.6488	2
1.8814	254.9752	2
1.1967	358.2222	2
1.4028	765.3745	2
0.9061	960.1971	2
1.5936	198.4138	2
0.9830	850.2166	2
0.8694	821.4870	2
1.9528	158.4617	2
1.1618	430.4951	2
1.0783	871.3149	2
0.9181	908.1247	2
0.6052	313.3322	2
0.9854	622.1754	2
0.6357	153.5238	2
0.8784	1171.6290	2
1.1316	739.3383	2
0.7274	621.2776	2
0.7794	411.6413	2
0.7555	1072.4221	2
0.8815	1030.2255	2
0.8782	920.6939	2
0.8032	876.2528	2
0.5875	645.9671	2
1.0489	812.9579	2
1.0766	812.9579	2
1.0271	825.0782	2
0.8680	1001.4959	2
1.1454	460.5714	2
1.0614	457.8780	2
0.7295	848.8699	2
0.7292	187.6402	2
1.2371	574.5920	2
1.1955	527.9064	2
1.0242	882.0885	2
1.1475	568.7563	2
1.6086	597.9348	2
1.1500	671.1055	2
1.3403	560.2272	2
0.9646	719.5867	2
1.4119	218.1654	2
1.0635	638.7847	2
1.2394	752.3564	2
1.1259	836.7496	2
1.0859	360.0178	2
1.0058	624.8688	2
1.1567	701.1818	2
0.9386	820.1403	2
1.7495	310.1899	2
1.1532	403.1122	2
0.7390	753.7031	2
0.7617	1322.9083	2
0.7886	816.9980	2
0.7134	835.4029	2
0.6305	993.4157	2
0.7466	703.4263	2
0.7604	182.2534	2
0.6702	1025.7365	2
0.7829	993.4157	2
0.9079	1287.8941	2
0.7994	1020.7986	2
0.6915	746.5207	2
0.8396	706.1197	2
0.6621	957.9526	2
0.7818	1088.1336	2
1.6087	1095.3160	2
0.6547	355.9777	2
0.3054	448.4511	2
0.9730	408.0501	2
0.9324	297.6207	2
0.7677	891.9643	2
0.8045	798.1442	2
0.8582	712.8532	2
0.8505	775.6992	2
1.2958	423.7616	2
0.7662	935.5076	2
0.6613	974.5619	2
0.9228	773.0058	2
1.1960	890.6176	2
0.9529	774.8014	2
0.8332	752.8053	2
0.8230	773.9036	2
0.9535	753.2542	2
1.1041	564.2673	2
0.8463	654.4962	2
0.7695	586.7123	2
1.5175	768.5168	2
0.9320	689.0615	2
0.6960	556.1871	2
0.8616	865.9281	2
0.6969	601.9749	2
1.1507	564.2673	2
0.9385	415.2325	2
0.6940	1071.0754	2
0.6419	403.5611	2
0.6197	584.4678	2
0.6771	873.1105	2
1.1396	672.0033	2
0.6429	283.2559	2
0.7263	172.3776	2
0.6907	1229.9860	2
0.6879	970.0729	2
0.7407	687.7148	2
0.6860	1005.5360	2
0.7543	851.5633	2
0.8356	372.1381	2
0.6806	1226.8437	2
0.8361	1049.5282	2
0.6743	935.0587	2
0.9702	1003.7404	2
0.8669	167.4397	2
0.4750	894.2088	2
0.6803	339.3684	2
0.9019	452.4912	2
0.8271	492.8922	2
0.7109	1012.7184	2
0.6015	311.9855	2
0.5487	382.9117	2
0.9005	307.0476	2
1.0514	638.7847	2
1.1464	720.0356	2
0.7611	1073.3199	2
0.8494	206.4940	2
0.9269	332.6349	2
0.7328	962.4416	2
1.0320	272.9312	2
0.6343	639.6825	2
0.6704	459.2247	2
0.6218	371.2403	2
0.8111	935.0587	2
0.8696	1389.7944	2
0.6010	710.6087	2
0.8043	1143.3483	2
0.5409	338.0217	2
0.4959	214.5742	2
0.7545	253.1796	2
1.2610	643.7226	2
0.7671	618.5842	2
0.3565	162.5018	2
0.3978	311.0877	2
0.8532	830.9139	2
0.7769	986.6822	2
1.0114	1135.2681	2
0.7076	1013.6162	2
0.8596	1220.1102	2
0.7945	509.0526	2
0.6625	193.0270	2
0.3538	204.6984	2
0.6451	822.3848	2
0.6644	389.6452	2
1.0193	464.6115	2
0.6570	163.8485	2
0.8303	740.2361	2
0.7054	552.1470	2
1.8418	555.2893	2
1.4754	350.5909	2
0.4834	553.0448	2
0.4826	657.1896	2
0.3779	173.7243	2
0.6430	508.6037	2
0.6337	1010.0250	2
0.5916	386.5029	2
0.4972	153.5238	2
0.8705	612.2996	2
0.6295	1136.6148	2
0.7913	1259.1645	2
0.9016	821.4870	2
0.7488	720.4845	2
0.4441	391.4408	2
0.4980	692.2038	2
0.3928	286.8471	2
0.5535	1069.7287	2
0.5582	1040.5502	2
0.4954	232.0813	2
0.6201	1264.5513	2
0.5750	1013.6162	2
0.5535	1025.2876	2
0.8682	699.8351	2
0.7145	1021.2475	2
0.5553	1222.8036	2
0.7442	1209.3366	2
0.7032	1064.7908	2
0.5213	689.9593	2
0.7114	1385.3054	2
0.4043	660.3319	2
1.4186	723.6268	2
1.3194	335.3283	2
0.7587	644.6204	2
1.3231	193.0270	2
0.4696	1064.7908	2
2.2419	376.6271	2
1.3169	326.3503	2
1.3549	625.3177	2
0.9870	713.7510	2
1.1293	667.5143	2
1.4524	244.2016	2
0.9031	864.1325	2
0.6980	309.2921	2
0.7069	274.7268	2
0.7927	965.1350	2
0.9949	675.1456	2
0.8350	707.4664	2
1.8994	371.6892	2
0.4515	838.5452	2
0.7858	879.8440	2
0.7254	1119.5566	2
0.5485	1106.0896	2
0.7536	1162.2021	2
0.6922	1300.9122	2
0.5801	1008.2294	2
0.8261	192.1292	2
0.6419	1069.2798	2
0.7052	551.6981	2
1.0331	935.5076	2
0.6361	1187.7894	2
0.8206	711.9554	2
0.7795	883.8841	2
0.9025	1123.1478	2
0.6899	1067.0353	2
0.8510	1226.3948	2
0.5813	869.5193	2
0.8908	417.4770	2
0.8414	483.0164	2
0.5820	420.6193	2
0.6970	887.4753	2
0.5785	441.7176	2
0.7576	727.2180	2
0.7755	917.1027	2
1.2148	675.1456	2
1.3276	575.0409	2
1.3129	660.3319	2
1.1340	502.3191	2
1.0585	724.9735	2
0.4143	531.4976	2
1.1680	272.9312	2
1.1650	412.0902	2
0.6364	615.8908	2
0.8432	776.5970	2
0.6715	791.4107	2
0.6705	868.6215	2
0.6406	943.1389	2
0.6382	502.7680	2
0.6362	860.9902	2
1.0005	1129.4324	2
0.7044	619.9309	2
0.6761	1034.2656	2
1.0815	1190.0339	2
0.7393	1150.0818	2
0.7488	793.2063	2
0.4268	923.8362	2
0.6570	1195.4207	2
0.7524	1123.5967	2
0.7497	589.8546	2
0.7584	552.1470	2
0.8583	1289.6897	2
0.6797	883.8841	2
0.5502	945.3834	2
0.6866	1317.9704	2
0.8679	1145.1439	2
0.6220	909.9203	2
0.6769	973.2152	2
1.4081	1119.1077	2
0.6574	1379.9186	2
0.9518	978.6020	2
0.8978	1175.2202	2
0.8929	1158.1620	2
0.7524	1059.4040	2
0.7414	655.3940	2
0.4648	321.8613	2
0.8477	981.2954	2
0.7274	1267.2447	2
0.7903	1162.6510	2
0.6970	951.6680	2
0.8476	1359.7181	2
0.8142	1345.8022	2
0.8246	1308.9924	2
0.8432	852.0122	2
0.6994	863.2347	2
0.8481	958.4015	2
0.7482	1115.5165	2
0.6962	1225.9459	2
0.6409	1010.0250	2
0.8635	545.8624	2
0.6453	944.4856	2
0.8015	915.7560	2
0.8847	1124.0456	2
0.6149	1087.6847	2
0.7981	509.9504	2
0.7617	501.8702	2
0.8012	782.8816	2
0.8225	435.8819	2
0.6111	928.3252	2
0.5783	773.0058	2
1.0633	897.8000	2
0.6331	426.9039	2
0.7477	915.3071	2
0.8249	221.3077	2
0.8634	1008.2294	2
0.7591	689.0615	2
0.4876	285.5004	2
0.8993	418.8237	2
0.9493	802.6332	2
1.0813	626.2155	2
1.1879	429.5973	2
0.8923	966.4817	2
1.0076	639.6825	2
1.1205	593.8947	2
1.0670	716.4444	2
5.7054	1297.3210	2
0.9403	1056.2617	2
0.8514	422.8638	2
0.8313	756.8454	2
0.5941	203.3517	2
0.5927	766.2723	2
1.1702	547.2091	2
0.7165	551.6981	2
0.7415	592.5480	2
0.9797	578.6321	2
1.1409	608.2595	2
1.0215	351.4887	2
1.1425	602.8727	2
0.8907	391.4408	2
0.6149	529.2531	2
0.9051	1453.5382	2
0.8555	685.9192	2
1.1900	237.4681	2
0.9183	878.9462	2
0.8311	1196.7674	2
0.7152	1117.3121	2
0.7323	1025.7365	2
0.5345	868.6215	2
0.7273	1046.8348	2
0.8031	509.5015	2
1.2224	340.2662	2
0.8465	1051.3238	2
0.7570	821.0381	2
0.8146	782.8816	2
0.7630	781.9838	2
0.7731	865.0303	2
0.7774	1181.9537	2
0.6963	397.7254	2
0.8383	917.5516	2
0.6336	361.8134	2
0.6998	1246.5953	2
0.6538	1191.3806	2
0.5694	1106.9874	2
0.9511	486.1587	2
0.6195	930.1208	2
0.7655	1255.5733	2
0.8244	475.3851	2
0.6303	1034.7145	2
0.6189	653.1495	2
0.7814	263.9532	2
0.6685	948.9746	2
0.9464	1040.1013	2
0.9892	992.5179	2
0.6213	193.4759	2
0.9365	1288.3430	2
0.7005	263.0554	2
0.8323	332.6349	2
0.8304	513.9905	2
0.6447	727.2180	2
0.8560	311.0877	2
1.2248	729.4625	2
0.8491	688.6126	2
0.8960	777.4948	2
0.6531	515.7861	2
1.7864	364.5068	2
1.0829	775.6992	2
1.1077	874.4572	2
1.1281	1105.1918	2
1.2341	773.0058	2
0.8212	718.2400	2
0.9302	740.6850	2
0.6265	878.0484	2
0.7935	825.9760	2
0.7393	899.1467	2
0.9458	879.3951	2
0.6759	277.8691	2
1.1730	457.8780	2
0.9366	457.8780	2
1.2057	474.0384	2
0.6963	945.8323	2
0.9813	1351.1890	2
0.6783	896.9022	2
1.2177	451.1445	2
0.9674	821.9359	2
0.6352	972.7663	2
0.7808	723.1779	2
0.8969	1017.2074	2
0.8382	925.6318	2
0.7837	964.6861	2
0.9312	1017.2074	2
0.5904	705.2219	2
0.6394	955.7081	2
0.8980	1115.0676	2
0.7499	975.9086	2
0.9604	993.4157	2
0.6930	275.6246	2
0.7342	1025.7365	2
0.7747	1295.5254	2
0.8234	861.8880	2
1.0081	715.9955	2
0.8845	945.3834	2
0.6549	1456.2316	2
0.6735	802.1843	2
0.6018	379.7694	2
0.8080	1191.3806	2
0.8656	1058.5062	2
1.2970	744.7251	2
0.6702	803.0821	2
0.8188	1155.4686	2
0.8221	1127.6368	2
0.6790	1120.4544	2
0.8383	880.2929	2
0.7295	1052.2216	2
1.0123	468.2027	2
0.9070	481.2208	2
1.0565	983.9888	2
0.7600	675.1456	2
0.5876	720.9334	2
0.9128	703.4263	2
0.6184	1025.7365	2
0.5811	887.9242	2
0.6870	666.6165	2
0.5988	502.3191	2
0.9585	768.9657	2
1.0085	769.4146	2
0.8279	824.6293	2
0.9747	727.2180	2
0.8630	898.2489	2
0.8827	726.3202	2
0.8063	661.2297	2
0.5903	706.5686	2
0.6538	527.9064	2
0.8957	273.3801	2
1.0517	716.4444	2
0.7951	1100.2539	2
0.7352	968.7262	2
1.0133	679.1857	2
0.8972	740.6850	2
0.8280	338.9195	2
1.1682	231.6324	2
0.9942	353.7332	2
0.8206	1068.3820	2
1.0481	1057.1595	2
0.7340	1088.1336	2
0.9109	1204.3987	2
0.8155	597.9348	2
0.8091	1139.7571	2
0.8020	985.7844	2
0.7327	943.5878	2
0.7936	192.1292	2
1.1069	337.5728	2
0.6759	1051.3238	2
0.8990	717.7911	2
0.8662	867.7237	2
1.2859	864.5814	2
1.3715	562.0228	2
0.9939	1035.6123	2
1.1508	689.0615	2
1.0075	391.8897	2
0.7990	250.0373	2
1.0047	1071.9732	2
1.5427	201.1072	2
0.4893	151.2793	2
1.7396	198.8627	2
0.7692	911.2670	2
0.9932	154.4216	2
1.0273	623.5221	2
1.1583	680.9813	2
1.3191	847.9721	2
1.1599	531.0487	2
0.6023	311.5366	2
0.8926	158.9106	2
0.7701	921.5917	2
1.5939	298.5185	2
1.1361	851.5633	2
1.3571	801.7354	2
1.2374	785.1261	2
1.1389	694.4483	2
1.0955	730.3603	2
1.0068	487.5054	2
0.9665	674.2478	2
0.9850	577.2854	2
0.6082	452.9401	2
0.4940	413.4369	2
0.4426	241.5082	2
1.2626	501.8702	2
1.5357	428.2506	2
1.2927	762.2322	2
0.7439	537.3333	2
1.0736	435.8819	2
1.1020	860.5413	2
1.0284	685.9192	2
1.0332	983.9888	2
1.0252	634.2957	2
1.0585	938.6499	2
1.1083	631.6023	2
0.7353	230.7346	2
0.7723	957.9526	2
1.0805	819.6914	2
1.0696	667.9632	2
1.1107	1083.1957	2
1.1760	997.4558	2
1.3077	772.1080	2
0.9901	822.8337	2
0.9465	837.6474	2
0.9635	756.8454	2
1.0832	302.1097	2
1.1121	170.1331	2
0.9161	836.3007	2
1.0297	342.0618	2
0.8207	530.5998	2
0.6616	841.6875	2
1.0653	990.2734	2
0.9523	1355.6780	2
1.3215	287.2960	2
1.1994	1155.4686	2
1.5341	623.9710	2
1.3007	358.2222	2
1.8149	218.1654	2
1.4579	608.7084	2
1.0780	649.5583	2
0.7056	658.5363	2
1.1550	692.6527	2
1.0098	580.4277	2
0.8141	469.1005	2
0.7527	898.6978	2
0.9067	476.7318	2
0.9039	746.9696	2
1.0304	752.3564	2
1.0892	821.4870	2
3.5923	162.9507	2
0.8965	738.4405	2
1.2160	846.1765	2
0.7604	599.7304	2
0.8969	986.6822	2
0.9521	1031.5722	2
1.1671	213.2275	2
1.0613	1002.3937	2
0.9742	817.8958	2
1.2262	840.3408	2
1.1271	962.8905	2
0.9406	847.9721	2
1.0602	349.6931	2
1.1149	930.5697	2
1.3351	264.4021	2
2.8663	340.2662	2
0.9394	507.7059	2
1.3581	493.7900	2
1.0883	633.8468	2
0.6526	704.7730	2
0.9130	616.7886	2
0.7544	538.6800	2
0.9954	547.2091	2
0.8715	551.2492	2
0.8747	534.1910	2
1.0032	671.1055	2
0.8368	676.9412	2
0.8449	760.4366	2
1.0150	644.1715	2
1.1938	678.7368	2
1.4035	513.0927	2
0.8273	609.6062	2
1.2477	393.6853	2
1.1480	764.0278	2
0.9955	681.4302	2
1.2112	652.2517	2
0.7727	445.7577	2
0.8751	361.8134	2
1.0447	914.4093	2
1.2118	235.6725	2
0.9606	818.7936	2
1.4944	636.9891	2
1.3146	680.9813	2
1.2888	636.5402	2
1.2985	344.7552	2
1.0499	486.1587	2
1.0076	531.9465	2
1.2318	205.5962	2
1.2693	617.6864	2
1.3833	522.9685	2
1.0525	786.4728	2
1.0832	685.0214	2
1.0399	768.0679	2
1.0380	943.1389	2
2.7791	162.9507	2
1.1381	534.1910	2
1.2114	707.0175	2
1.1289	1055.3639	2
1.1149	695.7950	2
0.8233	811.1623	2
1.1389	720.4845	2
1.0456	539.1289	2
1.0483	252.7307	2
1.0555	942.6900	2
1.1952	649.1094	2
1.1654	709.7109	2
1.1815	285.5004	2
0.8237	428.2506	2
1.0681	438.1264	2
0.8159	424.2105	2
0.9774	798.1442	2
1.2780	218.6143	2
1.3502	979.4998	2
1.3768	171.9287	2
1.0145	680.0835	2
1.4484	286.8471	2
1.2512	227.5923	2
1.1814	640.1314	2
0.9581	752.3564	2
1.1064	278.7669	2
1.1817	652.7006	2
0.9810	628.9089	2
0.9013	158.4617	2
0.9943	433.1885	2
0.9847	686.3681	2
0.8777	285.0515	2
0.9812	690.4082	2
0.6440	517.1328	2
0.7289	450.2467	2
0.5781	439.0242	2
1.0699	465.0604	2
0.9281	962.4416	2
0.9780	910.3692	2
1.1357	1409.5460	2
0.9037	859.6435	2
1.1423	623.5221	2
0.8381	579.0810	2
0.9822	921.1428	2
1.1146	329.0437	2
0.9197	638.3358	2
1.2964	209.6363	2
0.9266	1092.6226	2
1.1743	623.5221	2
1.0247	875.3550	2
1.1650	395.9298	2
0.9838	668.4121	2
1.1641	413.4369	2
1.1962	680.9813	2
1.2651	640.5803	2
1.2624	729.9114	2
1.6057	1151.4285	2
1.0644	566.5118	2
1.1440	663.4742	2
1.1493	416.5792	2
0.9766	991.6201	2
0.4976	306.5987	2
0.8717	254.9752	2
0.9930	277.8691	2
0.6884	808.0200	2
0.9393	738.8894	2
1.1189	254.0774	2
0.6064	530.5998	2
0.9729	535.9866	2
0.7564	623.0732	2
1.3160	812.9579	2
0.9482	511.2971	2
1.0925	654.9451	2
0.8423	269.7889	2
0.9224	511.7460	2
0.9166	210.5341	2
0.8857	348.7953	2
1.3664	488.8521	2
1.0483	545.4135	2
0.9668	505.4614	2
1.1442	379.3205	2
0.7818	572.7964	2
0.9448	459.2247	2
1.1011	674.2478	2
1.6041	388.2985	2
1.1688	874.4572	2
1.0448	439.0242	2
1.5098	564.7162	2
0.8705	448.0022	2
0.9684	671.1055	2
0.8981	887.4753	2
1.0404	437.6775	2
0.9513	1162.2021	2
1.0963	1023.0431	2
1.2613	555.7382	2
1.0340	1296.4232	2
1.0789	1327.8462	2
1.2040	844.3809	2
1.2227	1129.4324	2
1.5563	154.8705	2
1.2117	1309.4413	2
0.9784	461.9181	2
0.8856	773.0058	2
0.8742	416.1303	2
0.9023	838.0963	2
1.1360	592.5480	2
0.9309	674.6967	2
1.1957	641.0292	2
1.4030	163.3996	2
0.8372	603.3216	2
0.6302	187.6402	2
0.7719	557.5338	2
0.9546	544.5157	2
0.9243	417.9259	2
1.0362	631.6023	2
0.8824	724.5246	2
1.0067	522.0707	2
1.1662	534.1910	2
1.0311	412.5391	2
1.4872	636.5402	2
1.1657	702.0796	2
1.0011	223.5522	2
1.0917	1399.6702	2
0.9198	562.9206	2
1.4655	516.2350	2
0.9668	543.6179	2
1.0208	689.9593	2
1.0609	653.5984	2
1.0160	1271.2848	2
1.2454	620.8287	2
1.0772	685.0214	2
1.0917	660.3319	2
1.1201	582.2233	2
1.1329	539.5778	2
0.8909	731.2581	2
0.9643	755.0498	2
0.7411	599.2815	2
0.9442	473.1406	2
1.0648	690.8571	2
1.5282	766.7212	2
1.1472	482.1186	2
1.3283	634.2957	2
0.6400	426.4550	2
3.9208	821.4870	2
0.6532	444.8599	2
2.4891	167.4397	2
1.9175	985.3355	2
0.8463	644.1715	2
0.9558	712.4043	2
1.1922	652.7006	2
1.0184	603.3216	2
1.0813	252.7307	2
1.3375	496.4834	2
1.4579	294.0295	2
1.2092	496.9323	2
1.2335	547.2091	2
1.3873	611.8507	2
1.2649	746.9696	2
1.5946	435.8819	2
0.8401	853.3589	2
1.8121	304.3542	2
0.8549	412.0902	2
1.2942	239.2637	2
1.0333	645.5182	2
1.4000	245.5483	2
0.8554	533.2932	2
1.1315	689.9593	2
1.0625	676.4923	2
1.3700	441.2687	2
1.0869	853.3589	2
1.0871	578.1832	2
1.0335	753.2542	2
0.8692	490.6477	2
1.3716	337.5728	2
1.2834	386.5029	2
1.1661	1362.4115	2
1.1200	1458.0272	2
0.8358	599.7304	2
1.0354	741.1339	2
1.4174	358.6711	2
1.3003	171.9287	2
0.9343	710.6087	2
1.6784	290.4383	2
1.6075	667.5143	2
1.1715	462.8159	2
1.4451	286.8471	2
1.2929	460.5714	2
1.3957	525.2130	2
1.2560	528.3553	2
1.6326	531.0487	2
1.2580	518.4795	2
1.0385	396.3787	2
1.0687	184.0490	2
0.7906	448.9000	2
1.2376	544.9646	2
1.3314	1330.9885	2
1.3330	581.3255	2
1.3254	289.9894	2
1.1983	540.4756	2
1.5738	630.7045	2
1.3792	289.0916	2
1.8842	952.1169	2
1.4547	632.0512	2
1.7999	437.2286	2
1.3441	709.7109	2
3.0982	793.6552	2
1.2017	176.4177	2
0.9027	430.9440	2
0.9618	692.2038	2
1.3870	682.7769	2
1.0759	672.9011	2
1.6076	637.8869	2
1.1826	552.5959	2
1.1376	607.3617	2
1.1816	693.1016	2
1.1721	458.7758	2
1.0970	661.2297	2
0.6847	536.8844	2
1.5582	516.6839	2
1.2510	654.9451	2
1.1099	482.5675	2
0.9830	394.1342	2
1.0816	1188.6872	2
1.0226	753.2542	2
1.2124	540.4756	2
1.0862	730.3603	2
1.2561	596.5881	2
0.8600	741.5828	2
1.2870	622.6243	2
1.0623	596.5881	2
1.0029	287.7449	2
1.5210	855.1545	2
1.2738	586.2634	2
1.0750	678.2879	2
1.1864	590.3035	2
1.0153	522.9685	2
0.8476	688.6126	2
1.0798	457.4291	2
1.5637	336.2261	2
1.4979	672.4522	2
2.0493	488.8521	2
1.2752	773.4547	2
1.0630	463.2648	2
1.0170	686.8170	2
1.3715	768.9657	2
1.0736	366.7513	2
0.8966	340.7151	2
1.1051	371.6892	2
1.1501	539.1289	2
1.4393	595.6903	2
1.2270	618.1353	2
0.8771	604.6683	2
1.1211	572.7964	2
1.0895	941.7922	2
0.8453	196.6182	2
1.3808	645.5182	2
1.0992	339.8173	2
1.1296	418.3748	2
1.2878	213.2275	2
1.0859	613.1974	2
1.4978	400.8677	2
1.3195	642.3759	2
1.0935	528.3553	2
1.3648	490.6477	2
1.3599	736.1960	2
0.9193	546.7602	2
1.3222	464.6115	2
0.8217	601.5260	2
1.1894	700.2840	2
1.5688	520.2751	2
1.1340	710.1598	2
1.2582	504.1147	2
1.2467	525.2130	2
1.1128	433.6374	2
1.2311	472.2428	2
1.1943	558.4316	2
1.1244	468.2027	2
0.5927	403.1122	2
0.9594	165.1952	2
1.3420	508.1548	2
1.1328	616.7886	2
1.0490	944.9345	3
0.8366	752.8053	3
1.2066	797.2464	3
1.4534	226.6945	3
1.0199	306.5987	3
1.0758	165.1952	3
1.0284	307.4965	3
0.9907	482.1186	3
1.2481	706.5686	3
0.8664	342.5107	3
0.5597	304.3542	3
0.6094	1334.1308	3
0.4800	259.4642	3
4.4255	400.8677	3
1.3072	654.0473	3
1.2820	307.0476	3
0.9427	545.4135	3
0.9071	554.8404	3
1.3452	510.3993	3
1.2444	480.7719	3
1.3589	602.8727	3
1.4295	456.5313	3
1.5916	373.9337	3
1.3376	163.8485	3
1.0524	913.0626	3
0.9745	549.0047	3
1.1318	584.9167	3
1.0835	900.0445	3
0.7268	512.1949	3
1.5814	727.2180	3
0.9681	536.8844	3
0.9702	582.2233	3
0.7821	730.3603	3
0.9770	184.9468	3
0.5099	429.1484	3
0.7653	614.9930	3
0.5097	1028.4299	3
1.0112	826.8738	3
0.8162	721.8312	3
0.6414	979.4998	3
0.9436	853.3589	3
1.0266	417.9259	3
1.3915	961.5438	3
1.0102	727.2180	3
1.0482	537.3333	3
0.9349	636.9891	3
1.0850	554.3915	3
2.0280	453.8379	3
1.2066	529.7020	3
0.6006	153.5238	3
0.6996	154.4216	3
1.2635	759.0899	3
3.0986	294.4784	3
1.0497	286.3982	3
0.9754	683.6747	3
1.0024	563.3695	3
1.1618	662.1275	3
0.6903	571.8986	3
0.6109	909.0225	3
0.8172	569.6541	3
0.6414	613.6463	3
0.5231	285.9493	3
[truncated: 9,346 more rows]
