# Supplementary material for: ODE Constrained Mixture Modelling: A Method for Unraveling Subpopulation Structures and Dynamics
Source: PLoS Comput Biol. 2014 Jul 3;10(7):e1003686. doi: 10.1371/journal.pcbi.1003686 (PMC4081021; doi:10.1371/journal.pcbi.1003686)
Supplement: Code S1 — MATLAB code used for ODE constrained mixture modelling. This zip-file contains the MATLAB code for the simulation example (conversion process) and the application example (NGF-induced Erk1/2 phosphorylation) presented in the paper. We provide implementations for the models, the parameter estimation, the uncertainty analysis and the model selection. In addition to the implementation, also all data and result files (.mat) are included. (ZIP) [file pcbi.1003686.s001.zip › ODEMM_implementation_v01/NGF_induced_Erk_phosphorylation/pathway_model_A/project/data/data_scaling.m]

% Fluorescence data possess an experiment dependent unknown scaling factor.
% In general this scaling factor is elimiated by scaling the mean of the
% contol for the individual experiments to one. This yields a zero variance
% for this point and artificially increases the variance at the other
% point.
% This routine improves the scaling factor calculation by minimizing the
% mean square differences between the dataset (instead od setting the
% difference to zero for one particular point).

clear all;
close all;
clc;

%% Kinetic
ExpC = load_NGF_kinetic;
D(1).name = 'NGF kinetic';
D(1).type = 'kinetic';
D(1).measurand = 'relative pErk conc.';
D(1).t = [0,5,15,30,60];
D(1).u = 1;
D(1).y = nan(length(D(1).t),6000);
D(1).Ey = nan(length(D(1).t),10);
r = 3;
for k = 1:length(D(1).t)
    n0 = 0;
    for r = 1:length(ExpC(k).experiment)
        nx = size(ExpC(k).experiment(r).data,1);
        D(1).y(k,n0+1:n0+nx) = ExpC(k).experiment(r).data(1:nx,1)';
        D(1).Ey(k,r) = mean(ExpC(k).experiment(r).data(1:nx,1)');
        n0 = n0 + nx;
    end
end
D(1).y = D(1).y(:,1:find(sum(isnan(D(1).y))==length(D(1).t),1,'first')-1);
D(1).Ey = D(1).Ey(:,1:find(sum(isnan(D(1).Ey))==length(D(1).t),1,'first')-1);

% Computation of optimal scaling
A = D(1).Ey; d = size(A,2);
J = @(s) sum(sum(bsxfun(@minus,A*diag(d*s/sum(s)),A*(s/sum(s))).^2));

log_s = fminunc(@(log_s) J(exp(log_s)),zeros(d,1));
s = d*exp(log_s)/sum(exp(log_s))

As = A*diag(s);

% Variance comparison
varA  = std(A')'
varAs = std(As')'


%% Dose response
ExpC = load_NGF_dose_response;
D(2).name = 'NGF dose response';
D(2).type = 'dose response';
D(2).measurand = 'relative pErk conc.';
D(2).t = [30];
D(2).u = [0,0.001,0.01,0.1,1,10];
D(2).y = nan(length(D(2).u),10000);
D(2).Ey = nan(length(D(2).u),10);
r = 3;
for d = 1:length(D(2).u)
    n0 = 0;
    for r = 1:length(ExpC(d).experiment)
        nx = size(ExpC(d).experiment(r).data,1);
        D(2).y(d,n0+1:n0+nx) = ExpC(d).experiment(r).data(1:nx,1)';
        D(2).Ey(d,r) = mean(ExpC(d).experiment(r).data(1:nx,1)');
        n0 = n0 + nx;
    end
end
D(2).y = D(2).y(:,1:find(sum(isnan(D(2).y))==length(D(2).u),1,'first')-1);
D(2).Ey = D(2).Ey(:,1:find(sum(isnan(D(2).Ey))==length(D(2).u),1,'first')-1);

% Computation of optimal scaling
A = D(2).Ey; d = size(A,2);
J = @(s) sum(sum(bsxfun(@minus,A*diag(d*s/sum(s)),A*(s/sum(s))).^2));

log_s = fminunc(@(log_s) J(exp(log_s)),zeros(d,1));
s = d*exp(log_s)/sum(exp(log_s))

As = A*diag(s);

% Variance comparison
varA  = std(A')'
varAs = std(As')'

%% Dose response
ExpC = load_NGF_correlation;
D_corr.name = 'NGF correlation';
D_corr.type = 'correlation';
D_corr.measurand = {'relative Erk conc.','relative pErk conc.'};
D_corr.t = [30];
D_corr.u = [0,1];
D_corr.Ey_Erk  = [mean(ExpCondition(1).experiment(1).data(:,1)),mean(ExpCondition(1).experiment(2).data(:,1)),mean(ExpCondition(1).experiment(3).data(:,1))
                  mean(ExpCondition(2).experiment(1).data(:,1)),mean(ExpCondition(2).experiment(2).data(:,1)),mean(ExpCondition(2).experiment(3).data(:,1))];
D_corr.Ey_pErk = [mean(ExpCondition(1).experiment(1).data(:,2)),mean(ExpCondition(1).experiment(2).data(:,2)),mean(ExpCondition(1).experiment(3).data(:,2))
                  mean(ExpCondition(2).experiment(1).data(:,2)),mean(ExpCondition(2).experiment(2).data(:,2)),mean(ExpCondition(2).experiment(3).data(:,2))];
              
% Computation of optimal scaling
A = D_corr.Ey_Erk; d = size(A,2);
J = @(s) sum(sum(bsxfun(@minus,A*diag(d*s/sum(s)),A*(s/sum(s))).^2));

log_s = fminunc(@(log_s) J(exp(log_s)),zeros(d,1));
s_Erk = d*exp(log_s)/sum(exp(log_s))
s_Erk = s_Erk*(d/sum(s_Erk.*A(1,:)'))
% s_Erk = s_Erk/mean([s_Erk(1)*ExpCondition(1).experiment(1).data(:,1)
%                     s_Erk(2)*ExpCondition(1).experiment(2).data(:,1)
%                     s_Erk(3)*ExpCondition(1).experiment(3).data(:,1)]);


As = A*diag(s_Erk);
D_corr.Ey_Erk = D_corr.Ey_Erk*diag(s_Erk);

% Variance comparison
varA  = std(A')'
varAs = std(As')'

% Computation of optimal scaling
A = D_corr.Ey_pErk; d = size(A,2);
J = @(s) sum(sum(bsxfun(@minus,A*diag(d*s/sum(s)),A*(s/sum(s))).^2));

log_s = fminunc(@(log_s) J(exp(log_s)),zeros(d,1));
s_pErk = d*exp(log_s)/sum(exp(log_s))
s_pErk = s_pErk*(d/sum(s_pErk.*A(1,:)'))
% s_pErk = s_pErk/mean([s_pErk(1)*ExpCondition(1).experiment(1).data(:,2)
%                       s_pErk(2)*ExpCondition(1).experiment(2).data(:,2)
%                       s_pErk(3)*ExpCondition(1).experiment(3).data(:,2)]);

As = A*diag(s_pErk);
D_corr.Ey_pErk = D_corr.Ey_pErk*diag(s_pErk);

% Variance comparison
varA  = std(A')'
varAs = std(As')'

% Pooled, scaled data
D_corr.y_control = [s_Erk(1)*ExpCondition(1).experiment(1).data(:,1),s_pErk(1)*ExpCondition(1).experiment(1).data(:,2),ExpCondition(1).experiment(1).data(:,3)
                    s_Erk(2)*ExpCondition(1).experiment(2).data(:,1),s_pErk(2)*ExpCondition(1).experiment(2).data(:,2),ExpCondition(1).experiment(2).data(:,3)
                    s_Erk(3)*ExpCondition(1).experiment(3).data(:,1),s_pErk(3)*ExpCondition(1).experiment(3).data(:,2),ExpCondition(1).experiment(3).data(:,3)];

D_corr.y_stimulated = [s_Erk(1)*ExpCondition(2).experiment(1).data(:,1),s_pErk(1)*ExpCondition(2).experiment(1).data(:,2),ExpCondition(2).experiment(1).data(:,3)
                       s_Erk(2)*ExpCondition(2).experiment(2).data(:,1),s_pErk(2)*ExpCondition(2).experiment(2).data(:,2),ExpCondition(2).experiment(2).data(:,3)
                       s_Erk(3)*ExpCondition(2).experiment(3).data(:,1),s_pErk(3)*ExpCondition(2).experiment(3).data(:,2),ExpCondition(2).experiment(3).data(:,3)];

save('correlation_data','D_corr');
