# Supplementary material for: ODE Constrained Mixture Modelling: A Method for Unraveling Subpopulation Structures and Dynamics
Source: PLoS Comput Biol. 2014 Jul 3;10(7):e1003686. doi: 10.1371/journal.pcbi.1003686 (PMC4081021; doi:10.1371/journal.pcbi.1003686)
Supplement: Code S1 — MATLAB code used for ODE constrained mixture modelling. This zip-file contains the MATLAB code for the simulation example (conversion process) and the application example (NGF-induced Erk1/2 phosphorylation) presented in the paper. We provide implementations for the models, the parameter estimation, the uncertainty analysis and the model selection. In addition to the implementation, also all data and result files (.mat) are included. (ZIP) [file pcbi.1003686.s001.zip › ODEMM_implementation_v01/NGF_induced_Erk_phosphorylation/pathway_model_A/project/data/Dose response NGF.csv]

no stimulus	1 pM NGF	10pM NGF	100pM NGF	1nM NGF	10 nM NGF	no stimulus	1 pM NGF	10pM NGF	100pM NGF	1nM NGF	10 nM NGF
0.7928	0.8750	1.0299	2.8103	1.9950	1.0839	218.6143	622.1754	789.6151	369.8936	428.6995	391.4408	1.0000
0.9451	2.1125	5.2132	2.4375	6.9331	1.9386	338.9195	530.1509	950.3213	438.1264	1033.3678	628.0111	1.0000
0.7190	1.6806	4.4767	2.3679	3.5906	1.0994	154.4216	1055.3639	857.3990	253.1796	768.0679	163.3996	1.0000
0.8265	1.3571	1.3509	1.6160	9.2594	1.2584	1095.3160	733.5026	541.3734	305.2520	682.7769	338.0217	1.0000
0.6028	2.4684	3.6881	1.7121	3.4859	1.5572	187.1913	213.2275	1253.7777	210.5341	700.7329	972.7663	1.0000
0.8319	1.0559	0.9459	2.5129	1.3551	1.3791	245.5483	814.3046	270.2378	171.4798	461.4692	309.2921	1.0000
0.8471	3.5986	3.9163	1.7585	1.6416	1.0867	256.7708	1261.4090	465.9582	257.2197	283.2559	711.0576	1.0000
1.0198	0.8943	1.6765	1.8635	8.9630	1.7431	1350.2912	196.1693	251.3840	266.6466	771.6591	176.4177	1.0000
0.9871	1.2431	4.5195	1.8972	1.3628	1.3830	1127.1879	859.6435	292.6828	412.5391	295.8251	303.0075	1.0000
0.8550	1.1788	1.3506	1.8805	1.1176	2.3982	171.9287	472.2428	685.9192	317.8212	238.8148	269.3400	1.0000
1.3054	0.8141	1.0787	1.6786	8.7388	2.7296	467.3049	172.3776	960.6460	189.4358	645.9671	460.5714	1.0000
1.0336	1.1407	1.0802	3.1531	2.3649	1.4603	152.6260	932.3653	237.9170	272.4823	588.0590	614.0952	1.0000
0.9442	0.8677	1.3350	1.5100	4.4031	1.0482	499.1768	346.9997	191.6803	279.2158	319.6168	247.7928	1.0000
0.7792	1.2708	1.0578	1.5971	1.1871	1.4919	1347.1489	566.9607	786.9217	326.3503	293.1317	365.8535	1.0000
0.7471	3.2045	1.3368	2.2530	1.5505	1.3241	702.0796	235.6725	567.8585	675.5945	369.4447	473.1406	1.0000
3.1881	0.8710	0.7679	1.8964	1.1633	2.1332	576.3876	307.4965	227.5923	185.8446	1021.6964	478.9763	1.0000
4.2031	1.1955	0.8090	2.4574	1.1761	1.5936	1366.4516	559.7783	400.4188	172.8265	1000.1492	553.9426	1.0000
1.2572	1.7444	0.8086	3.1936	1.0423	6.3108	429.5973	945.3834	500.9724	445.7577	288.1938	513.0927	1.0000
1.0367	1.3833	1.6935	1.1700	1.3044	1.6641	335.3283	1156.8153	675.5945	179.5600	1137.5126	498.2790	1.0000
0.7173	3.0814	1.0008	1.1039	1.9978	1.1475	475.8340	171.4798	679.6346	232.0813	1075.1155	1322.9083	1.0000
0.6487	9.6611	1.1074	1.6410	2.7735	1.1459	581.7744	243.3038	516.2350	192.1292	846.6254	256.3219	1.0000
0.7297	2.7252	1.7974	1.6085	2.2345	15.9268	266.1977	544.5157	1228.1904	267.0955	652.7006	634.7446	1.0000
1.2279	1.7027	6.5632	2.0548	1.1977	11.0523	838.0963	413.4369	866.8259	256.7708	986.6822	324.1058	1.0000
1.2978	1.5119	6.5538	2.1532	2.4625	2.0847	679.1857	719.5867	1155.9175	220.4099	560.6761	189.8847	1.0000
0.9993	2.8114	1.7367	1.8014	2.8889	1.6381	1201.2564	168.7864	624.8688	171.9287	418.8237	387.8496	1.0000
0.9080	1.0682	9.4130	1.7284	2.0096	0.9240	254.0774	438.5753	956.6059	207.8407	366.7513	342.0618	1.0000
0.8623	0.8673	1.0661	3.2224	1.1344	2.4212	789.1662	347.8975	272.4823	153.0749	1106.5385	205.5962	1.0000
1.1813	1.2755	1.1221	3.3528	1.2244	1.3326	611.8507	1315.2770	402.2144	319.6168	876.7017	512.6438	1.0000
0.8842	1.1573	1.7789	3.0324	1.1834	1.9892	155.3194	969.1751	463.2648	259.9131	830.0161	605.1172	1.0000
1.3264	0.8425	1.1919	1.5366	1.1821	9.4275	378.8716	588.0590	276.0735	219.5121	860.5413	856.5012	1.0000
1.5061	0.6463	1.5555	2.4825	6.5010	1.6797	171.9287	1177.4647	775.2503	354.6310	1453.5382	991.6201	1.0000
0.9112	0.6701	1.4797	2.4885	1.7499	1.8214	1151.8774	894.6577	719.5867	222.6544	697.5906	792.7574	1.0000
0.8164	0.8113	1.3300	2.2124	2.6400	2.1335	553.4937	703.4263	240.6104	310.1899	971.4196	496.0345	1.0000
1.2520	0.8120	5.2204	2.1668	3.0146	2.4705	944.4856	705.6708	334.8794	333.5327	482.5675	639.6825	1.0000
1.2867	0.8846	1.2384	2.3785	1.8723	4.7413	576.8365	202.9028	525.6619	189.4358	951.6680	711.0576	1.0000
1.1696	1.1878	1.2964	2.4802	1.3218	12.0469	1040.9991	1077.3600	379.3205	239.7126	1010.0250	789.6151	1.0000
1.5383	1.3042	1.5555	1.8712	1.0453	1.6103	1058.0573	661.2297	460.1225	155.3194	259.0153	511.7460	1.0000
1.0780	0.8132	4.3671	1.9670	1.1737	1.7970	912.6137	291.7850	399.5210	206.4940	324.1058	625.7666	1.0000
1.1991	1.0513	0.8267	1.3029	1.0861	3.6761	1096.2138	929.2230	295.3762	412.9880	591.2013	505.0125	1.0000
1.7085	1.4020	0.7303	1.3284	7.0217	2.3151	1161.3043	971.8685	164.7463	241.5082	1291.4853	630.2556	1.0000
0.5491	3.6348	0.9890	1.2914	3.5766	5.5239	1017.6563	515.7861	479.8741	272.9312	504.1147	612.7485	1.0000
0.5410	1.2839	0.9850	2.9359	5.3862	1.8877	169.6842	1116.4143	158.9106	250.0373	715.9955	786.4728	1.0000
0.5170	1.2015	1.1439	1.7259	6.7842	1.3924	216.8187	287.2960	712.4043	278.3180	859.6435	382.0139	1.0000
0.5595	1.0712	1.5719	2.6638	5.5109	1.2754	365.4046	952.5658	1093.5204	313.3322	221.3077	276.9713	1.0000
1.0192	0.9238	1.0416	2.7629	1.0701	8.9668	660.3319	947.1790	351.9376	184.4979	221.3077	616.7886	1.0000
0.6300	1.0403	2.9561	1.2034	0.8787	1.5383	154.8705	926.5296	785.1261	194.3737	197.9649	228.0412	1.0000
0.8083	1.1075	2.4367	1.0884	0.8281	5.0553	181.3556	824.1804	257.6686	319.1679	154.8705	252.7307	1.0000
0.7838	0.9083	4.2674	1.1756	0.9890	1.4738	156.2172	1221.0080	340.2662	166.5419	162.9507	455.6335	1.0000
0.8407	1.1115	1.1914	2.7921	1.0253	5.4296	200.2094	939.0988	651.8028	167.4397	452.4912	457.4291	1.0000
1.1996	0.6331	1.6300	2.3780	1.1585	2.5589	1267.2447	577.7343	1013.1673	1258.7156	285.9493	437.6775	1.0000
1.4855	0.9328	1.3589	1.2869	1.0362	5.6611	450.6956	327.6970	785.5750	152.1771	469.9983	177.3155	1.0000
1.4021	0.8686	1.6024	1.1265	2.5289	5.9557	288.1938	1118.2099	801.2865	188.0891	375.2804	693.5505	1.0000
0.9298	0.7263	11.1346	1.7680	1.7259	10.3190	1048.1815	937.7521	778.8415	295.3762	560.2272	1155.0197	1.0000
0.8579	1.1265	7.7835	1.4537	1.1232	1.4809	450.2467	221.3077	945.3834	279.2158	304.8031	238.8148	1.0000
0.9227	1.0057	9.3501	1.7027	4.9288	1.3487	180.4578	1080.5023	789.6151	197.5160	837.6474	548.1069	1.0000
0.7209	1.2083	1.7428	1.0335	3.7362	4.1295	201.5561	912.6137	275.6246	182.7023	259.0153	432.2907	1.0000
1.2725	1.3151	8.8658	0.8812	2.4106	6.4146	1064.3419	162.0529	688.1637	153.9727	276.0735	507.2570	1.0000
1.2318	2.1890	1.4093	1.0091	1.6579	13.2006	222.2055	1418.5240	659.4341	352.8354	887.9242	912.6137	1.0000
1.5119	0.8732	6.2436	1.5905	5.0321	4.6783	945.3834	712.8532	474.9362	435.4330	982.1932	677.8390	1.0000
1.3841	1.5746	5.2840	1.5961	1.2815	5.6633	1160.4065	749.2141	671.1055	175.9688	837.1985	564.2673	1.0000
0.8038	1.2614	9.7710	1.4507	5.4288	3.0464	201.5561	1196.3185	1006.8827	284.6026	1124.0456	470.8961	1.0000
1.5482	2.9208	0.9128	1.4118	1.1814	1.6884	588.0590	865.0303	647.7627	174.1732	1049.9771	711.0576	1.0000
0.7858	5.7322	0.9988	1.3843	3.2975	2.6421	158.9106	415.2325	705.6708	215.0231	158.4617	688.6126	1.0000
1.1244	0.9860	1.9570	1.2884	8.1329	1.5471	404.4589	316.9234	593.4458	437.6775	487.5054	461.9181	1.0000
1.0176	2.5016	1.0826	1.2182	2.5645	1.5977	966.9306	1170.2823	409.3968	176.8666	459.6736	397.2765	1.0000
1.1538	1.6832	1.4355	1.3496	3.7919	4.2343	570.5519	1331.8863	997.9047	327.2481	682.7769	731.7070	1.0000
1.0990	2.1369	1.1484	1.0493	0.9279	2.6870	736.6449	1069.2798	1030.2255	162.5018	816.5491	838.5452	1.0000
1.2070	1.7765	1.1846	1.5129	2.2921	4.4431	391.4408	788.7173	323.6569	297.1718	1127.6368	634.2957	1.0000
1.1655	1.5765	1.1569	1.2399	2.2390	3.6163	587.6101	1383.5098	1152.7752	539.5778	257.2197	1136.6148	1.0000
0.8618	1.0780	3.5691	1.2935	1.1807	1.1179	1007.3316	823.7315	695.7950	284.6026	1196.3185	190.3336	1.0000
0.9943	1.4917	9.7091	0.9030	0.8985	1.1874	293.1317	1024.8387	817.4469	178.2133	469.5494	257.2197	1.0000
0.7627	1.4079	1.5148	1.2604	1.1878	4.1789	288.1938	799.0420	910.8181	201.1072	372.1381	177.3155	1.0000
0.7294	6.0460	7.0985	2.5307	1.1264	3.6138	208.2896	769.4146	720.9334	222.6544	288.1938	497.3812	1.0000
0.7201	1.6789	0.7555	1.4303	2.1337	3.0749	153.9727	925.1829	202.0050	188.5380	337.1239	311.0877	1.0000
0.6733	2.3124	0.5781	1.5280	0.9435	1.4949	298.0696	833.6073	408.0501	195.2715	330.3904	1046.8348	1.0000
0.7122	1.5036	1.1009	1.3977	0.9639	2.1072	658.9852	945.8323	481.6697	158.4617	1011.3717	376.6271	1.0000
0.7491	0.7782	1.7899	1.2655	5.3501	14.2573	163.8485	159.3595	707.9153	192.5781	783.3305	661.6786	1.0000
0.8174	0.7718	0.9068	1.3662	3.5143	7.8380	329.4926	317.8212	734.4004	167.4397	639.6825	681.8791	1.0000
1.3828	2.8038	1.4140	1.3573	3.9455	4.5103	944.0367	747.4185	1058.5062	151.2793	316.9234	194.3737	1.0000
0.9161	0.8419	1.1165	1.1747	1.1524	10.5871	738.8894	838.9941	614.5441	262.6065	200.6583	1150.9796	1.0000
1.0665	0.7993	1.3836	1.3019	1.0774	1.4953	1335.4775	644.1715	796.7975	225.3478	976.8064	328.1459	1.0000
1.0256	0.7651	1.0089	1.1082	1.4640	2.7719	458.7758	253.1796	917.5516	174.1732	331.2882	286.3982	1.0000
0.6704	0.9834	1.0124	1.7400	1.9296	15.0855	194.3737	891.0665	457.4291	430.0462	588.0590	448.0022	1.0000
1.5169	0.8956	1.3234	1.5058	1.4220	5.7047	293.1317	635.1935	684.5725	160.7062	227.1434	588.0590	1.0000
0.7199	0.9602	1.4478	0.9094	0.9076	1.3669	264.4021	840.3408	965.1350	159.8084	1245.2486	514.4394	1.0000
0.9430	1.0472	1.2681	1.0296	0.8253	1.4831	588.9568	549.9025	1411.3416	160.7062	680.5324	181.8045	1.0000
0.7368	0.8668	1.3229	0.9974	0.9496	1.9606	245.9972	637.8869	597.4859	382.0139	337.1239	564.2673	1.0000
0.7085	0.9699	0.9252	0.9036	2.9441	6.7083	261.7087	1004.6382	639.2336	241.5082	496.9323	415.2325	1.0000
0.7579	1.0088	10.9722	2.4789	1.3962	10.1166	816.9980	985.7844	871.3149	1073.7688	1237.6173	890.6176	1.0000
1.0720	0.9425	1.0945	1.5683	2.2102	2.6485	490.6477	476.2829	200.6583	616.7886	546.7602	457.4291	1.0000
1.0536	1.0667	2.9487	0.8228	3.9287	1.4372	1028.8788	827.7716	682.7769	421.0682	463.2648	583.5700	1.0000
0.7290	0.8258	3.7940	3.0156	3.8194	4.6718	1115.9654	932.8142	947.1790	685.9192	363.1601	188.5380	1.0000
0.9656	0.9777	1.3581	1.6118	1.0149	1.9819	626.6644	1049.9771	932.3653	694.4483	1296.4232	582.2233	1.0000
0.8305	0.9060	1.4164	3.8874	1.0267	11.5057	779.2904	702.5285	896.4533	342.0618	329.9415	648.2116	1.0000
0.5872	1.6981	1.0551	1.0071	3.7738	10.4535	400.4188	992.0690	749.6630	302.5586	953.4636	373.4848	1.0000
0.9321	0.8379	1.3087	5.5352	3.6565	2.0264	185.3957	383.8095	828.2205	433.1885	334.4305	768.9657	1.0000
1.0078	1.0601	1.2643	1.4718	1.2842	9.9052	954.3614	310.1899	1014.0651	625.7666	1148.7351	579.5299	1.0000
0.5369	1.0884	1.1424	10.8175	0.7174	2.2129	473.5895	998.3536	482.5675	987.1311	173.7243	710.6087	1.0000
0.4980	0.7545	1.3461	1.2790	0.8956	4.9870	465.0604	246.8950	947.6279	628.4600	243.7527	1023.4920	1.0000
0.8622	0.8525	1.6575	1.2526	1.0016	5.2699	1465.6585	1027.9810	158.9106	320.9635	709.2620	705.6708	1.0000
0.8369	0.7223	5.8472	1.9728	0.8477	1.3029	708.3642	532.3954	616.3397	729.4625	408.9479	287.2960	1.0000
0.8225	2.1212	1.3202	9.4086	0.7178	3.4568	451.5934	321.4124	1265.0002	558.8805	326.7992	339.3684	1.0000
1.1633	0.8142	1.2401	1.8774	0.9357	1.4943	1112.3742	332.1860	821.4870	896.9022	1453.9871	206.4940	1.0000
1.0663	1.0319	1.2067	7.2934	0.7797	1.7629	544.9646	446.6555	423.3127	693.9994	259.0153	438.1264	1.0000
3.2854	3.0487	1.5997	1.2912	7.0536	2.2633	213.2275	797.2464	826.4249	842.5853	487.9543	761.3344	1.0000
0.9770	0.8438	1.9986	1.1442	1.9236	1.2916	680.5324	329.0437	965.1350	227.5923	542.2712	527.9064	1.0000
1.4142	1.1733	4.1094	1.7054	1.0518	5.2853	492.4433	806.2244	493.3411	647.3138	180.0089	1036.0612	1.0000
0.8502	1.1939	6.9852	1.1147	0.9864	2.2094	510.8482	869.0704	702.5285	788.2684	172.3776	357.3244	1.0000
0.8417	1.1665	1.2887	3.2631	6.1013	1.4146	416.1303	350.1420	989.8245	755.9476	290.4383	588.9568	1.0000
1.0010	6.3952	3.3819	1.6206	5.8522	2.7923	658.9852	1184.1982	433.6374	625.3177	630.2556	408.0501	1.0000
1.1349	0.9252	0.9979	1.5571	1.2247	7.8571	676.9412	200.2094	719.5867	1146.4906	713.3021	492.8922	1.0000
0.7292	1.2730	1.3827	0.9563	1.9827	1.8527	682.3280	842.5853	1341.3132	197.5160	1203.5009	714.6488	1.0000
0.9447	2.1006	1.3755	0.9357	1.3707	1.6141	800.8376	232.9791	747.8674	174.6221	923.8362	699.8351	1.0000
1.1294	0.9914	1.3593	1.2587	0.7002	1.3288	981.2954	597.0370	816.9980	307.4965	206.4940	356.4266	1.0000
0.7090	1.2322	1.2131	2.7365	1.0083	3.2019	434.0863	975.9086	764.0278	809.8156	753.7031	194.8226	1.0000
0.7348	1.2134	1.9157	6.1586	1.2201	2.9331	379.7694	342.5107	406.7034	417.0281	793.6552	364.5068	1.0000
0.6836	1.3084	1.1636	8.1567	1.1074	1.2215	245.9972	784.2283	563.8184	703.8752	898.2489	223.1033	1.0000
0.9526	1.0543	1.2749	1.5844	1.5863	2.1192	941.3433	917.1027	378.8716	887.9242	477.6296	801.2865	1.0000
0.9315	1.1560	1.3774	3.2135	3.8283	2.7919	1236.7195	834.9540	860.9902	1383.9587	292.6828	236.1214	1.0000
0.8521	0.9633	1.2566	2.7224	1.3375	10.4587	935.5076	683.6747	192.5781	966.0328	1006.4338	509.0526	1.0000
0.8084	1.0186	4.6542	4.2535	3.0962	1.8187	1051.3238	835.8518	1042.3458	602.4238	528.3553	938.6499	1.0000
1.0020	4.1757	6.1640	2.4168	1.4303	5.6354	840.7897	922.0406	916.6538	263.0554	784.2283	797.6953	1.0000
0.7028	0.8250	1.9925	4.4836	1.3357	5.2293	179.1111	665.2698	273.3801	500.0746	1016.7585	1169.3845	1.0000
0.8449	0.8234	1.5080	10.2676	5.0168	1.3160	960.6460	824.1804	1315.7259	1432.4399	858.2968	759.5388	1.0000
1.0069	3.7785	8.1084	6.2654	1.3271	2.9509	762.6811	855.1545	806.2244	896.9022	1025.7365	492.8922	1.0000
0.8203	0.9858	1.2383	1.1047	1.1190	1.4562	332.1860	1277.5694	599.7304	887.4753	931.9164	348.3464	1.0000
1.1171	1.0759	6.1826	1.8923	3.0936	4.6253	896.4533	837.1985	524.3152	614.0952	324.1058	775.6992	1.0000
1.0342	0.9666	5.0505	1.9509	6.9317	12.1911	1063.4441	898.2489	868.6215	723.6268	1167.1400	680.9813	1.0000
1.2004	1.0618	1.1749	1.4989	3.2056	1.7607	606.4639	525.6619	276.9713	489.7499	441.7176	313.3322	1.0000
0.9784	2.0248	1.6997	5.8006	1.2929	5.8399	902.7379	388.2985	465.5093	702.0796	812.9579	773.0058	1.0000
1.4415	1.7310	1.2039	13.2934	3.9219	1.6292	164.2974	773.4547	738.4405	568.7563	216.3698	570.1030	1.0000
1.1896	1.0305	6.4284	2.1084	0.9393	8.8919	607.3617	1220.5591	497.8301	948.0768	317.3723	908.5736	1.0000
1.4667	1.0417	4.0344	7.0402	0.9137	1.3375	617.2375	1225.0481	638.3358	166.0930	506.3592	1042.3458	1.0000
1.0847	0.7624	7.8467	2.6810	0.9202	4.2334	432.2907	808.0200	1185.5449	534.1910	837.6474	204.2495	1.0000
0.7807	0.8371	1.6736	5.1446	1.8441	2.4751	584.4678	237.9170	846.6254	370.7914	431.8418	317.8212	1.0000
0.8513	1.1018	6.4794	1.4292	0.9592	1.6126	893.3110	924.2851	759.9877	428.6995	744.2762	399.9699	1.0000
0.9495	1.4050	4.3965	2.6771	1.1383	1.2841	817.4469	904.0846	647.7627	537.7822	818.3447	340.7151	1.0000
0.9796	0.9258	1.5074	14.1530	2.2639	6.5095	969.1751	239.7126	686.8170	842.5853	740.2361	651.3539	1.0000
1.0022	1.8474	9.3397	5.0374	2.8855	1.4818	599.2815	507.7059	240.1615	437.2286	866.3770	444.4110	1.0000
1.0021	1.0211	1.2402	1.5410	0.8438	1.4530	296.7229	377.5249	928.3252	1218.7635	176.4177	724.9735	1.0000
0.7710	0.8462	1.0073	2.1828	1.4868	4.7057	217.7165	760.4366	171.9287	590.7524	936.8543	359.1200	1.0000
0.7185	2.1302	0.7479	1.3902	5.0501	4.3749	190.7825	999.7003	265.2999	945.8323	1007.3316	661.2297	1.0000
1.4565	1.5112	0.7743	2.1603	1.3588	4.2136	248.2417	739.3383	153.0749	364.5068	820.1403	384.7073	1.0000
0.7990	1.2813	0.8315	8.8851	2.1764	1.1457	553.4937	970.5218	228.4901	755.4987	691.3060	1087.2358	1.0000
0.8779	2.6070	0.8624	0.9519	1.2277	2.3937	760.8855	837.1985	195.2715	573.2453	686.8170	354.6310	1.0000
1.6165	6.5659	0.8417	0.7828	2.2449	3.2988	995.2113	779.7393	293.1317	154.8705	1208.8877	672.4522	1.0000
2.8229	1.7471	0.7305	0.8599	4.1220	3.4842	392.7875	1396.5279	222.2055	276.9713	459.6736	341.6129	1.0000
2.8468	1.0172	0.8553	4.7845	3.1836	3.4080	229.8368	1049.0793	303.0075	658.5363	216.8187	357.3244	1.0000
1.4466	1.3195	1.7834	2.6819	4.9196	2.1743	588.5079	743.8273	598.3837	1172.5268	754.6009	301.2119	1.0000
1.1129	0.9785	0.8456	1.1569	1.8138	1.0421	456.0824	269.7889	343.4085	150.3815	755.4987	282.3581	1.0000
1.2918	1.0753	0.9092	5.4175	1.4061	1.2768	360.4667	421.0682	462.8159	312.8833	232.9791	439.4731	1.0000
1.1162	2.7484	1.1222	1.4340	0.9715	1.5614	898.6978	1207.9899	311.0877	572.3475	933.2631	214.1253	1.0000
0.9010	2.4042	3.2489	6.4767	0.8440	2.2872	955.2592	550.3514	222.2055	849.7677	349.2442	694.4483	1.0000
0.8622	1.1312	1.0751	4.4964	0.7924	7.3980	654.9451	946.7301	505.4614	751.0097	185.3957	816.5491	1.0000
0.9313	2.6399	1.3259	1.3439	1.8952	7.0749	191.6803	218.1654	800.8376	676.4923	174.6221	678.2879	1.0000
1.3144	2.4578	2.0849	1.5107	1.7431	12.2196	344.7552	1024.8387	312.4344	223.1033	1239.8618	520.2751	1.0000
3.3351	2.8108	4.5102	1.0998	0.9048	5.4663	185.3957	1076.4622	1200.3586	172.3776	464.6115	272.9312	1.0000
1.1403	1.4485	3.1355	9.0622	0.7388	1.1673	808.0200	685.9192	663.9231	631.1534	166.5419	576.8365	1.0000
0.9359	1.4331	1.7865	1.4383	0.6530	1.0614	414.7836	419.7215	772.1080	220.8588	255.4241	195.7204	1.0000
0.5352	0.9366	1.5361	0.9241	0.8593	1.0805	160.7062	547.2091	830.0161	254.5263	279.6647	396.3787	1.0000
0.6661	0.9921	1.3838	1.7469	0.6781	2.6760	202.0050	880.2929	1055.3639	280.5625	157.5639	192.1292	1.0000
0.7577	0.8067	8.5854	0.8498	1.2728	5.5299	765.3745	1166.2422	426.4550	462.8159	1183.7493	375.2804	1.0000
0.7064	0.9734	1.2104	1.6776	0.8184	2.2067	1058.0573	651.8028	275.6246	864.5814	311.0877	239.7126	1.0000
0.7376	0.7441	1.2105	1.0649	0.8176	5.2269	670.6566	443.0643	681.8791	236.5703	168.3375	579.0810	1.0000
0.5745	1.0216	1.9571	1.8249	1.8043	3.0616	166.0930	1120.4544	681.8791	566.9607	488.4032	662.5764	1.0000
0.9999	1.3781	4.5423	1.3562	1.3219	1.8213	840.7897	628.4600	175.5199	965.5839	808.4689	435.8819	1.0000
1.2716	0.7905	9.6202	1.6382	2.1726	2.2500	1092.6226	740.6850	808.9178	605.1172	973.6641	594.7925	1.0000
1.2826	2.1675	5.8954	10.2486	8.0245	1.2349	812.0601	1440.9690	812.5090	517.1328	1322.0105	189.8847	1.0000
1.1142	2.3757	1.5784	10.6155	1.3538	1.2381	540.9245	931.9164	759.9877	1247.4931	758.6410	481.2208	1.0000
0.7698	3.8166	1.6855	1.9767	5.4024	1.0961	370.7914	278.3180	759.0899	663.4742	673.7989	728.5647	1.0000
1.3238	0.8108	1.0573	1.5924	1.4159	3.9455	318.2701	951.2191	742.0317	325.0036	452.4912	1012.7184	1.0000
1.0786	0.9799	1.7387	0.7917	3.9462	3.8891	878.4973	673.3500	786.9217	776.1481	780.1882	439.4731	1.0000
0.7107	1.4642	0.9545	0.8956	1.4884	6.7822	487.0565	346.9997	201.1072	223.5522	785.5750	730.8092	1.0000
0.7159	1.3194	1.0171	0.9535	1.2107	2.7523	513.5416	891.9643	381.5650	308.3943	834.0562	755.0498	1.0000
1.0230	3.9429	1.0861	1.7625	1.6336	1.3800	235.6725	220.4099	632.0512	843.9320	932.8142	151.7282	1.0000
0.6828	0.9749	4.7920	1.6810	1.2063	1.2475	196.1693	355.9777	201.5561	379.3205	904.5335	625.7666	1.0000
0.9031	1.1440	1.2211	7.2993	7.4099	6.7155	207.3918	573.2453	721.3823	151.7282	717.3422	847.9721	1.0000
0.8282	1.0206	0.7574	1.1871	2.8158	1.4890	500.5235	241.5082	993.4157	966.9306	687.7148	717.3422	1.0000
0.7743	0.9271	1.1049	1.3868	5.9021	4.7435	696.6928	245.9972	865.9281	209.1874	648.2116	259.4642	1.0000
0.7258	1.4858	1.9600	2.2209	0.8348	6.9882	1026.1854	216.3698	193.4759	863.6836	222.2055	343.4085	1.0000
1.1002	1.1189	4.9784	1.2926	0.7310	5.7093	1386.2032	196.1693	292.6828	513.0927	218.1654	1077.3600	1.0000
0.8075	0.7514	1.0077	1.5604	1.1955	3.2232	706.5686	867.7237	256.7708	1194.9718	691.7549	440.3709	1.0000
1.0518	0.8345	1.3954	4.8825	7.5435	1.6240	573.6942	166.0930	852.4611	873.1105	945.3834	394.1342	1.0000
1.4284	0.8529	1.3053	1.2899	3.0892	1.1740	183.6001	242.4060	1048.1815	187.6402	164.2974	641.4781	1.0000
1.1964	1.1449	1.9241	0.8407	3.1330	1.7871	851.5633	335.7772	1406.4037	156.6661	360.4667	599.2815	1.0000
0.7223	0.8499	1.4137	1.6512	1.1403	2.1707	208.7385	185.8446	1048.6304	467.7538	203.8006	219.0632	1.0000
0.8016	0.7547	1.1332	1.6131	7.0465	1.7923	494.6878	161.1551	318.7190	738.4405	617.2375	533.7421	1.0000
1.1209	0.8131	0.9090	0.7273	4.7051	8.2438	481.6697	516.6839	167.8886	163.3996	712.4043	588.5079	1.0000
1.2331	2.6367	2.8402	0.6574	1.4327	2.3191	822.8337	160.7062	679.1857	304.8031	751.9075	648.6605	1.0000
1.0253	1.0391	1.4565	0.8002	0.9037	1.1572	572.7964	549.0047	964.2372	176.4177	155.3194	303.0075	1.0000
1.3020	1.0985	1.1867	1.2130	4.2992	1.1234	980.8465	604.6683	267.9933	553.0448	668.4121	298.0696	1.0000
0.8798	1.1398	1.0464	1.6837	1.4486	1.1413	603.7705	1106.5385	251.8329	208.2896	1218.3146	379.3205	1.0000
0.8981	0.8680	1.1876	4.5600	2.9695	1.2403	536.8844	648.2116	341.1640	535.0888	419.7215	230.2857	1.0000
1.1440	1.0297	5.9315	0.8934	9.4497	12.6546	741.1339	840.3408	363.6090	273.3801	583.1211	582.6722	1.0000
1.0806	1.1764	1.4531	1.4911	1.0577	10.1313	979.0509	675.1456	408.4990	557.0849	242.8549	596.5881	1.0000
0.8844	1.0204	1.0201	2.1306	1.0530	1.1748	942.2411	858.2968	180.0089	643.7226	265.7488	456.5313	1.0000
0.6667	1.0992	1.1722	1.6959	1.0421	12.0950	1192.7273	783.3305	366.7513	706.1197	261.7087	817.8958	1.0000
0.7936	1.0145	1.6050	1.0711	1.6444	2.0359	565.1651	281.9092	849.3188	273.3801	607.3617	179.5600	1.0000
0.6012	0.8516	1.0850	0.9917	1.5846	12.9150	332.6349	687.7148	364.0579	301.2119	526.1108	865.9281	1.0000
0.5987	0.9600	4.4206	1.5958	1.6588	3.9349	957.9526	405.8056	552.5959	677.8390	799.9398	250.0373	1.0000
0.8569	0.9063	1.0907	1.1182	5.3264	2.8202	532.8443	226.6945	317.8212	232.0813	1014.0651	328.5948	1.0000
1.3668	0.8597	1.0046	1.9309	1.6998	9.3207	550.8003	151.2793	219.0632	459.6736	835.8518	263.5043	1.0000
0.5942	0.7518	1.7403	1.1925	5.7221	9.1386	252.7307	374.3826	1183.7493	232.0813	179.5600	678.7368	1.0000
0.6672	0.9359	1.5805	1.4694	4.9122	1.4404	393.6853	860.5413	1147.3884	781.9838	535.9866	920.6939	1.0000
0.5341	0.9823	0.7030	1.6906	1.3170	1.4223	184.4979	958.8504	164.7463	645.0693	704.3241	179.5600	1.0000
0.5372	1.3840	1.8826	1.7548	0.8630	1.6687	175.5199	498.2790	228.4901	394.5831	228.4901	751.9075	1.0000
1.4252	0.8976	1.1532	1.6284	5.3592	9.3165	753.7031	565.6140	463.7137	555.7382	780.6371	208.2896	1.0000
0.8239	3.5808	0.9384	1.6217	3.3164	10.0110	461.9181	749.6630	186.2935	344.7552	581.7744	528.8042	1.0000
0.9202	0.9829	0.6954	1.6962	0.9991	1.8928	695.3461	951.2191	171.4798	457.4291	301.6608	708.3642	1.0000
1.0449	0.7043	0.9046	1.7585	3.2324	1.6034	857.8479	165.6441	289.0916	1225.9459	468.6516	511.2971	1.0000
0.7672	5.2628	0.6389	2.1513	1.0566	4.5435	443.5132	1080.0534	153.0749	363.1601	210.9830	282.8070	1.0000
0.7396	1.0772	0.9838	1.8623	1.3215	3.0695	306.1498	834.5051	535.5377	849.7677	816.1002	580.4277	1.0000
1.0040	0.7952	1.6493	0.7924	1.1695	11.3862	746.9696	834.9540	325.9014	268.4422	407.1523	772.5569	1.0000
1.2630	4.2327	5.5364	0.8968	0.9172	3.6599	580.8766	1069.2798	1207.0921	341.1640	592.5480	474.4873	1.0000
0.7955	0.8649	0.9198	1.0783	0.9752	1.6978	268.8911	155.3194	456.9802	375.7293	191.6803	547.6580	1.0000
1.0721	1.1147	0.8345	1.0268	2.3383	2.6463	623.0732	823.7315	490.1988	878.9462	569.6541	721.8312	1.0000
1.2284	1.1400	0.7919	2.1418	5.6120	5.9038	1288.3430	939.9966	177.3155	417.9259	497.3812	870.4171	1.0000
1.8998	1.3724	0.9907	1.2215	8.9768	5.8436	831.3628	267.5444	305.7009	577.7343	360.0178	232.0813	1.0000
1.2057	1.0286	0.6284	1.0902	0.7832	1.1384	333.5327	152.6260	1009.5761	498.2790	185.8446	512.1949	1.0000
1.4715	0.9725	0.5701	1.0107	0.9991	5.1026	1059.4040	291.7850	316.4745	234.7747	178.2133	372.1381	1.0000
2.8226	3.4531	6.5724	4.1103	0.8221	1.1065	214.5742	728.1158	1249.2887	712.4043	307.0476	229.3879	1.0000
1.9304	1.4864	1.4386	0.9620	1.3105	1.9019	414.7836	798.1442	314.6789	320.9635	1004.6382	683.2258	1.0000
1.1588	2.6207	0.6970	0.9156	7.2836	1.4716	317.8212	822.3848	151.7282	221.7566	506.8081	702.0796	1.0000
0.9513	1.0239	0.8236	3.6616	1.3637	2.6652	412.0902	766.7212	152.6260	1111.4764	795.0019	562.4717	1.0000
0.9747	0.8422	0.9195	1.1000	10.7234	1.5348	420.1704	154.4216	224.0011	454.7357	739.3383	209.1874	1.0000
0.7239	0.7479	0.7836	1.3789	8.8557	1.1015	227.5923	300.7630	150.3815	1075.5644	937.7521	204.6984	1.0000
1.0462	1.2295	1.8953	1.3754	6.5950	4.8306	749.2141	202.9028	864.1325	583.5700	996.5580	158.4617	1.0000
0.9473	1.7758	1.3098	1.3724	1.6938	1.6454	223.5522	644.1715	995.6602	1090.8270	744.7251	297.6207	1.0000
1.4820	2.4780	1.9042	3.6134	2.2835	1.9553	665.2698	307.4965	620.3798	456.5313	500.5235	359.1200	1.0000
1.1715	2.9506	1.1790	5.3546	2.7713	1.2401	621.7265	296.2740	847.9721	390.0941	456.0824	564.2673	1.0000
1.0176	6.5055	7.1919	1.2558	7.1137	1.1693	626.6644	294.9273	915.3071	675.5945	288.6427	986.2333	1.0000
0.7691	1.3110	0.9345	1.1846	1.9011	1.6431	697.5906	1010.9228	157.1150	457.4291	242.4060	329.4926	1.0000
1.0467	0.8260	0.7658	1.1145	0.8890	6.6056	907.6758	589.4057	215.9209	228.0412	636.5402	496.4834	1.0000
1.2078	1.1373	1.7373	4.7438	1.5277	3.9418	623.9710	357.7733	391.8897	297.1718	979.9487	170.5820	1.0000
0.9031	0.9087	1.2971	1.9430	3.1994	1.3333	354.6310	824.6293	694.8972	835.8518	189.4358	918.4494	1.0000
0.9138	0.9697	1.6154	1.3716	0.9700	2.1888	1049.0793	269.3400	547.2091	560.2272	177.7644	407.1523	1.0000
0.6584	1.0784	4.0912	1.7393	0.9084	1.6161	802.1843	219.9610	301.2119	465.0604	364.9557	162.9507	1.0000
0.7236	0.8840	7.4540	12.7845	1.1280	7.0343	1486.3079	161.1551	1077.3600	459.6736	483.4653	172.3776	1.0000
0.8779	0.8671	1.0958	1.1914	6.0676	2.1215	1243.9019	734.4004	159.8084	463.7137	691.3060	892.8621	1.0000
0.6042	2.3891	1.0060	0.9527	1.3281	2.6312	692.2038	323.2080	446.2066	202.0050	308.3943	416.1303	1.0000
0.8011	0.8946	1.6448	5.9855	1.9205	1.5195	1223.7014	280.5625	990.7223	201.5561	462.3670	1258.2667	1.0000
0.9775	1.0867	1.6771	1.9049	1.1499	1.9893	346.5508	193.0270	616.3397	596.5881	731.2581	506.3592	1.0000
1.1077	1.8508	4.0061	1.6536	1.2997	2.0888	1029.3277	400.4188	863.6836	673.7989	193.9248	571.4497	1.0000
0.6352	3.5282	1.8625	1.1509	1.7284	2.3312	1060.7507	455.1846	719.5867	549.4536	178.6622	652.7006	1.0000
0.4977	4.1000	3.2536	1.0059	1.4243	1.4073	734.4004	286.8471	290.8872	201.1072	401.3166	440.3709	1.0000
0.7464	1.5484	2.0468	1.5309	12.3969	15.1700	722.7290	310.1899	715.0977	933.7120	431.8418	1127.6368	1.0000
0.9343	0.9385	2.1556	1.3247	2.3398	2.0091	888.8220	662.1275	438.5753	881.6396	444.4110	624.4199	1.0000
0.7952	1.0954	0.9400	2.0457	3.1697	6.4792	882.5374	799.9398	310.6388	532.3954	663.4742	439.9220	1.0000
0.5736	0.8730	0.8553	1.4024	5.4052	2.3733	165.6441	233.8769	331.2882	162.5018	1326.0506	605.1172	1.0000
0.9111	1.0832	0.7422	1.2213	8.8024	8.8013	802.6332	531.9465	156.6661	412.9880	603.3216	580.4277	1.0000
0.7704	1.2835	0.8849	1.3135	1.5112	3.1878	375.2804	750.5608	435.4330	216.8187	296.2740	406.2545	1.0000
0.8293	0.9007	0.6386	1.0653	10.0619	2.4120	901.3912	590.7524	165.1952	506.8081	184.4979	214.5742	1.0000
1.0597	0.8226	0.8694	1.1731	0.9698	1.2771	651.8028	515.3372	677.8390	662.5764	856.0523	487.0565	1.0000
0.7987	0.8672	5.0758	1.3032	0.9070	1.4024	686.3681	520.7240	580.4277	616.7886	161.1551	504.5636	1.0000
1.0069	1.3970	1.5642	0.9164	1.1416	1.2285	706.1197	756.8454	526.5597	334.8794	187.6402	175.5199	1.0000
0.8999	2.3180	1.0334	0.9782	2.0436	2.7377	1013.1673	513.9905	175.5199	559.3294	641.4781	572.7964	1.0000
0.9925	1.0665	2.7598	0.8125	1.3981	2.2157	707.9153	611.8507	314.6789	167.4397	245.9972	291.7850	1.0000
0.7483	1.4327	2.4283	0.9707	1.9791	2.4229	415.6814	268.4422	631.6023	594.3436	240.6104	389.6452	1.0000
1.0217	1.1791	0.9726	3.7899	2.8133	4.5318	545.4135	762.2322	185.3957	611.4018	524.3152	501.8702	1.0000
0.8445	1.1176	0.8140	1.9137	2.1817	1.7495	290.8872	186.7424	500.9724	628.4600	486.6076	197.5160	1.0000
0.6461	1.3417	3.3314	0.9831	10.1905	4.7339	335.3283	246.8950	415.6814	294.9273	618.5842	154.4216	1.0000
1.5047	2.1831	1.3689	3.1727	9.8165	3.4639	589.4057	206.0451	268.4422	534.1910	594.3436	196.6182	1.0000
1.1507	0.8632	1.4780	1.3834	10.8149	2.0832	785.5750	754.1520	852.0122	405.3567	644.1715	320.9635	1.0000
1.3274	1.4151	1.1128	10.8086	12.3448	2.3862	1297.7699	849.3188	364.0579	1058.0573	1304.5034	533.7421	1.0000
1.3692	1.2493	1.2929	1.8029	12.0693	5.3751	703.4263	632.9490	381.5650	478.0785	1007.7805	648.2116	1.0000
1.4694	1.2777	2.0216	1.8091	1.6330	2.5813	900.4934	920.2450	340.2662	629.3578	490.1988	182.7023	1.0000
1.5208	2.5579	1.4546	1.2597	1.5469	1.8000	160.2573	468.6516	400.4188	1066.5864	647.3138	223.1033	1.0000
1.4524	2.7828	1.8098	0.8709	13.4401	2.3968	689.0615	832.7095	416.5792	350.5909	710.1598	219.9610	1.0000
1.3546	1.0922	2.0354	0.9342	1.5373	4.9499	594.7925	645.5182	684.5725	342.9596	454.2868	666.1676	1.0000
1.7494	2.5538	1.4135	1.6343	1.1868	8.9387	664.3720	918.0005	228.4901	856.0523	321.4124	493.7900	1.0000
0.9900	1.6282	1.6666	6.0952	1.1939	1.4569	472.2428	754.1520	799.0420	797.6953	193.4759	162.0529	1.0000
1.0748	1.7191	0.9483	2.1015	2.6556	5.2722	233.4280	720.4845	316.9234	189.8847	349.6931	229.8368	1.0000
0.8083	2.5230	1.9655	9.0076	1.3219	0.9564	364.9557	291.3361	445.3088	522.5196	208.2896	256.7708	1.0000
0.7659	1.3044	1.4144	2.4828	1.7370	1.8364	874.9061	527.9064	588.0590	363.1601	693.5505	556.1871	1.0000
0.9062	1.2774	1.1012	4.0418	3.4016	1.5750	793.6552	654.4962	891.5154	519.8262	294.4784	166.0930	1.0000
0.8941	1.8821	0.7609	2.8903	6.8701	2.6394	598.8326	178.2133	1295.5254	349.6931	739.7872	439.0242	1.0000
1.0205	1.2556	1.9826	1.6086	1.4494	1.2883	373.0359	983.9888	291.3361	702.5285	286.3982	179.1111	1.0000
0.7027	1.3361	5.8850	1.3325	7.6217	1.7624	661.2297	521.1729	346.9997	630.7045	299.4163	720.9334	1.0000
0.6721	4.6119	1.1549	1.1367	1.9673	1.0632	661.2297	367.2002	346.5508	509.0526	795.4508	282.3581	1.0000
0.8226	1.3200	1.2543	1.0693	2.0688	0.8132	712.4043	1467.9030	906.7780	172.8265	434.5352	153.0749	1.0000
0.8736	1.0128	1.1317	1.0530	9.2683	1.1775	415.2325	627.1133	539.5778	226.6945	910.8181	195.7204	1.0000
0.7166	1.2308	1.2847	1.0853	6.2216	1.2379	505.4614	553.0448	946.7301	196.6182	353.2843	193.9248	1.0000
0.9921	1.2641	0.7022	1.8747	1.2978	0.9456	936.8543	171.4798	269.7889	522.0707	447.1044	212.3297	1.0000
0.8926	1.4498	0.6763	1.8959	1.3208	1.4517	907.2269	676.9412	208.2896	338.9195	162.0529	181.8045	1.0000
1.0448	6.2396	0.6857	8.5075	1.0533	5.2742	481.2208	460.5714	157.5639	504.1147	245.0994	494.6878	1.0000
0.7382	1.1364	0.6528		1.8927	1.7949	192.5781	277.4202	212.7786		744.7251	170.5820	1.0000
1.0820	1.7873	1.0213		1.5173	1.3236	1214.2745	897.8000	415.6814		680.5324	155.7683	1.0000
0.7639	5.2856	0.9301		5.0369	2.0868	548.5558	472.2428	797.2464		494.2389	234.3258	1.0000
0.8062	6.3678	0.9510		1.9897	1.5797	658.5363	638.7847	602.4238		366.7513	153.0749	1.0000
0.8048	0.9175	1.9974		0.9186	1.7819	1117.7610	399.0721	487.5054		160.7062	244.2016	1.0000
0.7944	0.8126	1.3214		1.1402	1.6771	1317.0726	390.9919	153.5238		553.4937	898.2489	1.0000
0.8158	1.8297	1.4616		0.9516	1.9588	920.6939	703.8752	570.1030		417.4770	151.2793	1.0000
0.8471	1.5975	1.8475		1.1252	1.5400	1121.8011	712.4043	918.4494		313.7811	173.2754	1.0000
0.5652	2.3147	0.9795		1.1579	1.3256	724.0757	834.9540	221.7566		247.3439	161.1551	1.0000
0.5881	1.5142	1.0506		8.4532	1.4842	575.9387	237.4681	639.2336		829.5672	164.7463	1.0000
0.9084	1.8793	1.5383		8.3720	1.6975	1460.7206	1319.7660	154.8705		715.9955	377.0760	1.0000
0.8530	0.6983	1.0974		8.4201	1.1793	1493.9392	741.5828	226.6945		472.6917	200.6583	1.0000
0.9133	0.9433	1.0703		1.3751	1.3186	572.3475	1157.7131	343.4085		895.5555	246.4461	1.0000
0.7646	0.7660	4.0872		1.6622	1.7594	1124.4945	171.9287	468.6516		553.0448	470.8961	1.0000
0.5568	1.0488	4.3268		1.6215	2.4850	173.2754	944.9345	483.9142		711.5065	241.9571	1.0000
0.7467	0.7582	1.1553		1.5279	2.2652	424.2105	194.3737	495.5856		869.9682	162.5018	1.0000
0.8697	1.0001	2.3409		5.3336	1.7982	294.9273	698.0395	1068.3820		292.2339	151.2793	1.0000
0.9123	0.9102	2.3515		2.1047	1.7620	712.4043	915.3071	526.1108		852.9100	204.6984	1.0000
0.7522	1.5546	1.6758		5.4356	1.7805	667.9632	307.0476	496.4834		498.7279	181.8045	1.0000
0.9098	0.9090	2.8804		3.3341	1.7968	1342.6599	878.4973	522.5196		1256.9200	159.8084	1.0000
0.9776	3.3250	1.8459		1.4872	3.1386	568.3074	1298.2188	225.7967		817.8958	184.4979	1.0000
1.0856	1.6866	1.5141		2.0756	3.1730	1430.1954	566.0629	199.7605		802.1843	1319.7660	1.0000
1.1447	1.0580	1.9856		1.9834	3.5631	392.7875	913.0626	338.4706		1241.6574	303.9053	1.0000
0.7480	0.8094	1.5567		4.3889	10.4052	342.0618	161.1551	177.7644		463.7137	181.8045	1.0000
0.8179	1.0297	1.1981		1.3284	2.1797	538.2311	362.7112	245.5483		255.4241	177.3155	1.0000
1.2019	1.1730	1.4054		10.3780	1.9723	743.3784	404.0100	207.3918		789.6151	162.0529	1.0000
0.9982	1.1580	0.7938		2.5705	1.3367	579.0810	465.0604	540.0267		273.8290	318.7190	1.0000
0.7036	1.7005	0.8854		1.8837	2.1984	153.9727	370.3425	272.4823		640.1314	684.5725	1.0000
2.7674	1.0710	1.2717		17.4284	2.9349	199.3116	522.5196	364.5068		538.2311	377.9738	1.0000
1.0292	0.9534	1.7697		9.1179	1.5455	166.5419	959.2993	928.7741		820.1403	220.4099	1.0000
1.0227	1.1679	1.9907		1.4994	3.5535	1080.9512	231.6324	482.5675		933.7120	487.9543	1.0000
0.8905	1.6470	2.2657		1.9880	3.0613	651.8028	496.9323	602.8727		591.6502	224.4500	1.0000
0.6725	0.9846	2.0045		1.7791	1.6703	534.6399	320.0657	399.9699		607.3617	326.7992	1.0000
1.9965	1.8662	1.4514		5.1637	3.5136	459.6736	1217.8657	1277.1205		488.4032	243.7527	1.0000
0.8840	1.6352	1.8118		1.7514	2.3600	716.4444	869.0704	597.4859		807.1222	1109.2319	1.0000
0.9114	2.6831	3.1694		5.8380	2.4738	664.3720	644.6204	829.1183		1321.1127	466.8560	1.0000
0.6525	1.0139	2.2029		1.1975	6.6559	182.2534	628.0111	235.2236		581.3255	540.4756	1.0000
0.8825	0.8981	2.0802		1.6065	4.3867	529.2531	811.1623	402.6633		610.0551	283.7048	1.0000
0.8606	0.9217	1.7827		1.4084	2.8000	1136.6148	337.5728	223.1033		1169.3845	644.1715	1.0000
0.6380	0.8747	1.9273		14.8726	1.4914	467.7538	899.1467	799.0420		1048.1815	333.9816	1.0000
0.7535	3.3195	2.1123		4.9912	1.9471	726.7691	724.5246	717.3422		219.0632	542.2712	1.0000
0.7329	3.5509	2.2383		3.2749	1.5361	914.8582	758.6410	634.2957		278.7669	284.6026	1.0000
0.7122	1.4708	1.9081		2.0066	2.0481	840.3408	513.5416	465.0604		680.0835	327.6970	1.0000
0.7802	1.5988	1.9091		1.8084	1.9259	1460.7206	549.9025	358.2222		557.0849	178.2133	1.0000
0.7462	1.0296	1.4048		4.6129	2.6894	1014.0651	357.7733	668.4121		453.8379	183.6001	1.0000
0.6383	1.6274			3.8827	1.4714	1040.9991	782.8816			322.3102	533.2932	1.0000
0.9368	1.3113			5.2222	2.0212	1044.1414	869.0704			355.0799	346.5508	1.0000
0.9080	1.2874			2.1336	1.7907	209.6363	404.0100			399.0721	311.5366	1.0000
0.8413	3.1137			1.5312	2.3210	303.0075	1136.6148			569.6541	477.1807	1.0000
0.7373	1.1942			1.0932	1.8176	1161.3043	299.4163			381.1161	197.5160	1.0000
0.5894	2.8383			0.8538	1.3563	195.2715	731.7070			150.3815	170.1331	1.0000
0.7078	4.2599			0.8537	2.7127	847.9721	612.2996			891.9643	508.6037	1.0000
0.7672	1.4677			1.0177	0.7664	441.2687	332.6349			592.9969	162.5018	1.0000
0.8034	1.2649			0.8405	1.4214	575.4898	684.5725			310.6388	1405.0570	1.0000
0.8501	0.7449			2.4685	1.8691	810.2645	304.3542			512.6438	233.8769	1.0000
0.8973	1.2321			2.1578	1.5491	729.0136	420.6193			623.5221	264.8510	1.0000
0.8104	0.8928			1.7717	1.5421	782.8816	332.6349			466.4071	213.6764	1.0000
1.0197	0.8562			7.3536	1.8106	1436.4800	624.8688			441.2687	474.0384	1.0000
0.9709	0.9504			1.0456	3.7122	660.3319	801.2865			309.2921	402.2144	1.0000
1.4424	0.8184			1.0991	2.5904	687.2659	749.6630			447.5533	372.1381	1.0000
1.0765	1.2569			1.2033	0.9226	877.5995	615.8908			286.3982	356.8755	1.0000
0.9957	0.8761			1.2945	1.2821	595.2414	603.3216			377.5249	385.6051	1.0000
1.1209	2.4977			1.2040	1.4042	783.3305	840.7897			400.8677	814.7535	1.0000
1.1177	1.0410			1.4272	1.3855	1283.8540	952.1169			904.9824	213.6764	1.0000
0.8754	0.7002			2.9571	1.7217	485.2609	217.7165			199.7605	304.8031	1.0000
1.5040	0.8787			1.4413	1.3971	658.5363	167.4397			656.7407	304.8031	1.0000
0.9706	0.8601			1.1817	1.6067	660.7808	278.7669			176.4177	231.6324	1.0000
1.0127	0.6842			1.0936	1.3230	262.1576	208.2896			258.1175	162.5018	1.0000
0.8733	0.6347			2.7342	1.2470	254.0774	206.9429			734.8493	156.2172	1.0000
1.3615	0.9012			1.6633	3.8094	673.7989	170.1331			1037.8568	580.8766	1.0000
0.8198	0.7787			1.6154	1.3709	170.5820	169.6842			183.6001	1218.3146	1.0000
1.0171	0.7003			8.1268	2.8289	926.5296	154.8705			470.4472	202.9028	1.0000
0.8278	1.0387			3.1381	2.0290	457.8780	150.3815			1016.7585	542.7201	1.0000
0.8544	1.7842			1.1979	1.9077	851.5633	192.5781			459.2247	162.5018	1.0000
0.9103	1.7604			1.7928	2.4470	791.8596	241.9571			364.0579	625.3177	1.0000
0.6874	0.6973			10.4268		1198.5630	1125.3923			471.3450		1.0000
0.8117	0.6402			5.0012		418.8237	161.6040			355.9777		1.0000
0.9665	0.8690			2.2099		971.8685	294.0295			1078.7067		1.0000
0.9248	0.8705			1.4325		188.0891	203.3517			646.8649		1.0000
0.7665	7.1582			1.9936		649.5583	1335.0286			521.1729		1.0000
0.7697	0.9147			0.7857		252.2818	1002.8426			763.1300		1.0000
0.7844	2.4642			0.8580		259.4642	326.7992			298.5185		1.0000
0.9118	1.1070			0.9400		181.3556	1074.6666			279.2158		1.0000
0.8623	0.9776			1.8256		931.0186	823.7315			651.3539		1.0000
0.9531	2.9927			2.4882		1238.9640	778.8415			646.8649		1.0000
0.7949	1.1286			5.1147		1025.7365	689.9593			792.7574		1.0000
0.8569	1.1491			10.7622		1220.1102	887.0264			356.4266		1.0000
0.9155	1.6474			1.4765		895.5555	476.7318			831.3628		1.0000
1.0111	1.2539			8.7628		910.3692	199.7605			1041.4480		1.0000
0.7621	1.4689			4.8146		764.4767	822.8337			200.2094		1.0000
0.8949	0.7943			5.9751		1012.7184	544.5157			346.1019		1.0000
0.8053	0.7294			1.3275		318.7190	197.9649			189.8847		1.0000
0.9581	2.8610			4.8876		1050.8749	202.0050			836.7496		1.0000
1.0248	0.9565			1.8972		845.2787	904.5335			338.9195		1.0000
0.9286	0.9839			1.6083		894.2088	239.2637			546.3113		1.0000
0.7299	1.2409			2.6853		1077.8089	953.0147			1101.6006		1.0000
0.8770	0.8254			10.5461		176.8666	205.5962			559.3294		1.0000
1.2912	0.7607			12.5574		566.0629	351.9376			567.8585		1.0000
1.3019	1.1561			5.6982		299.8652	177.3155			1413.5861		1.0000
1.3001	1.3290			1.8390		303.4564	469.9983			328.5948		1.0000
1.0365	2.5719			2.1662		1221.4569	160.2573			508.1548		1.0000
0.6983	1.5946			12.9304		640.5803	197.5160			826.8738		1.0000
1.2200	0.6629			3.3595		535.9866	261.7087			249.5884		1.0000
0.7836	0.6639			4.2409		865.4792	207.8407			698.9373		1.0000
0.9476	0.6263			1.8227		443.0643	191.2314			768.0679		1.0000
0.7802	0.5548			10.6252		351.0398	207.3918			389.6452		1.0000
1.1736	0.7361			1.6506		1328.7440	635.6424			467.7538		1.0000
1.4363	1.1535			10.0428		201.1072	792.7574			948.9746		1.0000
1.2413	0.9974			1.9227		959.7482	457.8780			433.1885		1.0000
0.9144	0.9436			2.0137		845.2787	331.7371			638.7847		1.0000
0.9680	1.0560			9.0563		834.5051	557.0849			960.6460		1.0000
0.8181	1.4819			7.5838		165.1952	880.7418			262.6065		1.0000
1.0955	0.7617			1.8710		360.4667	531.0487			566.9607		1.0000
0.7511	1.0916			6.0219		396.3787	543.1690			663.0253		1.0000
0.9993	3.6619			1.6696		286.3982	241.9571			524.3152		1.0000
1.0144	1.0665			1.1632		491.0966	1003.2915			215.0231		1.0000
0.9115	0.9590			11.1396		875.3550	741.1339			1496.6326		1.0000
1.5601	2.0097			1.3429		208.7385	656.7407			500.0746		1.0000
0.8822	0.9597			2.3365		754.6009	742.9295			282.3581		1.0000
1.0996	0.7064			1.6765		1210.2344	459.2247			306.5987		1.0000
0.8811	0.6644			1.2657		681.8791	920.2450			216.3698		1.0000
0.7092	0.8198			1.8254		227.5923	274.7268			509.0526		1.0000
0.9786	0.6802			1.0704		771.2102	470.4472			182.7023		1.0000
0.8531	2.7906			1.8727		730.8092	246.8950			773.9036		1.0000
0.8613	0.5507			1.3851		1208.4388	151.7282			540.0267		1.0000
0.9050	0.5138			2.5034		733.9515	238.8148			373.9337		1.0000
1.1702	0.4631			6.8412		1335.9264	155.3194			593.8947		1.0000
1.1697	0.5843			12.2762		334.4305	164.2974			979.0509		1.0000
0.8558	0.5041			1.4419		551.2492	641.0292			604.2194		1.0000
0.9831	1.0602			4.2797		419.7215	417.4770			632.5001		1.0000
1.3144	0.8776			1.5334		634.7446	1236.2706			1016.3096		1.0000
1.2113	0.9547			1.6499		737.5427	398.1743			748.7652		1.0000
1.3339	0.9129			1.6600		377.5249	252.7307			675.1456		1.0000
1.3486	2.4673			1.5145		295.8251	376.1782			467.3049		1.0000
0.9052	0.8214			2.0628		623.0732	346.1019			153.0749		1.0000
1.2318	1.2858			2.6805		834.5051	1093.9693			249.5884		1.0000
0.8150	0.8611			5.7600		604.2194	654.4962			504.1147		1.0000
0.6464	1.0681			1.1173		762.2322	931.0186			373.9337		1.0000
	0.5948			11.3971			230.7346			736.1960		1.0000
	1.2993			1.6150			408.9479			578.6321		1.0000
	1.5058			3.8986			413.8858			595.6903		1.0000
	0.7411			11.3765			911.2670			1373.6340		1.0000
	1.3801			6.3046			1111.0275			678.2879		1.0000
	1.7839			3.3809			665.2698			614.9930		1.0000
	1.0309			2.3071			710.6087			663.0253		1.0000
	5.1527			14.4536			325.4525			989.3756		1.0000
	3.7280			4.0830			192.1292			280.5625		1.0000
				12.4596						787.8195		1.0000
				2.5837						574.1431		1.0000
				1.3667						282.3581		1.0000
				1.4264						383.8095		1.0000
				1.9765						585.3656		1.0000
				1.4061						546.3113		1.0000
				1.6118						726.3202		1.0000
				2.2227						272.4823		1.0000
				1.4136						984.8866		1.0000
				0.9982						289.0916		1.0000
				0.7755						169.2353		1.0000
				8.1180						365.4046		1.0000
				2.0174						426.4550		1.0000
				1.2240						175.5199		1.0000
				1.0332						501.4213		1.0000
				1.2856						152.1771		1.0000
				1.2110						1045.9370		1.0000
				1.2158						421.5171		1.0000
				0.9257						662.1275		1.0000
				3.8037						498.2790		1.0000
				1.9659						845.2787		1.0000
				1.5762						532.3954		1.0000
				1.8724						602.4238		1.0000
				1.8335						535.0888		1.0000
				2.9963						278.3180		1.0000
				1.5998						555.2893		1.0000
				2.2902						521.6218		1.0000
				2.0447						597.0370		1.0000
				1.1962						768.5168		1.0000
				4.7294						562.0228		1.0000
				1.5862						486.6076		1.0000
				8.1538						566.0629		1.0000
				1.2989						191.2314		1.0000
				14.1411						650.0072		1.0000
				2.2295						526.5597		1.0000
				1.5251						535.9866		1.0000
				1.3832						516.6839		1.0000
				1.9374						897.3511		1.0000
				1.4261						426.9039		1.0000
				1.1808						419.2726		1.0000
				1.0085						202.4539		1.0000
				2.6598						1005.0871		1.0000
				1.6697						405.8056		1.0000
				5.2820						293.1317		1.0000
				1.4297						604.6683		1.0000
				0.9306						268.8911		1.0000
				1.5648						259.0153		1.0000
				1.0718						190.7825		1.0000
				1.0395						173.2754		1.0000
				0.9914						725.4224		1.0000
				0.8348						159.3595		1.0000
				1.8863						530.1509		1.0000
				1.1303						314.6789		1.0000
				1.5148						786.0239		1.0000
				1.2090						485.2609		1.0000
				1.0589						246.8950		1.0000
				1.0312						190.3336		1.0000
				1.3456						1047.7326		1.0000
				4.2617						232.5302		1.0000
				4.6522						244.6505		1.0000
				1.4434						753.7031		1.0000
				2.9448						300.3141		1.0000
				3.4761						1330.9885		1.0000
				1.2030						854.7056		1.0000
				2.6051						267.0955		1.0000
				1.5214						691.7549		1.0000
				1.7553						153.9727		1.0000
				0.9184						157.1150		1.0000
				2.1781						266.1977		1.0000
1.9847	1.4951	1.9571	1.1314	1.0859	0.5158	474.9362	542.7201	564.7162	259.9131	329.0437	150.3815	2.0000
1.4466	1.1786	2.1418	4.9891	1.0803	0.9099	638.3358	502.7680	501.4213	880.2929	230.2857	926.0807	2.0000
0.9459	1.8081	3.1980	0.9926	1.8489	2.9931	545.8624	1116.4143	274.2779	766.2723	327.6970	175.5199	2.0000
1.3405	1.2735	1.8096	0.9886	3.2329	1.3481	881.1907	549.0047	805.7755	407.6012	980.3976	348.7953	2.0000
0.8917	1.0163	1.7786	0.9302	1.9702	0.8687	578.1832	227.1434	600.1793	368.5469	223.1033	399.5210	2.0000
1.4189	0.9137	1.9619	1.5038	2.1441	0.6088	644.1715	230.2857	485.2609	722.2801	428.6995	395.9298	2.0000
0.9379	1.6560	0.8918	0.9713	2.3905	0.6672	573.6942	777.0459	170.1331	197.9649	508.1548	871.7638	2.0000
1.2963	1.4417	1.2483	0.5728	0.9389	0.4843	1179.7092	839.4430	550.8003	528.8042	208.2896	215.9209	2.0000
1.3960	0.9991	1.9036	0.7685	0.9684	0.4423	671.5544	259.0153	328.1459	468.2027	226.6945	951.6680	2.0000
1.2898	1.0458	1.7068	0.8885	0.5591	0.5437	721.3823	753.2542	415.2325	624.8688	192.5781	200.2094	2.0000
1.2966	1.5032	3.3912	0.9958	4.8870	0.9945	694.8972	516.2350	554.8404	412.5391	1195.4207	561.5739	2.0000
1.3613	3.5314	1.1570	0.8910	1.8510	3.2180	656.7407	653.1495	206.4940	356.8755	495.5856	355.0799	2.0000
1.2967	1.4917	3.1643	1.0215	1.9566	3.9423	520.7240	673.7989	425.1083	562.4717	228.4901	325.0036	2.0000
1.6933	1.9114	0.9400	1.3327	2.0320	3.7465	152.6260	454.7357	152.1771	799.0420	455.6335	333.0838	2.0000
1.9212	2.2474	1.5347	1.1680	1.3643	1.5542	217.7165	611.8507	741.1339	273.8290	227.5923	546.7602	2.0000
1.0326	1.0433	1.3347	0.9934	1.7016	2.3577	535.0888	194.3737	706.5686	184.9468	431.8418	300.3141	2.0000
1.4089	1.2479	1.6580	2.8870	0.9914	5.0324	645.9671	483.9142	330.8393	360.9156	161.6040	1115.0676	2.0000
1.2457	1.6492	1.3324	1.1881	5.5822	2.1806	151.7282	321.8613	308.8432	825.9760	1081.8490	443.9621	2.0000
0.8967	0.9913	1.1297	1.3093	1.2038	1.0331	373.0359	665.7187	424.2105	505.0125	531.4976	867.2748	2.0000
0.9653	0.9820	1.5712	1.7315	1.6315	0.9507	289.0916	766.2723	1151.8774	263.5043	291.3361	505.0125	2.0000
1.0615	1.5599	1.2752	0.9147	5.8848	0.8826	188.0891	244.6505	601.5260	190.7825	335.7772	730.3603	2.0000
0.9526	0.7179	1.5262	1.2521	2.5686	1.4855	308.3943	258.1175	835.4029	175.5199	301.6608	234.3258	2.0000
1.0373	0.7030	1.1039	4.1680	2.0271	0.6655	1487.6546	168.7864	180.4578	301.6608	434.5352	317.3723	2.0000
0.8919	0.8570	1.1701	1.8570	0.8771	1.1127	242.8549	225.3478	150.8304	506.8081	163.8485	605.1172	2.0000
1.2519	1.7240	1.1803	0.7586	1.5132	1.0234	974.1130	1312.5836	444.8599	509.9504	551.6981	909.0225	2.0000
0.9692	1.0606	0.8261	1.0940	0.6986	4.1882	549.0047	167.4397	193.4759	511.2971	585.8145	634.2957	2.0000
1.4158	1.9351	5.3542	0.9922	3.2958	6.5844	289.9894	490.6477	623.0732	392.3386	325.9014	1080.5023	2.0000
1.1800	1.4454	1.4063	0.7517	0.9711	1.1411	849.7677	317.8212	399.5210	407.1523	390.0941	799.4909	2.0000
1.2632	2.3306	0.9327	0.4282	0.8412	3.3817	496.0345	325.0036	263.0554	720.4845	176.8666	353.2843	2.0000
1.5350	1.8796	0.7907	0.6475	0.7332	2.8406	208.7385	184.9468	535.9866	1010.0250	219.0632	1341.3132	2.0000
1.6721	1.8061	0.7407	0.5834	1.0646	0.7477	210.5341	198.4138	183.6001	210.5341	208.2896	872.6616	2.0000
1.1655	1.2996	0.8045	0.5269	0.7122	1.6460	437.2286	425.5572	171.9287	154.4216	174.1732	990.2734	2.0000
1.1847	1.6209	0.7009	0.6084	1.1848	1.1377	1116.4143	611.8507	264.4021	379.7694	162.9507	974.5619	2.0000
1.2635	1.7310	2.8054	0.7465	2.7207	1.6142	935.5076	1425.7064	420.6193	247.7928	438.5753	835.8518	2.0000
1.0274	1.7426	2.2087	0.8228	1.3053	1.9185	373.0359	1023.4920	680.0835	325.9014	160.2573	1143.7972	2.0000
0.9626	1.9434	1.5832	0.6762	0.7471	1.1427	636.5402	396.8276	471.3450	316.4745	294.0295	197.5160	2.0000
1.4679	1.8030	1.2936	0.9137	1.3573	3.6153	347.4486	244.2016	186.7424	487.5054	392.3386	1260.9601	2.0000
0.9973	1.4063	1.4274	0.9235	0.9864	1.4351	377.0760	383.3606	916.2049	362.2623	239.2637	540.4756	2.0000
0.9315	1.9527	2.8361	1.0213	0.9038	1.9527	303.0075	590.7524	294.0295	515.7861	157.5639	813.8557	2.0000
1.3469	1.4407	0.9022	1.4674	0.9277	1.0665	265.2999	1196.3185	171.9287	384.2584	235.6725	543.6179	2.0000
1.6323	2.0036	1.0161	0.9712	1.0639	0.6159	420.6193	961.0949	467.3049	301.6608	735.2982	522.0707	2.0000
0.9349	1.0945	1.7078	0.9427	1.0948	0.4778	518.0306	251.8329	705.2219	165.1952	681.4302	461.0203	2.0000
1.5029	1.4913	1.2817	1.2479	3.2477	0.5407	695.7950	825.9760	696.2439	700.7329	365.8535	218.1654	2.0000
1.3186	0.8380	1.2242	1.6911	1.1655	0.4342	850.6655	353.2843	545.8624	652.7006	575.4898	160.2573	2.0000
1.5626	1.0100	1.4488	0.9157	0.8817	0.4250	602.8727	396.8276	875.3550	540.0267	264.4021	237.9170	2.0000
1.3523	1.0279	0.9304	1.7117	0.8239	0.6966	509.9504	304.8031	156.6661	535.0888	280.5625	1212.4789	2.0000
1.6313	1.4993	1.0127	1.2852	4.1078	1.1303	635.1935	188.9869	161.1551	197.9649	607.3617	404.4589	2.0000
1.2506	2.5391	3.0041	1.7311	1.5194	0.4517	693.5505	759.0899	487.0565	395.9298	761.7833	192.1292	2.0000
1.2479	1.6054	1.4247	1.0218	4.7719	0.5396	611.4018	1002.8426	383.3606	1084.5424	342.9596	764.4767	2.0000
3.2738	0.9947	1.6419	0.7622	1.1004	5.2390	598.3837	223.5522	384.2584	159.8084	205.5962	948.9746	2.0000
1.3208	1.8621	0.9241	0.6396	1.1894	4.9439	1011.8206	260.3620	227.5923	502.3191	382.0139	661.6786	2.0000
1.4656	1.7014	1.2205	0.8905	0.8991	1.0180	614.0952	672.9011	263.9532	1181.9537	1177.4647	454.2868	2.0000
0.6859	1.0535	0.9352	0.6362	1.0541	0.6426	524.3152	233.4280	287.7449	284.1537	584.9167	201.1072	2.0000
1.0787	1.4029	1.2696	0.8411	4.1984	0.7802	385.1562	263.9532	673.7989	163.8485	767.6190	277.4202	2.0000
0.9383	2.0599	2.5456	0.5191	0.8337	0.6023	330.8393	362.2623	604.6683	167.8886	272.4823	290.4383	2.0000
0.8732	1.6327	1.5053	0.6749	0.7242	0.7924	174.6221	919.3472	759.5388	214.5742	182.7023	153.9727	2.0000
1.1257	1.7395	1.3962	0.6014	0.8569	1.5730	602.8727	319.6168	378.4227	673.3500	276.5224	866.3770	2.0000
0.8650	1.4243	1.1583	0.7023	1.6761	6.0645	849.3188	214.5742	1124.9434	455.1846	783.3305	162.9507	2.0000
1.1276	1.7433	0.6983	0.6941	3.1325	2.2389	698.4884	405.8056	365.4046	398.1743	491.0966	360.0178	2.0000
0.9250	1.6358	0.7662	0.9245	1.8872	3.1920	826.4249	1112.3742	565.6140	214.5742	226.6945	773.0058	2.0000
1.0340	1.1276	0.8311	1.2802	1.1797	1.1047	1115.0676	772.1080	1381.2653	910.8181	373.9337	680.5324	2.0000
1.0577	0.6325	2.2156	0.9650	1.5007	2.6896	684.1236	492.4433	817.8958	764.4767	404.9078	493.3411	2.0000
0.8199	0.3973	0.7258	1.8019	1.0809	8.5507	877.5995	387.8496	185.8446	570.1030	1073.7688	259.9131	2.0000
0.8543	0.7355	2.3990	1.5420	1.1713	3.8985	182.2534	487.9543	1141.1038	540.4756	259.4642	274.7268	2.0000
0.7678	1.2098	2.7381	1.5809	0.6625	2.3204	518.9284	480.7719	352.8354	807.5711	187.6402	157.5639	2.0000
1.1691	1.0091	2.9267	0.5412	0.8839	1.0043	621.7265	184.4979	918.8983	260.8109	199.3116	390.5430	2.0000
1.2971	1.8736	0.8359	0.6145	0.6974	1.3427	335.7772	425.5572	427.8017	276.5224	437.2286	152.6260	2.0000
1.2138	2.2666	1.0390	1.0959	0.8614	1.2918	348.3464	272.4823	267.0955	795.4508	161.6040	401.7655	2.0000
0.8610	0.7244	1.6772	1.2683	6.0819	1.5371	544.0668	161.6040	548.5558	1379.9186	371.2403	289.0916	2.0000
1.4961	0.9492	1.2638	0.5908	2.8037	0.6908	608.7084	236.1214	332.6349	266.6466	488.8521	153.9727	2.0000
0.9833	0.9161	1.1154	0.4448	1.6248	1.1968	536.4355	210.0852	302.5586	207.8407	739.7872	883.4352	2.0000
1.1978	1.0288	1.3272	0.4558	1.2025	0.8775	194.3737	329.0437	695.7950	254.5263	729.9114	262.1576	2.0000
1.0110	1.3137	1.5318	0.5791	0.8158	1.1338	219.0632	441.7176	499.1768	162.9507	197.5160	652.7006	2.0000
1.0564	1.8480	1.6773	0.6426	2.2182	1.4543	1231.7816	471.3450	363.6090	215.4720	237.0192	597.9348	2.0000
0.8731	1.9514	3.0521	0.8247	0.8668	1.3582	861.4391	471.7939	231.1835	1351.6379	717.7911	1218.7635	2.0000
0.7003	1.2099	1.4111	0.6071	0.4998	1.0979	339.8173	600.6282	428.6995	1095.3160	168.3375	717.3422	2.0000
0.7058	1.3880	1.2635	0.6263	0.7712	1.1654	305.7009	259.9131	155.3194	368.5469	1067.4842	516.6839	2.0000
1.3266	1.8681	1.6181	0.4849	0.8508	2.2325	720.4845	484.3631	659.8830	1021.2475	234.7747	368.9958	2.0000
0.8588	1.4859	2.2209	0.4654	0.8085	2.2135	769.8635	790.0640	488.8521	280.5625	154.4216	472.2428	2.0000
0.9757	1.3934	1.3909	0.4683	2.9417	2.4946	238.8148	545.4135	635.1935	1235.8217	879.8440	449.3489	2.0000
0.9376	6.6039	1.6128	0.4478	4.5923	2.4166	181.8045	513.0927	856.9501	389.1963	887.9242	158.0128	2.0000
1.6414	2.1338	1.2141	0.3889	1.2177	1.4084	297.6207	932.8142	1152.7752	347.8975	584.9167	1183.7493	2.0000
1.7157	1.3247	1.1355	0.4416	0.9445	0.7865	191.2314	408.4990	223.5522	269.7889	768.0679	297.1718	2.0000
1.9375	0.9521	1.2493	0.5070	0.8658	5.6563	538.2311	322.3102	521.1729	886.5775	608.7084	709.2620	2.0000
1.0128	1.0041	1.4266	0.6243	3.7784	1.5177	152.6260	796.3486	251.8329	407.6012	856.9501	173.2754	2.0000
1.1851	0.9231	1.3044	1.1993	0.8118	1.4276	691.3060	696.2439	567.4096	542.2712	415.2325	581.3255	2.0000
0.9998	0.8918	1.9784	1.4352	0.7801	3.6715	664.3720	292.2339	465.0604	678.7368	775.2503	417.4770	2.0000
0.8361	0.9833	1.5787	1.5402	0.6921	1.2709	274.2779	210.0852	721.8312	552.1470	562.4717	174.6221	2.0000
1.0437	0.9799	1.3754	2.0151	0.7541	2.2301	539.1289	390.0941	718.2400	579.9788	338.0217	360.4667	2.0000
1.3187	4.0584	0.9878	1.6344	0.6430	1.1862	658.5363	335.7772	255.4241	545.8624	167.4397	642.8248	2.0000
0.9450	3.7284	1.5375	1.2070	4.6228	4.9349	787.8195	284.1537	515.3372	393.6853	496.4834	296.2740	2.0000
1.3453	1.5330	1.3773	0.8068	1.0317	4.7401	631.1534	604.2194	649.5583	152.6260	1096.6627	651.3539	2.0000
1.0596	1.2557	1.6570	0.8280	1.0512	0.6365	601.5260	311.0877	481.6697	153.0749	737.0938	482.5675	2.0000
0.8191	1.1518	1.8330	0.8816	2.2508	0.9384	210.0852	225.3478	258.5664	382.0139	253.6285	270.6867	2.0000
0.8120	0.7306	1.7061	0.8033	1.2178	1.4487	194.3737	261.7087	1172.5268	924.7340	587.1612	198.4138	2.0000
0.7279	0.8463	1.5123	1.5349	0.8485	1.2798	204.2495	224.0011	665.2698	1031.5722	153.5238	976.8064	2.0000
0.8791	0.7408	1.1879	1.0993	3.7417	1.3340	493.7900	675.1456	1486.7568	980.8465	768.0679	724.9735	2.0000
1.4242	0.7283	1.3045	0.5818	3.3347	1.2673	476.7318	222.6544	696.6928	392.7875	648.2116	517.1328	2.0000
1.0394	0.7513	1.1953	0.5144	0.9488	2.9038	452.9401	208.2896	799.9398	1113.2720	219.9610	297.6207	2.0000
1.1708	0.6664	1.0910	0.8522	0.7044	1.6886	694.4483	189.8847	608.2595	745.6229	154.4216	269.7889	2.0000
1.1574	1.0296	1.1669	0.4085	1.1175	1.2081	764.0278	235.6725	491.0966	284.6026	961.9927	155.3194	2.0000
1.3961	2.1323	1.5916	0.6454	1.4299	2.2367	200.6583	234.7747	842.5853	1031.5722	430.9440	311.5366	2.0000
1.0482	1.6574	2.3621	1.4897	0.6841	4.3209	323.6569	720.4845	989.3756	1123.5967	231.6324	1211.1322	2.0000
1.0820	1.1802	0.4574	2.0928	0.9066	1.9618	774.8014	313.3322	1115.5165	356.4266	249.5884	290.8872	2.0000
0.5762	1.3431	0.4443	1.8768	0.7634	1.5603	245.5483	668.8610	1054.0172	823.7315	218.1654	889.7198	2.0000
0.9030	1.4395	0.4310	1.4852	1.1382	5.0846	571.4497	564.7162	803.0821	441.2687	183.1512	386.5029	2.0000
1.2643	1.7001	0.6590	1.5487	0.7049	0.9989	1236.2706	424.2105	807.1222	524.3152	417.0281	638.3358	2.0000
1.1865	1.3640	1.4921	1.6902	0.7489	1.1816	947.1790	539.1289	678.7368	507.2570	294.0295	493.3411	2.0000
2.4878	2.6029	1.7259	3.8216	0.5740	1.1054	337.5728	160.7062	1283.8540	552.5959	169.2353	276.9713	2.0000
1.1847	2.3744	1.7214	0.7357	0.7938	1.2732	663.0253	303.4564	527.0086	446.2066	267.0955	852.9100	2.0000
0.9784	1.9500	1.0207	1.7127	1.3302	1.0539	415.2325	237.0192	1030.6744	1225.0481	586.7123	259.0153	2.0000
1.3007	1.4382	0.9812	0.6297	2.0755	1.6035	557.5338	670.2077	248.2417	788.7173	492.8922	587.6101	2.0000
1.0945	1.2582	1.6446	0.9108	2.7056	3.7561	465.5093	375.2804	220.4099	549.4536	186.2935	460.5714	2.0000
0.8609	0.7890	1.2891	0.8664	1.2246	1.8665	307.9454	162.5018	586.2634	474.4873	495.1367	293.5806	2.0000
0.6751	1.0247	1.1450	1.3359	1.2770	1.0567	250.4862	592.9969	689.0615	764.4767	612.2996	934.1609	2.0000
0.5755	0.4358	1.5336	1.6747	1.5452	0.9491	257.2197	177.3155	345.2041	458.7758	425.5572	362.2623	2.0000
0.7489	0.6207	2.3270	1.1868	0.8383	1.2949	231.6324	1000.5981	431.8418	1018.5541	798.1442	429.1484	2.0000
1.1753	1.0728	1.6544	0.5575	0.8580	1.3264	790.9618	607.3617	676.9412	271.5845	474.4873	818.7936	2.0000
0.8945	1.1820	1.6385	0.6736	1.6698	2.5537	173.2754	755.9476	708.8131	298.9674	263.5043	580.8766	2.0000
1.0338	1.8681	0.9513	0.6366	0.6432	5.5011	615.4419	183.1512	193.4759	158.4617	461.9181	292.6828	2.0000
0.7990	2.0696	1.0265	0.7181	1.5922	1.7689	280.5625	442.6154	228.0412	1393.3856	723.1779	220.8588	2.0000
1.2790	1.3382	1.6543	0.6546	1.9890	1.3471	566.9607	182.7023	326.7992	247.7928	278.3180	209.1874	2.0000
0.8658	2.0604	1.3664	0.6132	1.0340	2.2386	234.3258	542.7201	764.9256	162.9507	620.8287	201.5561	2.0000
1.6282	1.3000	1.0189	0.5725	0.8334	1.6606	244.6505	476.7318	1150.0818	255.8730	660.7808	563.8184	2.0000
1.4320	1.7913	1.4267	4.6673	1.3445	1.0608	727.2180	570.5519	1058.9551	629.3578	568.3074	613.1974	2.0000
0.9298	1.7193	1.1867	1.3372	4.8945	3.0445	180.9067	526.1108	605.5661	326.3503	166.9908	224.4500	2.0000
1.1079	1.8238	0.8184	3.1126	4.1698	1.0794	437.2286	674.2478	551.6981	384.7073	1018.5541	627.1133	2.0000
1.2144	1.9254	1.0601	2.8159	0.5156	1.3542	1465.6585	402.2144	364.0579	467.3049	158.0128	860.0924	2.0000
1.0565	0.8776	1.1079	1.3333	0.6764	1.0654	616.3397	364.9557	579.5299	918.8983	230.2857	231.1835	2.0000
0.7635	0.5276	1.0990	2.2343	0.5115	3.5543	236.1214	232.5302	211.4319	901.3912	273.8290	161.1551	2.0000
1.0466	0.5106	1.1134	0.6804	0.8831	0.9193	641.4781	183.1512	286.8471	172.8265	284.6026	317.8212	2.0000
0.8105	1.9274	0.9516	0.7052	0.6801	1.2279	318.2701	173.7243	277.8691	496.9323	299.8652	152.6260	2.0000
1.0599	1.3993	0.6709	0.9056	1.5729	1.4953	634.7446	1192.7273	470.8961	425.1083	514.8883	572.3475	2.0000
1.1828	2.9804	0.7071	1.0446	2.3301	1.1291	315.1278	197.5160	535.5377	586.7123	1310.7880	242.8549	2.0000
1.3295	1.4263	0.7845	3.9301	0.8691	1.3175	299.8652	522.9685	1077.8089	842.5853	872.6616	821.0381	2.0000
1.4297	1.8843	0.7938	3.0982	0.9544	1.2439	422.4149	198.8627	250.9351	373.9337	236.1214	713.3021	2.0000
1.2688	1.0870	0.7434	0.4817	0.7176	0.8920	660.7808	188.5380	212.7786	437.2286	679.6346	532.8443	2.0000
1.1985	1.4591	0.7406	0.6578	1.0504	1.6508	550.8003	1421.6663	232.9791	245.0994	851.1144	693.1016	2.0000
0.7018	1.8046	0.7109	1.2099	0.8775	1.0887	212.7786	889.7198	172.3776	853.8078	174.1732	206.4940	2.0000
0.7557	2.4391	1.0502	1.6511	1.9976	2.7311	183.6001	323.2080	629.8067	617.2375	696.6928	313.3322	2.0000
1.1658	1.5824	1.4287	2.7038	2.8424	3.2833	577.7343	1034.2656	556.1871	165.6441	582.6722	400.8677	2.0000
1.0022	1.0125	1.0002	1.3893	0.6603	1.0737	589.8546	185.3957	515.7861	893.7599	175.9688	308.3943	2.0000
0.9763	1.4024	0.7247	1.9050	0.7698	0.9659	1117.3121	192.1292	226.6945	444.4110	263.0554	636.0913	2.0000
0.6284	1.2264	0.7606	1.0395	3.3626	0.8586	197.5160	1313.0325	166.9908	236.5703	382.4628	274.2779	2.0000
0.8048	1.3833	0.7793	2.4315	0.7287	0.9804	758.6410	1197.2163	620.3798	552.5959	553.4937	361.3645	2.0000
0.7280	1.0333	0.8673	1.1395	0.9846	4.3116	597.4859	348.3464	166.9908	746.9696	991.1712	408.4990	2.0000
1.3228	1.1906	1.1112	3.5634	1.2295	1.4106	732.6048	267.0955	227.1434	526.5597	990.7223	356.8755	2.0000
0.9198	1.5971	1.5587	0.8087	0.9542	3.9735	386.9518	495.1367	886.5775	373.0359	183.6001	210.9830	2.0000
1.4401	1.2261	1.7347	0.7324	2.4410	1.5647	1232.6794	168.7864	531.9465	1389.7944	420.1704	623.9710	2.0000
1.1508	2.5668	2.0469	0.8938	0.6695	2.5818	462.3670	406.2545	616.7886	1074.6666	265.2999	285.5004	2.0000
1.5184	1.3179	1.3114	2.0250	0.8856	1.2221	165.6441	695.7950	439.0242	405.8056	1019.0030	633.8468	2.0000
1.1041	1.7823	1.1066	1.2206	0.7625	1.6380	820.1403	532.3954	201.1072	896.0044	365.4046	391.4408	2.0000
0.7750	1.6577	1.3171	0.8321	0.6574	7.0234	816.1002	1159.9576	202.9028	276.5224	825.0782	841.6875	2.0000
0.8593	1.3201	0.6126	0.9926	2.7956	6.9108	287.7449	266.6466	171.4798	878.4973	311.9855	988.9267	2.0000
0.9218	2.6011	1.2253	0.8050	0.8329	2.4096	363.6090	464.1626	971.4196	152.1771	591.6502	772.1080	2.0000
0.6498	2.3296	1.4626	1.2265	2.8489	1.3307	166.9908	339.8173	857.3990	175.9688	442.1665	880.2929	2.0000
0.6518	2.3322	0.8546	0.6521	1.8235	1.8971	617.6864	447.1044	263.5043	180.4578	322.7591	483.0164	2.0000
0.7226	2.2845	1.1491	0.8277	1.1364	1.0644	368.5469	726.7691	932.8142	423.7616	1120.4544	580.8766	2.0000
0.8090	1.5777	0.9653	0.7330	0.7986	1.7839	570.1030	150.8304	179.5600	821.0381	298.9674	792.7574	2.0000
0.6782	2.1919	0.9691	0.9170	0.6884	0.8471	390.9919	283.7048	318.2701	606.9128	192.1292	346.9997	2.0000
0.6179	2.2072	0.9491	2.7303	1.3211	1.0027	189.4358	571.0008	535.9866	753.7031	319.6168	970.9707	2.0000
0.8476	2.0852	1.9900	2.2461	2.0833	1.0879	609.6062	1105.6407	229.8368	1203.9498	245.5483	928.7741	2.0000
0.6470	1.5111	1.2585	0.9265	1.4923	2.2894	155.7683	312.4344	156.2172	749.6630	399.9699	311.0877	2.0000
0.5248	1.4329	1.5471	0.7523	0.9015	2.1774	178.2133	528.3553	518.0306	613.6463	451.1445	376.1782	2.0000
0.5729	0.8870	0.7480	0.8855	0.8691	1.1508	267.9933	262.6065	399.5210	212.3297	380.2183	261.2598	2.0000
0.7037	2.1194	0.9508	0.7654	0.6869	3.6229	309.2921	333.9816	360.9156	232.0813	242.8549	307.4965	2.0000
0.5359	1.5319	0.9113	0.8358	0.8555	1.7719	209.6363	569.2052	167.4397	1248.8398	397.2765	256.7708	2.0000
0.5440	1.2290	0.9468	0.8183	0.7170	1.3246	213.6764	335.3283	462.8159	799.4909	263.5043	917.5516	2.0000
0.7266	1.2255	0.9076	0.9532	0.6423	1.0996	251.3840	180.9067	175.9688	808.9178	229.8368	745.6229	2.0000
0.6778	2.6602	0.8898	0.8194	0.6148	4.3775	197.0671	612.2996	319.6168	1117.3121	255.4241	373.0359	2.0000
0.9449	1.2488	1.0559	0.7516	0.7318	3.3554	557.0849	234.7747	588.9568	407.1523	174.1732	613.6463	2.0000
1.3245	1.5111	0.8539	0.5844	3.7037	8.3191	461.9181	360.0178	230.7346	174.6221	624.4199	934.6098	2.0000
1.7822	2.0245	0.9474	0.7793	0.8733	1.4078	727.2180	663.0253	636.5402	404.9078	164.7463	540.9245	2.0000
1.2635	3.2426	1.0884	0.6324	0.8059	4.7029	345.6530	207.3918	681.4302	171.4798	167.4397	1009.1272	2.0000
1.3159	1.6770	1.4779	0.5738	0.8124	2.1132	683.2258	492.8922	302.1097	155.3194	282.8070	562.4717	2.0000
1.1431	1.6857	1.4695	0.5511	1.0891	3.0068	900.9423	658.0874	271.5845	209.1874	660.3319	250.0373	2.0000
1.1221	1.1459	1.4314	2.6173	1.1372	2.9207	635.6424	161.6040	451.5934	460.5714	1160.4065	769.4146	2.0000
0.5466	1.5516	2.0112	5.4533	1.3349	1.2874	188.0891	427.8017	1096.6627	670.2077	691.3060	415.2325	2.0000
0.7705	1.3285	0.8668	1.1980	1.4629	1.1223	404.9078	393.2364	163.3996	715.9955	470.4472	449.7978	2.0000
1.2901	2.0674	1.4970	0.4862	3.8275	1.1544	665.2698	408.9479	422.8638	184.0490	875.8039	533.7421	2.0000
1.2252	0.9946	0.7366	0.6492	2.0986	5.8525	773.9036	439.4731	183.6001	225.3478	1449.0492	224.4500	2.0000
1.3452	0.9070	0.7424	0.5460	1.0237	1.3038	696.6928	806.6733	345.6530	677.3901	628.9089	527.4575	2.0000
1.0840	0.9640	0.8417	0.9947	1.1322	1.4378	168.3375	236.5703	346.1019	152.1771	446.6555	479.4252	2.0000
0.7755	0.9714	0.9989	4.2165	0.7386	1.2994	182.7023	289.9894	571.8986	702.9774	221.3077	225.3478	2.0000
0.8810	0.5725	0.8964	1.3303	0.9888	3.1602	809.8156	163.8485	755.0498	1043.2436	272.4823	613.6463	2.0000
1.4797	3.6050	0.5310	1.1452	0.8243	3.4848	318.2701	244.2016	295.8251	329.4926	195.7204	263.0554	2.0000
0.9510	0.7658	0.5373	2.2246	4.9250	1.5230	774.3525	241.5082	151.7282	351.4887	772.1080	568.3074	2.0000
0.7425	0.6616	0.5022	1.0575	0.9361	3.9625	821.4870	414.7836	184.0490	368.0980	439.9220	172.8265	2.0000
0.7450	0.7607	0.5944	1.1615	0.9604	1.8413	263.5043	588.5079	337.1239	615.4419	186.7424	420.6193	2.0000
0.6990	1.8404	0.4753	1.3776	0.7777	1.5589	180.0089	445.3088	158.4617	904.9824	935.5076	533.7421	2.0000
1.0032	1.3692	1.1839	2.5276	0.7384	4.8246	858.7457	399.5210	294.4784	698.0395	355.0799	613.1974	2.0000
1.0057	1.7650	1.1010	0.9991	1.3854	6.7969	944.9345	377.9738	945.3834	768.5168	465.9582	156.6661	2.0000
0.9181	1.1953	0.9639	1.9782	0.9260	1.3780	572.7964	528.3553	582.2233	426.0061	894.6577	426.9039	2.0000
0.7949	1.3207	1.1059	1.1233	0.7443	5.3195	296.2740	478.5274	809.3667	292.2339	388.7474	908.5736	2.0000
0.9151	1.0322	0.8562	0.6125	0.6896	7.7932	543.1690	502.3191	380.2183	214.1253	311.5366	271.1356	2.0000
0.9102	1.6618	0.8224	2.2030	1.2821	1.1162	734.4004	479.4252	1040.5502	426.4550	282.8070	265.2999	2.0000
1.3139	1.5920	0.6914	0.6408	0.4600	1.3730	348.3464	459.2247	398.6232	346.9997	268.8911	493.7900	2.0000
0.7939	3.8435	0.8715	0.4418	0.5130	1.4478	731.2581	538.2311	1238.5151	206.9429	1120.4544	662.5764	2.0000
0.5370	1.5218	0.6367	0.7738	0.7532	1.4798	1424.8086	1286.9963	247.7928	869.5193	248.6906	611.4018	2.0000
0.5985	1.2911	0.4874	3.6942	0.6400	9.0674	400.4188	483.0164	611.8507	1145.5928	808.0200	694.4483	2.0000
0.5263	1.3818	0.6342	1.2503	0.5942	5.0880	185.8446	250.4862	1147.3884	1052.6705	901.3912	276.5224	2.0000
0.6800	1.9878	0.9570	1.3788	7.3193	1.6848	255.4241	496.9323	849.3188	791.8596	676.9412	670.6566	2.0000
0.7374	1.6305	0.8688	1.2591	0.5602	1.1473	249.1395	671.5544	386.0540	967.8284	351.4887	669.3099	2.0000
0.5897	5.9965	0.3614	1.1317	2.9973	1.1706	350.5909	390.5430	152.1771	405.3567	1064.7908	361.3645	2.0000
0.5175	1.3086	0.6028	0.9574	10.8286	5.4521	191.2314	420.1704	256.3219	718.6889	426.9039	185.3957	2.0000
0.8649	0.5928	0.6224	0.7409	1.1038	1.0529	807.5711	177.3155	746.9696	161.1551	825.0782	509.9504	2.0000
0.9791	0.7892	0.8710	0.4625	1.0713	1.9139	1046.3859	164.2974	393.2364	211.4319	191.6803	176.4177	2.0000
1.1886	0.9862	0.5299	0.4165	0.4959	1.1293	360.0178	228.0412	288.1938	246.8950	317.3723	650.9050	2.0000
0.7047	1.0010	0.7372	0.8293	0.4934	2.4531	177.3155	250.9351	424.6594	274.2779	329.9415	346.9997	2.0000
0.5144	0.8693	0.7761	0.8468	0.5110	1.0901	486.6076	353.7332	1258.2667	166.0930	500.5235	391.8897	2.0000
0.5636	1.7919	1.0443	0.7999	0.3882	3.4133	309.2921	453.3890	538.6800	209.1874	202.0050	325.4525	2.0000
0.6233	0.9348	1.0532	2.3127	0.6122	1.4229	426.4550	609.6062	175.5199	346.9997	753.2542	501.4213	2.0000
0.7720	1.1038	1.0297	3.8245	0.8924	1.4719	246.8950	658.5363	420.1704	260.3620	702.9774	533.2932	2.0000
0.6369	3.2238	1.3983	1.2499	5.8478	0.9553	190.3336	1176.5669	711.0576	636.0913	202.0050	614.0952	2.0000
0.6917	1.1015	0.9400	0.8559	4.0539	5.0378	196.1693	441.7176	452.9401	320.9635	167.4397	614.5441	2.0000
0.5953	1.0524	1.0867	0.4370	0.4095	5.7139	296.7229	229.8368	916.6538	724.9735	186.2935	597.4859	2.0000
1.0534	1.3655	1.1086	0.4493	5.5340	1.0413	689.0615	822.8337	210.0852	200.6583	198.8627	474.0384	2.0000
1.1778	1.8426	0.8321	0.7228	5.1888	2.9997	580.8766	421.5171	869.5193	166.9908	733.0537	408.0501	2.0000
0.6375	1.3918	0.5543	1.3584	0.9438	1.6349	276.5224	1305.8501	232.0813	731.2581	487.0565	558.8805	2.0000
0.5590	4.1850	0.8508	1.7426	0.7456	1.1366	253.6285	625.3177	404.9078	470.8961	300.7630	462.3670	2.0000
0.6115	2.1150	1.2173	1.3572	0.5167	1.4182	166.0930	228.0412	388.2985	601.0771	159.3595	364.9557	2.0000
1.1262	1.3619	0.4820	4.7886	0.8545	1.3973	345.2041	660.7808	171.4798	555.7382	606.0150	674.6967	2.0000
1.1958	5.8072	0.5674	4.3017	0.6812	1.3075	546.7602	708.8131	187.1913	741.5828	351.0398	817.4469	2.0000
0.9941	1.1595	0.6160	1.3960	1.1822	0.7520	890.6176	502.7680	325.0036	444.4110	553.9426	434.0863	2.0000
0.6743	1.9015	1.0069	1.2196	0.5408	2.9173	659.4341	476.7318	1143.3483	632.0512	355.0799	641.0292	2.0000
0.6727	1.8614	1.2789	1.0129	0.8580	1.7449	472.2428	906.3291	1055.8128	707.9153	826.8738	690.8571	2.0000
1.1258	2.8916	1.5711	2.5747	0.6067	1.2952	407.1523	256.3219	185.8446	272.0334	303.4564	612.2996	2.0000
1.0778	1.6547	1.4745	1.3373	0.6871	1.1470	341.6129	497.8301	733.0537	858.7457	836.3007	191.2314	2.0000
0.8059	1.1429	1.8678	1.2268	0.5869	1.1006	1310.7880	636.5402	316.0256	537.7822	544.5157	510.3993	2.0000
0.5399	2.4987	1.3673	1.4457	0.9424	1.0984	399.0721	714.6488	789.1662	690.8571	911.2670	580.8766	2.0000
0.7692	1.4481	0.6128	0.8928	0.7251	1.1907	1002.8426	232.0813	613.1974	555.7382	602.4238	779.7393	2.0000
0.6767	0.9110	1.8714	1.5596	0.6193	2.4416	273.3801	175.9688	539.5778	374.3826	858.7457	730.8092	2.0000
0.6518	1.0527	1.6825	1.3336	1.5918	4.2647	458.7758	191.6803	448.4511	697.1417	1020.3497	737.9916	2.0000
0.5301	0.8383	1.2857	0.8295	3.1404	0.9642	399.9699	233.4280	1081.4001	953.0147	837.6474	677.8390	2.0000
0.5093	0.8470	1.0390	0.8162	2.8873	3.5577	402.6633	312.4344	312.8833	429.5973	541.3734	386.5029	2.0000
0.8378	0.7609	0.8165	0.7520	0.7645	2.0852	253.1796	200.2094	1201.2564	195.7204	1156.3664	655.3940	2.0000
0.5195	0.8999	1.8207	2.7851	0.7104	2.8308	289.5405	228.4901	227.5923	269.7889	170.1331	360.0178	2.0000
0.9340	1.7082	1.6022	0.6913	6.6408	2.2340	378.4227	1300.0144	324.1058	207.8407	655.8429	619.0331	2.0000
0.9804	1.4238	1.4659	2.3867	1.4342	1.1941	170.1331	317.3723	795.0019	624.4199	847.5232	777.9437	2.0000
1.5642	1.8612	2.0332	1.1679	5.4912	3.8526	297.6207	562.4717	555.2893	812.5090	309.2921	368.9958	2.0000
1.3197	0.8528	1.1746	1.2527	0.8179	1.4909	443.0643	151.2793	709.7109	898.2489	698.4884	527.4575	2.0000
1.2297	4.3617	1.7422	1.2354	1.8072	1.5245	517.1328	254.9752	230.2857	668.8610	476.7318	206.9429	2.0000
0.9031	1.1570	1.5046	6.8773	0.4593	1.1490	381.1161	476.7318	899.5956	626.6644	168.3375	332.6349	2.0000
0.9827	1.5180	1.8465	1.5669	1.4101	0.9728	806.6733	223.1033	988.4778	335.7772	812.9579	258.1175	2.0000
0.7826	1.6895	2.0718	1.0105	7.7912	1.2494	185.8446	546.7602	162.9507	649.5583	280.5625	154.4216	2.0000
1.4101	1.6472	0.9130	1.8652	0.6195	1.3015	285.0515	494.2389	612.2996	326.3503	590.7524	694.8972	2.0000
0.8576	1.2773	1.0857	1.2497	0.5629	1.5907	197.0671	530.5998	906.7780	784.6772	399.5210	236.1214	2.0000
0.9742	2.9971	1.6644	0.8131	0.7465	3.8923	268.4422	444.4110	1094.4182	654.4962	294.4784	210.0852	2.0000
1.0641	1.8863	1.0106	0.6361	7.7787	1.0011	255.4241	228.4901	577.2854	200.6583	641.9270	1054.4661	2.0000
1.4143	0.9857	0.7198	1.4073	0.7508	0.3493	346.9997	204.2495	224.4500	740.6850	1039.2035	1343.5577	2.0000
1.3503	0.8964	0.8384	1.4278	1.2017	1.7840	833.6073	386.9518	335.7772	614.9930	156.2172	1322.0105	2.0000
1.1148	1.2963	0.7753	1.6153	0.6592	0.5733	237.4681	531.0487	327.2481	445.3088	681.8791	177.3155	2.0000
1.1368	0.6957	0.8901	1.8303	1.3663	0.5092	706.5686	182.7023	331.7371	258.5664	722.2801	153.0749	2.0000
0.8184	1.3427	0.9107	0.9852	0.9427	0.3754	329.9415	294.9273	1036.9590	344.3063	500.9724	623.0732	2.0000
0.5666	1.7459	0.9333	1.4570	0.7444	0.6129	200.2094	618.1353	241.5082	828.2205	981.2954	565.6140	2.0000
0.7301	2.0739	1.2149	2.1301	3.5281	0.7138	524.7641	1087.2358	687.7148	277.4202	936.8543	624.8688	2.0000
0.5661	1.8098	1.4112	1.1905	0.6989	0.6367	186.2935	221.7566	768.0679	792.7574	651.3539	760.4366	2.0000
0.7036	1.6342	1.3109	1.3249	0.5986	0.6202	438.5753	218.1654	793.6552	610.5040	153.5238	624.8688	2.0000
0.5530	1.3314	1.3381	1.0828	1.7702	0.6094	223.5522	468.6516	1192.2784	597.0370	449.3489	509.0526	2.0000
0.5784	3.7961	1.1291	1.2446	0.5280	0.6726	180.4578	462.3670	567.8585	371.6892	656.7407	1134.8192	2.0000
0.9124	1.7692	0.7252	1.1148	0.7212	0.6941	1274.8760	498.2790	234.7747	988.4778	710.6087	491.0966	2.0000
0.6766	1.1900	1.2178	1.9749	1.0016	0.8245	181.3556	303.0075	633.3979	391.4408	273.8290	789.1662	2.0000
0.9988	0.4112	4.2952	1.0804	1.5884	0.5819	894.2088	452.9401	994.3135	517.5817	373.4848	1029.7766	2.0000
1.7279	0.3922	0.9711	1.3179	0.8048	0.6641	225.7967	202.0050	166.0930	178.6622	873.1105	504.1147	2.0000
1.2322	0.6882	1.6384	1.2625	0.4299	0.6493	490.6477	211.4319	237.0192	889.7198	176.8666	598.3837	2.0000
1.6543	1.1129	1.7435	0.8809	1.0998	0.9237	660.7808	358.2222	467.7538	164.2974	202.0050	905.4313	2.0000
1.0192	1.1867	1.2055	1.6529	0.5389	0.8728	193.9248	415.6814	396.8276	874.9061	409.3968	204.6984	2.0000
0.7868	0.8565	1.8678	0.7883	0.4771	1.3823	222.6544	337.1239	320.0657	417.0281	360.4667	1054.4661	2.0000
1.3940	1.6001	1.0921	0.8681	2.3871	1.8825	730.3603	216.8187	193.4759	217.7165	475.8340	367.2002	2.0000
1.3046	2.2981	0.7721	0.6321	0.6012	1.0917	585.3656	814.3046	878.9462	187.1913	753.2542	581.7744	2.0000
0.5667	5.9186	0.9562	0.7017	3.4352	3.2342	199.7605	550.3514	471.3450	162.5018	455.6335	926.9785	2.0000
0.6817	0.9592	3.0117	0.5817	4.1026	1.1925	525.6619	711.9554	529.2531	238.3659	401.3166	606.4639	2.0000
0.6838	1.5907	1.9617	0.4694	0.5885	1.2494	173.7243	1271.7337	970.5218	939.5477	843.9320	647.7627	2.0000
0.9538	1.1340	1.8258	0.5748	0.6172	0.7421	726.7691	292.6828	749.6630	518.0306	576.3876	246.8950	2.0000
0.7944	1.4148	1.1017	0.4331	0.5852	1.1485	298.0696	689.0615	901.8401	520.7240	954.8103	211.4319	2.0000
1.0304	1.9542	0.9344	0.5788	0.7157	2.5599	962.8905	851.5633	846.6254	161.6040	724.9735	818.3447	2.0000
0.7669	2.1048	0.7163	0.6404	0.7114	0.9954	518.9284	592.9969	614.9930	1318.8682	329.0437	209.1874	2.0000
0.9734	2.1843	1.5304	0.8952	4.6940	0.8723	687.2659	593.8947	254.5263	328.1459	539.1289	224.8989	2.0000
0.9255	1.6086	1.4448	0.9399	8.2075	1.4689	667.0654	626.2155	573.2453	574.5920	377.5249	297.1718	2.0000
1.0093	1.4256	1.0505	1.2321	3.1279	1.2829	252.7307	677.3901	745.1740	779.7393	890.6176	379.3205	2.0000
1.0245	2.2156	1.3411	0.6290	0.6525	6.8169	561.1250	644.6204	186.2935	770.7613	408.4990	764.9256	2.0000
0.7032	1.0570	1.2808	1.1322	11.1934	1.8434	177.7644	465.9582	168.3375	721.8312	943.1389	550.8003	2.0000
1.0302	1.7214	1.2319	0.9324	0.7688	0.7055	539.5778	705.2219	439.9220	262.6065	184.4979	212.7786	2.0000
0.9002	1.8379	1.3424	0.6382	0.9327	0.6349	394.1342	581.7744	549.9025	287.2960	740.6850	238.8148	2.0000
1.5903	1.9392	1.1689	0.8441	0.8963	0.8762	538.2311	844.3809	667.0654	355.5288	832.7095	172.3776	2.0000
1.6337	1.2582	0.9654	0.6808	1.0398	3.2870	560.6761	827.3227	565.6140	154.8705	911.2670	315.5767	2.0000
1.4854	1.4668	0.9742	2.7364	0.9910	0.9494	452.0423	355.5288	553.4937	551.2492	660.7808	688.1637	2.0000
1.7807	0.9777	1.3840	1.3716	0.7331	1.8747	687.2659	519.3773	681.4302	631.6023	246.4461	368.5469	2.0000
1.4635	0.9848	1.4648	1.0177	1.2252	0.7869	447.1044	530.1509	240.6104	468.2027	881.6396	868.1726	2.0000
1.3626	1.1506	1.3427	1.9572	5.4897	0.7244	246.4461	670.2077	418.3748	746.0718	329.0437	198.4138	2.0000
0.9266	2.0122	0.9746	0.9646	2.1841	0.9148	152.1771	387.8496	715.0977	306.1498	1014.9629	448.0022	2.0000
1.5313	1.1037	1.2752	0.9350	1.9103	0.7313	668.8610	609.1573	505.9103	561.1250	193.4759	709.2620	2.0000
1.3291	1.9661	1.0654	0.7098	2.1471	1.4544	546.7602	205.1473	737.0938	457.8780	243.7527	312.8833	2.0000
0.9955	4.3228	0.9582	0.8750	6.1513	3.0360	209.6363	343.8574	450.6956	193.0270	988.9267	359.1200	2.0000
0.8915	1.5656	0.7667	1.0423	0.6670	0.8480	377.9738	221.7566	474.4873	726.3202	1026.6343	154.4216	2.0000
0.9079	3.7594	0.7809	0.9939	0.5542	0.6692	306.5987	901.3912	450.6956	561.5739	428.6995	411.1924	2.0000
1.1227	2.4335	0.8792	1.5492	7.9325	0.6149	500.0746	867.7237	221.7566	441.7176	812.5090	249.5884	2.0000
0.9062	2.9628	0.6190	1.2525	0.9673	0.6014	196.6182	517.1328	471.3450	757.2943	868.1726	282.3581	2.0000
0.7942	3.0820	0.6103	0.7649	0.9333	0.9703	840.3408	361.8134	298.0696	223.5522	862.3369	701.1818	2.0000
0.6879	3.2877	1.4715	1.1070	0.9106	1.1060	162.5018	1329.6418	496.9323	1174.7713	900.9423	1075.5644	2.0000
0.9746	2.1843	1.4981	0.8432	4.6364	0.6544	750.5608	519.8262	775.2503	429.1484	1057.6084	273.3801	2.0000
0.7158	1.6854	1.1321	0.9770	0.9254	0.5984	568.7563	280.5625	533.2932	934.1609	685.4703	213.6764	2.0000
0.5463	2.0341	1.5692	1.6718	7.8545	0.6917	368.5469	617.2375	796.7975	609.1573	874.4572	228.9390	2.0000
0.9268	2.6142	1.4639	0.7756	0.6776	1.5032	232.0813	641.4781	764.0278	204.2495	619.9309	672.0033	2.0000
1.3997	1.9085	1.0275	1.0460	0.4635	0.8545	791.8596	677.3901	194.8226	838.9941	667.5143	376.6271	2.0000
1.1270	1.1476	0.9159	1.6528	0.5462	0.8779	655.3940	172.8265	422.4149	986.6822	548.1069	340.7151	2.0000
1.6036	1.2690	1.5136	0.9391	6.5146	0.8381	195.7204	174.6221	279.2158	348.3464	360.4667	281.9092	2.0000
0.9000	1.6261	2.0510	0.9387	5.5192	0.6474	527.0086	818.3447	207.3918	992.0690	165.1952	247.3439	2.0000
1.1445	1.1987	1.4403	0.7258	0.9525	0.6711	188.5380	450.6956	688.1637	808.0200	735.2982	255.4241	2.0000
1.3634	3.6750	1.2716	1.0136	1.0655	0.6137	368.0980	634.2957	989.8245	1480.0233	797.2464	553.0448	2.0000
0.6751	1.4467	1.6458	0.8528	6.9213	2.5240	203.8006	287.7449	610.0551	385.1562	788.2684	1149.1840	2.0000
0.6886	4.1799	0.8802	0.9772	8.6935	2.7649	198.8627	160.7062	758.6410	511.2971	486.6076	900.4934	2.0000
0.6603	1.1901	0.6358	0.9431	0.9069	2.4648	169.2353	310.6388	363.6090	430.9440	707.9153	570.5519	2.0000
0.8444	1.5128	0.7791	1.2524	0.8823	1.3551	290.8872	231.1835	613.6463	502.7680	764.9256	738.8894	2.0000
0.7008	1.2053	0.6947	0.9125	1.7432	0.9043	202.0050	231.1835	224.4500	486.6076	466.4071	338.0217	2.0000
1.7712	1.1720	1.7903	0.8999	3.5908	1.4697	399.9699	155.7683	868.6215	367.6491	385.1562	667.9632	2.0000
1.3966	1.3735	0.8402	3.3980	3.8223	1.1247	657.1896	349.2442	1473.7387	866.8259	292.2339	375.7293	2.0000
1.5156	1.1476	1.4164	1.0316	0.8714	1.2574	261.7087	1238.5151	565.1651	375.7293	771.2102	1137.5126	2.0000
1.1916	0.7254	1.1579	1.2612	9.7075	1.5831	236.5703	465.5093	504.5636	1491.6947	548.5558	569.6541	2.0000
1.5114	1.4593	0.9797	0.9084	2.4040	0.9202	761.7833	734.4004	668.8610	167.8886	255.4241	995.6602	2.0000
0.5022	1.6295	3.3272	0.8395	7.8690	4.7945	667.9632	1159.0598	196.6182	657.1896	1374.5318	382.4628	2.0000
0.5916	1.7071	1.7950	0.8188	1.1402	2.0152	179.5600	649.1094	606.0150	757.7432	760.8855	772.1080	2.0000
0.5559	1.2701	0.5919	0.9826	7.1952	2.2040	494.2389	253.1796	194.8226	1188.2383	745.1740	151.7282	2.0000
1.2467	1.1443	0.6381	0.5645	0.9785	0.8327	232.5302	411.1924	167.4397	272.4823	579.9788	527.9064	2.0000
0.9502	1.0911	1.5724	0.5981	0.9016	0.9267	412.5391	202.4539	432.2907	634.7446	903.1868	672.4522	2.0000
0.8661	1.5093	1.1088	0.7666	0.8968	1.6636	1312.5836	187.1913	359.5689	615.4419	848.8699	540.0267	2.0000
0.8459	2.3784	2.0179	0.5832	1.1636	1.0949	833.6073	435.4330	276.9713	526.1108	720.9334	741.1339	2.0000
0.8620	1.2444	1.7644	0.5318	0.8407	2.6530	631.6023	216.8187	855.1545	179.5600	911.2670	1262.7557	2.0000
0.5476	2.4008	1.3137	0.8520	0.7965	0.6620	427.8017	251.8329	960.1971	610.0551	1084.9913	409.8457	2.0000
0.7700	1.3167	0.5995	1.0535	0.4003	1.5757	1003.7404	402.6633	218.6143	418.3748	178.2133	401.3166	2.0000
0.7195	1.3159	0.6950	1.0323	8.3127	3.4015	813.8557	599.2815	207.3918	508.6037	830.4650	549.0047	2.0000
0.6361	3.0145	1.0979	1.2272	0.9534	1.1617	309.2921	1005.9849	588.9568	469.5494	509.5015	983.5399	2.0000
0.5659	2.7475	1.0549	0.9728	0.8041	0.8247	441.7176	215.0231	544.9646	865.9281	714.6488	181.8045	2.0000
0.9836	1.0421	0.8019	0.7621	0.9865	0.6899	664.3720	545.8624	292.6828	397.7254	637.4380	429.5973	2.0000
0.9708	1.3915	1.1651	0.9362	0.8419	0.6351	942.6900	535.5377	739.3383	542.2712	948.9746	596.1392	2.0000
0.9217	1.3950	1.0745	1.0129	0.7118	2.9605	843.9320	350.5909	402.6633	155.3194	571.8986	1230.8838	2.0000
0.6827	2.6759	0.7620	1.1748	8.8137	3.1490	566.9607	232.0813	193.4759	195.7204	395.0320	462.8159	2.0000
1.2532	1.9728	0.8912	1.2294	9.0992	3.6367	497.3812	611.8507	581.7744	746.9696	716.4444	1390.6922	2.0000
0.9732	1.4356	1.6323		3.8927	2.6838	487.9543	572.7964	643.2737		768.9657	332.6349	2.0000
1.4223	1.2560	0.7184		2.9046	2.9483	486.1587	280.5625	1467.4541		160.7062	503.2169	2.0000
1.3426	1.9167	1.0799		4.3104	0.8492	364.0579	448.0022	411.6413		908.1247	1033.8167	2.0000
1.4311	2.1206	1.0035		0.8784	0.6686	339.3684	691.7549	790.0640		781.9838	600.6282	2.0000
1.4228	1.4431	1.1782		0.9867	0.7958	1313.0325	637.8869	864.1325		955.7081	458.7758	2.0000
1.2624	1.9398	0.9384		4.8262	0.6841	402.6633	527.4575	383.8095		386.0540	318.7190	2.0000
1.1818	1.7572	0.9942		4.4271	0.6080	619.0331	713.3021	168.7864		707.9153	607.3617	2.0000
1.4501	0.7690	1.1467		0.9861	0.6981	491.9944	291.7850	216.3698		659.4341	307.0476	2.0000
1.0719	0.7342	0.7590		1.0159	0.8937	651.3539	158.9106	401.7655		687.7148	176.8666	2.0000
1.1167	1.0352	0.5774		0.9828	1.2791	289.0916	175.5199	183.6001		674.2478	580.4277	2.0000
1.1069	1.0122	0.6978		0.9628	0.9319	467.7538	376.1782	157.5639		696.6928	529.7020	2.0000
0.9865	0.9770	0.6492		5.5308	4.8121	667.5143	222.2055	184.0490		482.1186	241.0593	2.0000
0.9332	0.8686	0.6695		1.0040	1.1267	159.3595	1089.0314	978.6020		173.2754	914.8582	2.0000
1.0854	1.0737	0.6989		1.0442	1.3995	914.4093	655.3940	299.4163		1256.4711	1165.7933	2.0000
0.7828	0.9960	0.9613		0.9513	0.8946	923.8362	485.2609	809.8156		724.0757	253.1796	2.0000
1.3453	0.8649	0.8793		0.8296	0.6570	426.9039	253.6285	425.5572		338.9195	364.0579	2.0000
0.8700	0.7945	0.7009		4.9357	0.8852	237.0192	578.1832	151.2793		386.9518	803.0821	2.0000
0.6893	1.6876	1.5259		0.8450	0.8552	1348.0467	277.4202	1300.0144		708.3642	862.7858	2.0000
0.5637	0.9098	1.4570		2.2600	1.8902	1119.1077	363.1601	515.3372		206.9429	527.0086	2.0000
0.6100	1.0352	1.3971		0.6431	2.4157	589.8546	786.9217	758.6410		470.8961	559.3294	2.0000
0.6390	0.9993	0.7698		1.6197	2.8736	796.7975	237.9170	218.1654		347.4486	651.8028	2.0000
0.5283	2.3658	0.7329		3.4657	1.3214	176.8666	1043.2436	175.0710		279.2158	419.2726	2.0000
0.7872	1.7737	1.4226		7.3352	1.3021	983.0910	614.0952	190.3336		299.8652	796.3486	2.0000
0.7224	2.6766	5.0207		3.8160	0.7195	728.1158	202.0050	512.1949		394.1342	1314.3792	2.0000
0.7168	0.7926	1.0733		1.3767	1.2914	569.6541	1339.0687	224.8989		502.7680	159.3595	2.0000
0.6708	0.8702	0.6293		0.5448	1.1598	830.0161	194.8226	495.5856		351.0398	492.8922	2.0000
0.5177	1.2982	0.7765		2.3698	0.7914	482.5675	200.2094	937.3032		661.6786	1144.2461	2.0000
0.7136	1.2287	0.7397		1.2622	0.8754	1194.5229	184.9468	336.6750		612.7485	927.4274	2.0000
0.6414	1.1581	1.8592		1.0474	0.7258	214.5742	674.6967	547.6580		572.7964	515.7861	2.0000
0.6291	1.5282	1.7166		0.5074	0.8415	696.2439	472.6917	623.0732		319.1679	713.3021	2.0000
0.7169	2.0216	1.1225		0.6598	2.9942	988.9267	381.1161	685.4703		225.7967	1117.3121	2.0000
0.7941	0.7787	1.3302		6.4956	2.7797	203.8006	263.5043	333.9816		257.2197	1396.9768	2.0000
0.9169	1.7310	0.6678		1.5184	0.7031	657.1896	472.2428	157.5639		151.7282	806.6733	2.0000
0.5443	1.0980	0.7072		0.6630	1.1443	158.9106	390.0941	231.1835		549.0047	712.4043	2.0000
1.4010	3.8886	1.3451		9.3868	0.8336	289.0916	1140.2060	202.0050		988.9267	402.2144	2.0000
1.0135	4.7078	1.0542		0.4006	1.0203	723.6268	192.1292	516.6839		242.4060	488.4032	2.0000
1.0369	1.6363	1.2333		4.3240	1.1140	429.1484	709.7109	715.0977		555.2893	953.0147	2.0000
0.5369	1.2217	1.2427		6.4007	0.6983	430.9440	521.1729	974.5619		241.0593	269.7889	2.0000
0.5748	2.9148	1.2001			1.7475	363.1601	531.0487	629.3578			368.9958	2.0000
0.8344	1.5047	1.0602			0.9255	700.7329	213.6764	824.6293			313.7811	2.0000
0.8180	1.3787	0.8832			1.4365	363.1601	869.9682	277.4202			695.7950	2.0000
1.3537	1.4330	0.8750			1.0554	535.5377	856.0523	275.1757			880.7418	2.0000
1.5285	1.0079	2.5798			0.6037	311.5366	241.5082	693.1016			642.8248	2.0000
0.6675	0.9494	1.3156			0.9236	591.2013	805.7755	434.5352			820.5892	2.0000
0.9490	0.8968	1.0947			0.9213	858.2968	1433.7866	751.0097			797.2464	2.0000
0.5371	0.7698	1.2165			1.5051	276.9713	1194.5229	676.4923			923.3873	2.0000
0.5157	0.9329	0.9627			0.7199	306.1498	443.9621	767.1701			865.0303	2.0000
0.6754	1.1102	1.3566			0.6213	274.7268	349.6931	748.7652			178.2133	2.0000
0.9382	0.9217	0.8991			0.8986	436.3308	1339.5176	311.5366			579.5299	2.0000
0.5353	0.7250	1.0245			0.7005	164.7463	171.9287	549.0047			495.1367	2.0000
0.5255	0.6226	0.8552			1.2382	608.2595	243.3038	377.0760			849.3188	2.0000
0.6636	0.9123	0.5971			3.2310	1084.9913	543.6179	1055.3639			368.0980	2.0000
0.5747	1.5660	0.7824			1.3648	540.0267	1234.4750	1431.0932			332.1860	2.0000
0.5244	1.2200	0.5915			0.9902	1127.1879	1238.0662	709.2620			603.7705	2.0000
0.6204	2.1457	1.5986			3.3599	425.1083	280.1136	1133.0236			287.7449	2.0000
0.7251	1.8093	1.2134			2.4751	914.4093	475.3851	887.9242			272.4823	2.0000
0.4639	1.2072	0.7871			1.0682	388.2985	845.7276	1047.7326			977.7042	2.0000
0.8261	0.8635	1.0032			0.7081	357.7733	690.8571	263.5043			733.0537	2.0000
0.5833	0.8220	0.7936			0.9448	593.8947	646.4160	1191.8295			388.7474	2.0000
1.0026	0.6450	0.5805			0.9812	748.7652	1489.8991	220.8588			767.6190	2.0000
0.6219	0.7320	0.5905			1.0003	282.8070	234.3258	193.0270			838.0963	2.0000
0.4538	0.5835	2.5655			0.9598	153.5238	499.6257	267.9933			1063.4441	2.0000
0.7364	0.7970	2.8825			0.9032	1115.5165	768.9657	434.0863			948.5257	2.0000
1.0197	0.7183	3.0906			1.1831	543.1690	210.5341	558.8805			395.4809	2.0000
	1.7058	0.4662			1.2203		716.4444	716.4444			1412.6883	2.0000
	1.8125	0.6657			2.6075		342.9596	1057.6084			947.6279	2.0000
	1.4830				1.2260		311.5366				919.3472	2.0000
	1.0417				1.7882		177.7644				422.4149	2.0000
	1.1246				0.5638		361.3645				965.5839	2.0000
	1.6390				1.3840		335.7772				493.7900	2.0000
	2.3315				2.2754		931.4675				863.6836	2.0000
	1.4052				1.4105		483.9142				557.9827	2.0000
	2.2882				2.4832		211.4319				266.1977	2.0000
	1.1578				1.0241		519.3773				993.8646	2.0000
	1.8770				0.6265		617.2375				332.6349	2.0000
	0.9697				1.2422		452.0423				255.4241	2.0000
	1.1171				0.6306		291.3361				165.1952	2.0000
	1.5274				0.6171		598.8326				554.8404	2.0000
	1.1366				0.7816		220.4099				963.3394	2.0000
	1.4979				4.0835		590.7524				280.1136	2.0000
	1.1321				2.8121		333.9816				698.4884	2.0000
	2.3670				0.8160		364.9557				735.7471	2.0000
	1.2097				0.6782		693.5505				280.5625	2.0000
	1.8342				1.5960		512.6438				610.0551	2.0000
	5.6401				1.9072		336.2261				428.2506	2.0000
	3.1952				1.1549		529.7020				236.1214	2.0000
	1.1919				1.7833		622.6243				726.3202	2.0000
	0.7938				4.3580		244.2016				1125.3923	2.0000
	0.8614				2.0613		193.9248				531.4976	2.0000
	1.0567				0.6267		219.5121				588.0590	2.0000
	0.9927				1.7432		206.0451				349.6931	2.0000
	0.9222				0.5331		188.5380				812.5090	2.0000
	1.2998				2.4107		289.9894				558.8805	2.0000
	1.1264				0.8153		282.8070				987.1311	2.0000
	1.4446				0.5934		251.3840				297.6207	2.0000
	1.3141				0.7355		489.3010				244.6505	2.0000
	1.9048				0.5295		553.0448				1204.3987	2.0000
	3.8533				1.0516		205.5962				511.2971	2.0000
	0.9537				1.7496		269.3400				419.2726	2.0000
	0.8784				1.0136		243.3038				374.3826	2.0000
	1.8825				0.8808		259.4642				597.0370	2.0000
	1.2759				0.6281		800.3887				403.1122	2.0000
	1.7700				0.6435		593.4458				366.7513	2.0000
	1.2884				0.7023		515.3372				569.6541	2.0000
	1.2083				0.7482		325.4525				316.4745	2.0000
	1.3918				1.2654		623.5221				287.2960	2.0000
	0.9087				1.6542		468.2027				439.0242	2.0000
	0.9713				0.8872		772.5569				594.7925	2.0000
	0.7997				1.2286		173.7243				198.4138	2.0000
	0.8820				0.5962		158.4617				196.1693	2.0000
	0.8694				0.8810		204.2495				845.2787	2.0000
	0.9047				0.9677		330.8393				922.9384	2.0000
	1.6067				1.0115		868.6215				903.6357	2.0000
	0.9894				0.9279		262.1576				810.7134	2.0000
	0.9896				0.6639		166.5419				391.8897	2.0000
	0.9756				0.7419		446.6555				554.8404	2.0000
	0.7537				1.0669		181.3556				701.6307	2.0000
	1.7504				0.6520		531.4976				436.7797	2.0000
	1.2711						551.2492					2.0000
	6.3411						571.8986					2.0000
	1.3089						580.8766					2.0000
	1.1200						868.6215					2.0000
	1.0489						505.4614					2.0000
	0.9369						347.8975					2.0000
	0.7525						274.7268					2.0000
	0.8426						354.1821					2.0000
	0.7165						361.8134					2.0000
	1.4140						236.5703					2.0000
	0.8456						153.9727					2.0000
	1.6072						546.7602					2.0000
	1.7017						292.6828					2.0000
	0.8177						266.6466					2.0000
	0.8539						353.7332					2.0000
	1.0850						454.2868					2.0000
	1.1720						670.2077					2.0000
0.7394	2.1712	2.1167	1.0421	1.5308	1.1276	643.7226	348.3464	408.9479	464.6115	602.8727	481.2208	3.0000
0.9578	1.2265	1.3318	2.4898	5.0968	1.6325	719.1378	373.9337	410.2946	627.1133	307.4965	830.9139	3.0000
1.1240	1.8262	1.1274	1.2325	1.0813	8.9439	246.4461	250.9351	500.5235	199.3116	379.7694	166.0930	3.0000
1.1123	1.3349	0.9462	1.1691	3.3450	6.9373	555.7382	528.8042	327.2481	311.0877	604.2194	704.3241	3.0000
0.8642	0.9137	1.6824	0.7162	1.0669	1.2751	303.0075	476.2829	155.3194	510.8482	751.0097	953.4636	3.0000
0.7947	1.0945	2.2020	2.6915	1.0025	1.0964	164.7463	491.0966	295.8251	155.3194	981.7443	221.7566	3.0000
1.7567	1.6619	1.3590	1.6362	2.8319	3.9250	435.8819	381.5650	155.7683	375.2804	804.8777	583.5700	3.0000
0.7204	1.4842	0.6608	1.3740	0.9829	1.4075	188.0891	456.0824	879.8440	189.4358	917.5516	570.5519	3.0000
0.9642	1.6235	0.8530	2.8724	2.0837	1.0397	548.5558	393.2364	431.8418	818.3447	581.3255	444.4110	3.0000
0.5457	1.5171	0.6450	0.8754	1.4560	1.3087	190.3336	892.4132	640.1314	795.8997	210.9830	691.7549	3.0000
0.9549	1.8865	0.8778	0.9604	1.3094	3.4410	270.2378	426.9039	225.7967	471.7939	613.1974	537.7822	3.0000
1.1626	2.3669	1.1592	0.9157	3.4300	1.5338	870.4171	358.6711	742.4806	731.7070	830.0161	777.9437	3.0000
0.6846	1.7220	1.1327	0.7363	4.8400	3.7995	274.2779	376.1782	266.1977	790.5129	175.5199	507.7059	3.0000
0.6866	1.3915	1.2507	1.3943	7.0150	2.2123	389.6452	604.6683	353.7332	1391.1411	227.5923	368.9958	3.0000
0.7839	0.9705	0.9987	1.1712	1.3182	3.1098	244.2016	162.5018	509.0526	473.5895	306.5987	484.3631	3.0000
0.9417	1.1665	2.0520	1.0871	1.0722	8.6634	385.6051	621.7265	399.0721	158.0128	644.6204	1402.3636	3.0000
1.0050	1.1768	1.6157	2.0396	1.3094	1.2758	1110.1297	393.6853	238.8148	926.9785	157.1150	287.7449	3.0000
1.1679	0.9490	1.9020	1.4775	1.0117	1.2399	505.9103	618.1353	779.7393	943.5878	569.2052	636.5402	3.0000
0.6642	1.0544	1.2559	0.7835	1.7102	6.1976	457.4291	293.5806	301.2119	507.2570	761.7833	390.0941	3.0000
0.8842	1.1295	1.1617	1.0244	1.3462	1.5551	499.1768	704.7730	266.6466	676.0434	175.9688	718.6889	3.0000
0.6364	1.2218	1.5006	0.9637	2.6923	1.4208	310.1899	951.6680	294.9273	294.9273	185.8446	1422.1152	3.0000
0.9972	0.9181	0.9226	1.0385	1.2981	1.6996	654.4962	960.1971	419.7215	726.7691	345.6530	657.6385	3.0000
2.2605	1.1432	1.8669	0.8466	1.1963	0.9606	891.9643	885.6797	1114.1698	725.4224	711.9554	608.7084	3.0000
0.8645	0.8346	0.8942	0.9498	7.1865	1.8612	656.7407	847.5232	452.9401	488.8521	663.4742	179.5600	3.0000
0.7116	0.7653	0.9082	0.8268	1.0753	1.3502	564.2673	819.2425	530.5998	469.5494	463.2648	751.4586	3.0000
0.8947	0.7830	1.1523	1.0594	3.0198	5.5150	761.7833	1115.0676	394.5831	562.9206	863.6836	724.5246	3.0000
0.5992	0.7569	0.9496	2.2940	9.7580	1.1262	564.2673	722.2801	154.8705	427.8017	1311.2369	257.6686	3.0000
0.7001	0.9330	1.3435	1.1806	1.7785	6.2295	305.2520	802.1843	314.6789	557.9827	994.7624	228.9390	3.0000
0.8029	0.6665	0.8674	1.2872	1.4748	5.9216	970.0729	458.7758	385.6051	313.3322	919.3472	248.2417	3.0000
1.1535	1.1909	0.8362	2.5524	1.0955	1.9637	575.9387	292.6828	150.8304	825.5271	856.0523	558.8805	3.0000
0.7725	1.4280	0.9433	1.1476	4.8650	1.3887	571.0008	548.1069	472.6917	665.7187	684.1236	884.3330	3.0000
1.0861	1.1226	0.8734	1.7291	6.2509	0.8337	1065.2397	732.6048	188.0891	473.1406	1467.4541	393.2364	3.0000
0.6174	1.2639	0.8236	1.7191	1.3679	1.3835	623.0732	326.7992	247.7928	713.7510	450.2467	545.8624	3.0000
0.9406	1.8245	1.0308	1.0885	1.5250	1.0334	490.1988	890.1687	379.3205	477.1807	842.5853	733.0537	3.0000
0.7511	1.4786	0.8688	0.7598	5.3353	1.2023	457.4291	231.6324	309.2921	478.0785	480.7719	535.9866	3.0000
0.8519	1.3791	0.7966	1.0509	1.4764	6.8113	496.0345	250.4862	182.7023	549.4536	594.7925	681.8791	3.0000
0.7865	1.9253	0.9678	4.4652	1.4628	1.6079	762.6811	287.2960	776.5970	947.6279	222.6544	834.5051	3.0000
0.7864	0.6558	0.9084	0.9946	0.9067	1.4500	496.9323	243.3038	829.5672	881.1907	524.3152	447.5533	3.0000
2.0587	0.9226	0.9908	0.7303	1.4911	1.6434	358.6711	1439.1734	157.1150	598.8326	711.5065	590.7524	3.0000
0.6748	1.1571	0.9204	5.6834	1.6003	11.7620	249.1395	848.8699	245.0994	305.2520	522.0707	735.2982	3.0000
0.6812	1.6198	0.9003	0.7586	4.7926	1.2840	237.9170	328.5948	435.8819	359.1200	383.8095	578.6321	3.0000
0.5783	1.5264	0.9208	0.7290	8.5811	4.9969	163.3996	357.3244	289.5405	571.0008	477.1807	509.5015	3.0000
0.9721	1.0299	1.9210	2.6203	8.6604	1.3636	322.7591	839.8919	209.6363	1014.0651	167.4397	854.7056	3.0000
0.9453	1.3016	0.9435	0.9980	1.4649	5.6534	854.7056	1359.7181	1210.2344	338.0217	421.5171	657.1896	3.0000
0.9453	0.8920	0.8629	0.8815	1.8096	10.3197	624.8688	433.6374	537.7822	870.8660	840.7897	671.1055	3.0000
1.3239	0.7076	0.7811	0.7666	7.8290	1.4162	153.5238	374.8315	360.0178	625.3177	1171.6290	796.3486	3.0000
0.8502	1.0427	0.8331	0.9868	1.6663	1.2652	791.4107	1026.1854	702.0796	668.8610	325.9014	472.6917	3.0000
0.6260	0.8181	0.6148	0.7641	1.1475	1.2508	377.5249	1008.2294	416.1303	1005.0871	524.3152	721.8312	3.0000
0.9502	0.7454	0.8595	1.2394	1.1021	7.1694	608.2595	781.9838	346.1019	203.8006	798.1442	701.1818	3.0000
0.8058	0.6109	0.8658	1.4012	1.6691	1.4762	564.2673	763.5789	515.3372	614.9930	294.9273	549.0047	3.0000
0.7046	0.8290	0.6660	1.3656	1.1198	5.0906	795.0019	991.6201	292.2339	325.9014	626.2155	396.3787	3.0000
0.6218	1.1196	0.9736	3.2816	1.6988	1.3910	733.0537	356.8755	480.3230	476.7318	308.8432	592.0991	3.0000
1.0024	1.0379	0.5572	1.5950	6.2898	1.3459	500.5235	1014.9629	586.2634	254.9752	371.2403	823.2826	3.0000
0.8327	0.6554	0.8575	0.9903	2.8754	1.5155	551.6981	355.5288	590.3035	232.0813	847.9721	867.7237	3.0000
0.7395	0.5990	1.0217	1.4925	1.3331	1.2455	347.4486	331.7371	528.3553	421.9660	506.8081	754.6009	3.0000
0.8762	0.5747	0.8748	1.0464	0.9322	1.0379	657.6385	945.3834	404.0100	972.3174	388.2985	508.1548	3.0000
0.7109	0.5063	0.9097	1.3205	4.3724	3.4184	966.9306	632.0512	576.8365	807.1222	396.3787	536.8844	3.0000
0.8074	0.6792	0.9586	0.8931	1.1782	5.2164	650.9050	776.1481	630.7045	941.7922	323.6569	307.0476	3.0000
0.5900	0.6849	1.0834	1.8131	2.0167	7.6138	506.3592	218.6143	429.1484	593.8947	1082.2979	574.5920	3.0000
0.8923	0.9751	0.8207	1.3902	1.3556	6.2244	337.1239	556.1871	470.4472	502.7680	210.9830	1310.3391	3.0000
2.3642	0.7113	1.0800	1.5617	1.7255	0.9994	661.2297	691.3060	711.5065	661.6786	189.8847	329.0437	3.0000
1.1216	0.9777	0.8484	1.3983	3.5953	3.0797	1298.6677	997.9047	350.1420	346.5508	581.7744	192.5781	3.0000
0.8768	0.3153	0.9327	0.8142	1.1767	1.2218	871.7638	514.8883	381.5650	966.4817	1236.2706	885.2308	3.0000
0.6327	0.6896	0.8745	1.4689	1.0287	1.1661	461.0203	1090.3781	562.4717	685.4703	749.6630	421.5171	3.0000
0.8055	0.7160	2.8713	1.1482	1.3993	1.7793	235.6725	653.5984	416.1303	632.9490	693.9994	623.0732	3.0000
0.6659	0.5912	1.3825	0.8720	1.8501	1.4043	382.9117	501.4213	665.7187	983.9888	168.7864	626.2155	3.0000
0.6774	0.6717	1.8072	0.8477	0.6978	12.7497	237.9170	1033.8167	700.2840	449.7978	331.7371	267.0955	3.0000
1.0393	0.7090	0.6992	2.2730	0.8483	1.3411	321.8613	972.3174	827.3227	1083.6446	806.6733	793.2063	3.0000
0.8616	0.7522	1.1751	0.6570	1.0503	1.3477	738.8894	959.2993	623.0732	324.5547	785.1261	500.9724	3.0000
0.9501	0.6027	1.2737	1.0001	1.5174	4.8566	682.3280	514.8883	291.3361	968.7262	727.6669	843.0342	3.0000
1.2088	0.8926	0.8238	0.9156	6.5145	6.9054	836.7496	971.4196	935.0587	382.9117	697.1417	685.0214	3.0000
0.7047	0.6953	2.0029	0.9374	0.9181	1.3500	1354.7802	973.6641	812.5090	608.7084	814.7535	738.8894	3.0000
1.0707	0.5393	2.7052	0.5931	8.8670	1.6508	808.0200	954.8103	278.3180	421.5171	1137.9615	1490.3480	3.0000
0.7797	0.9487	1.3146	3.4812	1.3404	1.6696	792.3085	496.4834	566.9607	979.9487	491.9944	555.7382	3.0000
1.4417	0.7821	1.0156	0.6560	0.9608	5.0667	436.7797	872.2127	562.0228	789.1662	730.3603	338.9195	3.0000
0.9849	0.9921	0.5690	1.3975	2.0339	1.4915	537.3333	1221.4569	334.4305	333.0838	1445.4580	564.7162	3.0000
1.0212	1.2483	0.9068	3.1234	6.0074	5.4573	921.5917	995.6602	656.7407	355.5288	797.2464	257.2197	3.0000
1.6850	0.8115	0.8902	0.9173	8.5727	1.1303	533.7421	465.9582	656.2918	778.3926	688.6126	238.3659	3.0000
0.8403	0.8037	0.8548	0.8514	5.8681	1.7490	220.8588	647.3138	787.8195	289.0916	555.2893	348.7953	3.0000
0.7536	0.5653	0.7236	0.4705	1.4418	1.2643	777.0459	645.9671	317.3723	655.3940	658.5363	835.8518	3.0000
0.8671	0.7330	0.5693	0.4155	1.3566	1.2429	770.3124	830.4650	567.4096	1448.6003	452.9401	197.9649	3.0000
1.0648	0.7660	0.7366	0.9510	5.4161	1.8703	920.2450	1134.3703	443.9621	299.8652	520.7240	201.5561	3.0000
1.2516	0.8831	1.4484	0.6272	1.7781	1.8542	488.4032	641.4781	992.0690	821.9359	384.2584	840.3408	3.0000
1.3764	0.6420	1.6383	0.7097	1.9346	1.5199	1085.4402	869.9682	444.8599	741.5828	1192.2784	1055.3639	3.0000
1.0249	0.9455	0.9352	1.0225	7.7689	6.1103	424.6594	1423.4619	484.8120	735.2982	651.8028	824.1804	3.0000
1.1007	0.5399	1.0842	0.9316	1.2670	0.9761	981.2954	777.4948	766.2723	879.8440	609.1573	307.9454	3.0000
1.2771	0.7055	1.0726	0.9720	2.1365	1.6721	288.1938	1431.9910	204.2495	336.6750	822.8337	892.4132	3.0000
0.9984	1.0933	0.7546	0.8187	2.2735	1.2534	716.8933	313.7811	384.2584	508.6037	276.9713	509.5015	3.0000
1.2265	1.8114	2.3408	0.7288	1.4884	1.1693	803.5310	431.3929	406.2545	819.6914	558.8805	710.6087	3.0000
0.8961	0.8580	0.9044	0.9076	1.7082	8.6046	512.6438	1049.5282	715.5466	1336.8242	667.0654	932.3653	3.0000
1.1041	0.6293	0.8345	0.7246	2.3404	1.4921	729.9114	726.7691	495.5856	235.2236	592.5480	1079.1556	3.0000
1.0234	0.7334	0.6976	0.9355	1.7203	1.6158	673.3500	232.5302	324.1058	763.1300	474.0384	649.1094	3.0000
1.0996	0.8079	0.5691	0.7291	5.2020	6.2488	478.0785	1188.2383	579.5299	622.1754	676.9412	562.4717	3.0000
0.8349	0.8415	0.6328	0.7110	10.4064	5.0137	548.1069	215.4720	650.4561	707.4664	228.0412	226.6945	3.0000
1.0438	0.9444	0.9081	3.4271	4.5861	1.4193	638.3358	228.0412	1134.8192	808.0200	425.1083	502.3191	3.0000
1.1150	0.6412	0.6951	0.8145	1.1381	1.7576	338.9195	180.4578	474.9362	780.6371	698.9373	182.2534	3.0000
0.9192	0.5697	0.5503	2.2596	3.5239	1.0516	821.4870	179.5600	675.5945	186.7424	443.0643	725.8713	3.0000
0.7843	1.4468	0.6204	0.9057	1.2047	1.5836	600.1793	267.5444	201.1072	746.0718	610.0551	520.2751	3.0000
1.1824	0.9931	0.8061	0.7044	2.1967	1.6486	528.3553	172.3776	465.0604	1326.9484	382.4628	469.5494	3.0000
0.8603	1.0347	0.7992	3.1464	1.0363	1.4884	312.4344	683.2258	913.0626	888.8220	478.5274	561.1250	3.0000
1.6305	0.7157	0.8116	0.6747	1.9239	1.6684	418.8237	1007.3316	297.1718	681.4302	846.6254	806.6733	3.0000
1.0320	0.7486	0.7463	0.8875	3.7104	1.2038	608.7084	294.9273	475.3851	602.8727	761.7833	484.8120	3.0000
1.1397	0.8953	0.6619	0.9767	1.2978	1.6068	640.5803	321.8613	798.5931	902.2890	600.1793	645.9671	3.0000
1.1193	1.0428	0.6256	0.7505	2.6125	9.3297	883.4352	627.5622	340.2662	710.1598	260.3620	689.0615	3.0000
0.8967	0.7841	0.8138	1.1193	1.2070	1.3121	686.8170	289.5405	645.0693	240.6104	566.9607	579.5299	3.0000
0.6332	0.8130	0.7695	0.8644	1.0756	11.0540	487.5054	935.9565	756.8454	826.4249	488.4032	601.5260	3.0000
0.7762	1.1345	0.6090	2.5246	1.1378	1.3288	705.2219	424.2105	645.5182	555.7382	1344.9044	442.6154	3.0000
0.8519	0.8513	0.6547	0.6126	0.9989	1.4079	831.3628	1093.9693	913.0626	166.5419	695.7950	698.4884	3.0000
0.5277	0.6476	0.5639	1.4653	1.1538	1.5677	461.4692	910.3692	554.3915	495.5856	663.4742	498.2790	3.0000
0.7657	0.7480	1.0290	0.8594	7.5195	1.5040	891.0665	714.1999	546.7602	677.8390	832.2606	475.3851	3.0000
0.8469	0.9031	0.7294	3.6020	1.0217	10.3719	509.0526	1006.4338	795.4508	764.0278	890.1687	519.3773	3.0000
0.8392	0.8276	0.9689	0.5373	1.1992	1.2120	790.9618	259.0153	1045.4881	703.8752	489.3010	786.0239	3.0000
0.8359	0.5372	0.7973	0.6835	1.0211	2.0301	1024.8387	513.5416	415.2325	241.0593	885.2308	229.3879	3.0000
2.5973	0.4575	0.8242	0.5252	0.8945	5.7751	1113.2720	331.2882	399.0721	534.1910	544.5157	1330.0907	3.0000
1.4732	1.6283	0.7062	0.5228	1.0896	1.6085	886.1286	1306.7479	623.0732	318.2701	637.4380	573.6942	3.0000
1.8852	1.2722	1.6857	0.6978	0.8380	1.7293	964.2372	234.3258	654.0473	934.1609	617.2375	431.3929	3.0000
1.3612	1.0693	0.8584	0.7595	4.3130	1.1792	1080.9512	246.8950	640.5803	566.0629	1193.6251	382.9117	3.0000
1.5340	1.8070	0.8214	0.9215	0.9056	1.5998	294.9273	833.6073	791.4107	998.3536	595.6903	464.6115	3.0000
1.0593	1.4094	0.9137	0.6317	0.8292	3.8670	879.3951	660.7808	968.7262	749.2141	791.8596	305.2520	3.0000
1.4750	1.2804	1.7898	0.8001	2.9521	1.5869	838.9941	380.2183	393.6853	801.7354	432.2907	582.2233	3.0000
1.6723	1.4493	1.4593	0.8178	1.3029	1.5067	772.5569	492.8922	993.8646	491.5455	737.9916	279.2158	3.0000
1.0328	0.6113	0.8937	0.6278	0.9376	7.2188	1382.6120	1092.1737	453.3890	370.3425	455.1846	533.7421	3.0000
1.7444	1.0734	1.3788	0.5447	1.7140	4.8231	570.5519	177.7644	660.7808	503.2169	511.7460	226.6945	3.0000
0.9832	0.6969	0.7061	0.7966	4.0153	1.5888	508.1548	1063.4441	746.9696	730.3603	296.2740	612.7485	3.0000
0.9212	0.5871	1.9012	0.8386	0.9678	1.7823	719.1378	552.1470	990.2734	1113.7209	733.0537	1154.5708	3.0000
0.9194	0.7077	0.6359	0.6852	0.9815	15.5660	671.1055	877.5995	185.8446	206.0451	362.2623	741.5828	3.0000
1.2324	0.8212	0.7502	0.8146	1.8777	5.4559	856.5012	957.0548	1000.1492	759.5388	1131.6769	472.2428	3.0000
0.7803	0.5851	0.5842	0.8410	3.1578	6.8864	635.1935	267.0955	362.2623	454.7357	399.9699	421.5171	3.0000
0.7404	1.2643	0.7466	1.7043	1.2463	1.3236	532.8443	164.2974	341.1640	507.7059	630.7045	443.9621	3.0000
1.0106	1.2411	0.5242	0.9985	2.5538	1.2729	801.7354	475.8340	927.8763	579.9788	150.3815	516.6839	3.0000
1.3861	0.8442	0.5926	0.6156	4.5905	1.5259	371.2403	742.4806	890.1687	551.6981	643.7226	582.2233	3.0000
0.9414	1.4327	0.6775	1.1341	1.2483	6.4177	915.7560	173.7243	571.4497	919.7961	457.4291	609.6062	3.0000
0.8474	0.9753	0.8102	0.8759	1.3015	7.6024	359.5689	249.1395	538.2311	411.1924	819.2425	707.0175	3.0000
1.3362	0.9726	0.6793	0.8002	1.5974	1.0835	437.6775	329.0437	296.2740	377.0760	543.6179	426.9039	3.0000
0.8226	1.5189	0.5874	1.0627	3.7042	1.4349	189.4358	540.9245	934.6098	570.1030	741.1339	619.0331	3.0000
1.0041	1.2870	0.6721	2.8513	1.6887	1.4749	489.3010	588.9568	331.2882	465.0604	554.3915	237.0192	3.0000
0.6245	0.8594	0.5901	0.8765	2.0829	2.9054	338.9195	269.7889	426.9039	418.3748	458.7758	221.3077	3.0000
2.4683	1.7090	0.6604	0.8728	1.5744	1.3489	396.3787	206.0451	660.7808	905.8802	487.9543	391.4408	3.0000
1.3550	1.1996	0.3551	1.0745	4.4186	1.4680	710.1598	510.3993	152.1771	634.2957	711.9554	239.7126	3.0000
1.6074	0.6882	0.5236	1.6704	4.0339	11.1878	844.8298	834.5051	158.4617	298.5185	623.9710	975.0108	3.0000
0.9251	0.5821	0.5081	0.9775	5.5646	1.8813	443.0643	251.3840	426.9039	505.9103	450.6956	764.4767	3.0000
0.7439	1.0765	0.5798	1.1851	1.8644	1.9910	332.1860	1237.6173	1121.8011	469.5494	494.6878	682.7769	3.0000
0.6805	1.3428	0.8834	0.7722	7.1917	1.3722	205.1473	995.2113	465.9582	1177.0158	1059.4040	299.4163	3.0000
1.1583	1.1792	0.9222	0.5327	2.1560	8.5584	194.3737	325.9014	479.4252	282.8070	705.2219	215.9209	3.0000
1.4040	0.8641	0.5492	0.5256	1.3143	2.9539	188.9869	575.0409	458.3269	377.0760	261.7087	333.0838	3.0000
2.1389	0.7482	0.7922	0.7644	7.9750	3.8648	989.3756	232.9791	1101.6006	525.2130	500.9724	231.1835	3.0000
1.8033	1.0700	0.6632	0.6540	1.0759	8.6513	442.1665	181.8045	715.9955	632.5001	470.4472	210.5341	3.0000
3.1591	1.3226	0.5588	0.8417	7.8168	7.6097	547.2091	163.3996	852.0122	662.1275	905.8802	544.5157	3.0000
1.6874	1.0159	1.0045	0.6768	8.3802	5.6773	352.8354	271.5845	704.7730	644.1715	189.4358	521.6218	3.0000
0.8006	1.5018	1.0293	0.8250	8.7214	1.2328	407.1523	478.0785	680.0835	280.5625	715.9955	257.2197	3.0000
0.6552	0.6695	0.6924	0.4692	1.1956	1.5829	975.4597	678.2879	845.2787	154.8705	443.5132	237.0192	3.0000
0.7321	1.4260	0.6049	3.4268	3.7057	1.4680	1319.7660	669.7588	711.5065	173.2754	300.3141	205.1473	3.0000
0.3646	1.2336	0.7238	0.7451	1.6171	1.4553	161.1551	584.9167	257.2197	640.5803	649.5583	399.9699	3.0000
1.0844	0.9737	0.4862	0.4899	2.2673	1.1196	713.7510	405.8056	646.8649	343.4085	290.4383	524.7641	3.0000
0.6592	1.3745	0.7481	0.5266	1.1616	11.8036	215.4720	906.3291	798.5931	252.2818	381.5650	1018.1052	3.0000
0.7167	1.5852	0.5459	0.7058	4.4153	1.9389	877.1506	393.6853	694.8972	665.2698	698.4884	545.4135	3.0000
0.8173	1.2378	0.8134	2.2954	1.6982	1.8060	606.9128	214.5742	568.7563	893.3110	185.3957	942.6900	3.0000
0.6725	1.1277	1.3371	0.7454	0.9631	6.1900	307.9454	571.8986	219.9610	718.2400	593.8947	406.7034	3.0000
1.4911	1.1479	0.8114	0.7211	3.4763	1.8020	935.0587	626.2155	1213.8256	524.7641	339.3684	465.9582	3.0000
1.1605	1.3015	0.6748	0.8324	0.7653	1.4742	694.4483	518.4795	647.3138	364.0579	909.9203	714.6488	3.0000
0.9994	0.8201	0.7589	0.8490	3.1661	1.6039	751.0097	461.9181	352.3865	401.7655	191.6803	414.7836	3.0000
1.1407	0.8299	0.6625	0.7767	5.5077	1.5972	319.6168	303.0075	480.3230	382.9117	527.9064	507.7059	3.0000
0.8393	1.1497	0.8208	0.7063	4.5022	6.6649	526.1108	431.8418	235.6725	345.2041	167.8886	470.4472	3.0000
0.8895	1.0525	0.5107	0.8305	1.0975	1.4714	639.2336	621.7265	456.0824	213.6764	503.6658	498.7279	3.0000
0.6925	1.0702	0.9313	1.4615	0.9651	1.4979	615.4419	522.9685	670.2077	610.5040	741.5828	573.6942	3.0000
0.6568	1.0140	1.4115	0.6014	1.2777	1.6255	771.6591	588.9568	713.3021	577.7343	640.5803	783.3305	3.0000
1.1608	1.2925	0.6990	3.3905	4.9596	1.5506	961.5438	864.5814	303.9053	516.2350	261.7087	526.1108	3.0000
1.0642	1.1503	0.7038	0.9227	1.1684	1.2080	748.3163	816.1002	572.7964	741.5828	728.5647	234.7747	3.0000
2.4974	1.0971	0.6391	0.7384	1.8142	12.9976	177.3155	453.3890	504.1147	566.5118	360.4667	382.9117	3.0000
0.8334	1.4174	0.8203	0.6763	1.1070	3.4812	874.4572	777.9437	337.1239	158.0128	335.3283	653.5984	3.0000
0.7138	1.0015	1.1085	1.2277	3.0463	1.3185	384.2584	506.3592	1420.7685	907.6758	258.1175	317.3723	3.0000
0.8221	1.3372	0.5275	0.8381	1.0188	1.7133	624.8688	787.3706	545.4135	878.4973	585.8145	584.4678	3.0000
1.2142	0.9251	0.4409	0.8333	1.2615	1.7437	911.7159	796.3486	1137.0637	1028.4299	730.3603	516.6839	3.0000
1.2075	1.1360	0.6924	0.7461	1.3285	1.8057	1007.3316	555.2893	963.3394	866.3770	548.1069	510.3993	3.0000
0.9751	0.8364	0.6093	1.7257	1.0715	1.3235	970.0729	358.6711	962.8905	688.1637	454.2868	411.1924	3.0000
0.7587	0.8844	0.7199	0.7513	5.6667	1.2136	615.8908	182.7023	1288.7919	288.6427	521.1729	580.8766	3.0000
1.1107	0.8606	0.6410	0.9388	1.5496	7.8337	186.7424	208.7385	735.2982	716.4444	723.1779	705.6708	3.0000
2.6947	1.1239	0.5879	0.7274	2.1666	7.3767	214.1253	680.0835	1289.6897	534.6399	214.5742	640.5803	3.0000
3.0897	1.3511	0.4280	0.9569	4.5019	1.4492	392.7875	923.3873	874.0083	504.5636	284.1537	569.2052	3.0000
0.9151	1.1518	0.5948	0.7553	3.0895	4.7225	695.3461	643.7226	1179.2603	276.9713	956.1570	191.2314	3.0000
0.7732	1.0143	0.4809	0.7630	1.7298	1.5425	536.4355	453.3890	1303.1567	575.0409	395.9298	518.4795	3.0000
2.0917	1.3746	0.6894	2.4313	1.7128	1.5661	438.1264	361.8134	1256.9200	411.1924	487.0565	449.7978	3.0000
0.9919	1.1894	0.9911	1.3520	1.6338	1.5700	626.2155	446.6555	325.0036	1167.5889	713.3021	627.5622	3.0000
1.1135	1.1732	0.7875	0.7837	1.2747	1.8449	923.3873	496.0345	1096.2138	339.3684	600.6282	526.1108	3.0000
1.3984	2.1210	0.6391	1.1396	7.7783	2.6180	445.3088	917.5516	892.8621	807.5711	706.1197	462.8159	3.0000
0.9113	1.5914	0.6296	0.9179	1.5628	6.0153	669.7588	339.8173	320.5146	951.2191	250.4862	474.4873	3.0000
0.9670	2.8675	0.5270	1.1549	2.0821	2.0011	1202.1542	368.5469	823.7315	369.4447	256.3219	225.3478	3.0000
0.8653	1.4339	1.5779	1.8175	5.1304	1.7100	726.7691	375.7293	195.2715	599.2815	795.8997	605.5661	3.0000
0.6387	1.5108	0.8885	0.6779	0.8452	11.0919	242.8549	410.2946	402.6633	838.5452	828.6694	395.0320	3.0000
1.2675	2.0068	0.6522	0.7940	3.0555	1.8476	775.2503	261.7087	900.4934	1122.6989	173.7243	524.3152	3.0000
0.8576	1.0561	0.6404	0.9292	3.4053	6.0767	976.3575	450.2467	1049.5282	650.4561	706.1197	364.5068	3.0000
0.4681	1.5254	0.6600	0.7568	1.7442	3.3403	417.0281	227.5923	1106.5385	659.4341	381.1161	500.5235	3.0000
0.7789	1.6287	0.4892	0.8215	0.8133	1.8059	965.1350	348.7953	516.6839	531.9465	698.0395	432.7396	3.0000
0.9604	1.4726	0.4560	0.7824	1.9937	1.7823	525.6619	1012.7184	1000.1492	559.3294	1382.1631	216.8187	3.0000
1.2316	1.4291	0.5437	2.7544	6.1249	11.5938	1358.8203	448.4511	576.3876	191.6803	1082.7468	570.5519	3.0000
1.3713	2.0662	0.5112	0.8488	0.7537	3.0537	406.2545	437.6775	1050.8749	731.7070	212.3297	594.3436	3.0000
0.6936	1.4243	0.4517	0.5671	1.2737	1.8800	965.1350	566.5118	284.1537	1241.2085	598.8326	463.7137	3.0000
0.6248	2.2000	0.5811	0.6073	8.9296	5.1347	434.5352	825.0782	789.6151	216.8187	734.8493	377.0760	3.0000
0.5697	1.1590		2.0621	6.2872	1.5658	557.9827	334.4305		724.5246	1091.7248	837.6474	3.0000
0.9992	0.9781		0.7422	1.5008	1.3067	269.3400	479.8741		390.0941	859.6435	579.5299	3.0000
0.8291	1.3976		0.8938	1.2481	1.5172	742.0317	607.8106		1304.9523	538.6800	481.6697	3.0000
0.6017	1.2600		0.6102	4.4492	2.8208	291.3361	428.6995		373.0359	399.5210	434.5352	3.0000
0.5378	1.0669		0.6401	2.5592	10.2207	265.7488	450.6956		248.6906	941.3433	161.6040	3.0000
1.0270	1.4471		1.2942	1.2149	1.4534	385.6051	621.2776		188.9869	645.5182	537.3333	3.0000
0.9065	0.9469		1.2661	1.4056	1.6472	228.4901	185.8446		634.7446	152.1771	235.6725	3.0000
0.6518	1.3070		1.1440	4.5736	1.7258	678.7368	201.1072		736.1960	616.7886	745.1740	3.0000
0.9421	1.4292		1.5180	1.1703	1.0678	223.1033	476.7318		369.8936	456.5313	450.6956	3.0000
0.7241	1.4946		0.8301	1.3028	1.7069	1135.7170	584.0189		731.2581	798.5931	898.6978	3.0000
1.1647	1.5174		0.7557	0.9643	1.6350	359.5689	183.6001		628.4600	584.4678	1022.5942	3.0000
0.9446	1.4512		4.5285	1.5930	1.1847	527.4575	502.7680		469.5494	253.1796	395.0320	3.0000
1.2699	1.7530		0.6707	1.4054	1.1451	311.5366	385.6051		277.8691	758.1921	577.7343	3.0000
2.6545	1.3851		0.6386	1.1549	1.3739	213.2275	572.7964		270.2378	794.5530	694.8972	3.0000
1.8093	1.8064		1.0358	1.5294	3.1047	513.9905	499.6257		265.7488	229.3879	432.2907	3.0000
1.2431	1.9547		0.8665	1.0343	4.4607	311.5366	577.2854		1044.1414	469.9983	474.9362	3.0000
1.0255	1.3101		2.7331	3.1597	3.1476	428.6995	597.0370		744.2762	861.8880	618.1353	3.0000
1.3105	1.2725		1.6119	1.5894	2.3995	654.4962	406.7034		582.6722	416.5792	290.8872	3.0000
1.1276	1.1033		0.7429	5.0627	1.9796	654.9451	520.7240		660.3319	470.8961	988.4778	3.0000
1.2098	1.3302		1.0236	2.0442	4.2873	545.4135	276.9713		410.2946	394.5831	733.5026	3.0000
1.7246	1.1566		0.8757	1.6118	11.7166	471.3450	584.0189		1030.6744	1040.1013	670.2077	3.0000
0.6271	0.8674		1.2708	1.4051	2.6067	522.5196	326.7992		610.0551	606.9128	227.5923	3.0000
0.7444	1.2608		0.8281	0.7883	2.0594	877.1506	1204.3987		503.6658	1357.4736	466.8560	3.0000
0.8736	1.2632		0.8367	2.2714	1.7752	762.6811	250.9351		811.1623	945.3834	578.1832	3.0000
0.9226	1.1487		0.8288	5.0406	7.5258	623.9710	592.9969		670.6566	362.2623	285.0515	3.0000
1.1250	1.2401		0.9427	1.6399	6.4176	331.7371	396.8276		431.8418	916.2049	335.3283	3.0000
0.8227	1.4144		0.8287	4.8265	1.7515	300.7630	541.3734		246.4461	261.7087	303.9053	3.0000
1.9552	1.0799		0.8103	3.7578	8.0267	182.7023	407.1523		788.7173	762.2322	724.5246	3.0000
0.7914	0.8988		0.6475	3.2587	1.7257	498.2790	297.6207		153.0749	396.3787	684.1236	3.0000
1.0796	1.1176		0.5935	3.1148	8.1965	1107.4363	981.2954		422.8638	846.1765	430.0462	3.0000
0.5825	1.1664		0.5506	1.3682	1.7258	364.0579	271.1356		744.7251	671.5544	657.6385	3.0000
0.7268	1.1150		1.3397	1.2954	1.4524	202.0050	267.5444		834.5051	655.3940	578.6321	3.0000
0.8307	1.0604		0.7185	1.7197	1.7756	516.2350	399.5210		218.6143	754.6009	470.4472	3.0000
1.1062	0.9403		0.7177	3.6567	2.9619	333.0838	529.2531		303.9053	521.6218	487.5054	3.0000
0.8065	1.1039		0.9863	2.0276	1.2262	670.2077	1125.3923		664.8209	409.8457	837.6474	3.0000
0.9335	1.4361		0.8823	2.0427	1.3105	811.1623	218.6143		671.1055	305.2520	500.5235	3.0000
0.9586	0.9832		0.7646	4.9511	1.2780	692.6527	646.4160		827.3227	264.8510	556.6360	3.0000
0.9973	0.8887		3.2857	1.0793	2.5507	587.1612	477.1807		168.3375	688.1637	926.5296	3.0000
0.7483	1.1438		0.7553	4.7293	1.1320	1216.9679	559.7783		424.2105	731.2581	508.6037	3.0000
0.8217	0.9339		0.7896	1.3213	6.8254	652.2517	538.2311		489.3010	719.5867	389.1963	3.0000
1.1263	1.0449		1.0381	6.4044	1.6313	449.7978	508.1548		463.2648	680.0835	670.2077	3.0000
0.8247	1.0063		1.0082	1.9315	1.1902	905.4313	541.3734		688.6126	894.6577	641.9270	3.0000
1.1427	0.7046		0.5755	1.6378	1.3461	979.9487	495.5856		314.2300	458.3269	513.0927	3.0000
1.1231	0.9053		0.7860	1.8865	4.1863	938.6499	399.9699		781.0860	290.8872	493.7900	3.0000
1.9369	1.0192		2.5142	2.6859	10.3633	283.7048	647.7627		383.8095	601.9749	417.0281	3.0000
1.0691	1.2496		4.3112	1.3961	2.3608	755.9476	647.7627		699.3862	708.8131	697.5906	3.0000
0.9966	1.3506		1.0949	1.1081	4.1466	808.9178	587.1612		417.4770	437.2286	299.8652	3.0000
0.9269	1.3191		0.8522	1.3374	10.7535	240.6104	672.9011		592.9969	425.1083	895.1066	3.0000
0.8242	1.7524		0.8877	4.5257	13.5370	740.6850	175.0710		349.6931	915.7560	190.7825	3.0000
0.9242	1.5758		1.2028	1.2674	1.7995	342.9596	266.6466		777.9437	526.5597	569.2052	3.0000
0.9156	1.2566		3.3159	1.5051	1.3722	752.3564	275.6246		192.1292	198.4138	536.8844	3.0000
0.9940	1.0762		0.6967	5.6717	2.2737	768.5168	637.8869		635.6424	168.3375	229.8368	3.0000
0.7251	0.9391		0.6971	1.1189	2.0152	383.3606	549.4536		630.7045	868.6215	299.8652	3.0000
1.0404	1.0730		0.9780	1.2141	1.2723	990.2734	168.3375		876.7017	488.8521	739.3383	3.0000
1.0607	0.8720		0.7215	3.5462	1.5278	744.7251	164.7463		156.2172	182.7023	1225.0481	3.0000
1.1530	0.9158		0.8078	4.4736	1.8589	541.8223	183.1512		461.0203	685.0214	670.6566	3.0000
1.0509	1.1446		0.8506	1.0465	4.1689	172.3776	501.8702		868.1726	645.9671	722.2801	3.0000
0.9451	1.3378		1.0502	2.5163	1.7162	698.9373	392.7875		307.9454	916.6538	754.1520	3.0000
1.1108	1.2896		0.6100	1.1805	9.3478	955.7081	356.4266		794.5530	773.0058	263.5043	3.0000
1.0105	1.4553		0.7459	4.7455	2.3621	339.3684	503.6658		253.6285	983.9888	330.8393	3.0000
1.2519	1.4777		0.9931	1.5467	11.8477	152.1771	592.9969		541.8223	671.1055	534.6399	3.0000
0.4836	1.0210		1.1207	3.7684	1.8362	294.4784	627.5622		755.4987	384.7073	212.3297	3.0000
0.5289	2.5671		0.8055	2.8265	1.9918	150.3815	212.3297		313.3322	455.1846	174.6221	3.0000
0.9998	1.4843		0.9944	2.4565	4.7275	654.4962	377.5249		286.8471	436.3308	181.3556	3.0000
0.6297	1.1777		1.1437	0.7901	1.8417	729.4625	513.0927		775.2503	300.3141	254.9752	3.0000
1.2550	1.0756		2.7198	0.7638	1.7447	455.1846	317.3723		570.1030	584.9167	597.0370	3.0000
0.9176	1.8927		2.5247	1.7872	1.9776	402.6633	236.1214		324.1058	195.2715	350.5909	3.0000
1.0351	1.7646		1.2641	1.9136	2.4363	211.8808	179.1111		414.3347	263.5043	305.2520	3.0000
0.7591	1.5496		1.5669	3.4474	3.5042	550.8003	592.5480		1219.6613	407.1523	414.7836	3.0000
0.5899	1.9553		1.0421	1.4951	3.7301	170.5820	398.1743		924.7340	1098.4583	437.6775	3.0000
0.7705	3.3930		1.0876	1.2552	1.9596	909.4714	265.7488		491.0966	551.6981	507.2570	3.0000
0.6944	2.6727		5.2611	4.6058	4.3277	951.6680	295.3762		634.2957	572.7964	417.9259	3.0000
0.7028	1.0999		0.9081	0.7469	7.6178	186.2935	217.2676		608.7084	398.1743	305.2520	3.0000
1.1599	1.0368		1.0685	1.9662	2.5685	1301.8100	298.5185		422.8638	305.2520	1026.6343	3.0000
0.7188	2.6960		0.9389	0.6849	1.8581	439.9220	469.5494		716.8933	462.3670	248.2417	3.0000
0.9257	1.7031		1.1408	1.9557	5.6971	449.3489	348.7953		575.9387	182.7023	514.4394	3.0000
1.0559	1.8741		0.8835	1.7772	3.1203	529.7020	247.7928		522.9685	281.4603	295.3762	3.0000
0.8824	2.0547		0.9031	8.5423	5.3822	763.1300	564.2673		647.3138	445.7577	477.1807	3.0000
0.5466	1.1226		1.4233	2.0368	1.9230	160.7062	168.7864		417.9259	566.0629	797.2464	3.0000
0.6559	1.5562			1.3320	9.3998	600.1793	280.1136			446.6555	489.3010	3.0000
0.8865	1.1568			1.0104	2.0039	318.7190	313.3322			609.6062	520.7240	3.0000
0.9195	1.2412			1.2362	1.3068	957.5037	330.3904			623.0732	542.7201	3.0000
0.7680	1.0762			8.3198	1.4831	532.8443	273.8290			1084.0935	713.7510	3.0000
1.1873	1.0177			1.0253	1.7235	805.7755	812.5090			516.2350	271.5845	3.0000
0.9024	1.1013			1.1923	1.3456	626.6644	610.0551			188.9869	517.1328	3.0000
1.0183	1.1313			1.4441	1.3881	1383.9587	262.6065			674.6967	829.5672	3.0000
0.5305	1.4605			1.2586	7.0800	584.0189	831.8117			287.7449	255.8730	3.0000
0.5515	1.3141			0.7781	1.5391	1080.5023	967.3795			635.6424	749.2141	3.0000
1.0738	1.2756			1.3439	3.1411	224.4500	593.4458			962.4416	555.7382	3.0000
0.3769	1.1188			1.3470	1.1029	239.7126	496.9323			366.3024	537.3333	3.0000
0.6700	1.2886			1.3402	1.4514	487.5054	700.2840			474.0384	410.2946	3.0000
0.4465	1.0052			1.5329	3.1614	181.8045	597.0370			521.6218	298.9674	3.0000
1.0056	1.1418			2.6124	1.7284	704.3241	617.6864			259.0153	615.4419	3.0000
1.0265	1.2339			7.9783	1.7838	685.0214	1136.6148			632.9490	702.5285	3.0000
0.9325	0.9700			1.0800	1.5245	1366.4516	530.5998			581.7744	155.3194	3.0000
1.0210	0.6892			1.8045	5.3232	924.2851	250.9351			568.3074	328.5948	3.0000
0.7470	1.5225			4.6624	1.0445	294.0295	689.9593			513.0927	337.5728	3.0000
1.0529	1.0731			1.6415	1.0162	535.0888	739.7872			531.4976	226.6945	3.0000
1.2836	0.9869			1.3744	0.8004	269.3400	497.3812			531.9465	184.4979	3.0000
0.8188	1.1124			6.5435	0.8237	158.9106	873.5594			487.9543	153.5238	3.0000
1.1812	1.2138			9.4127	2.1785	273.8290	363.6090			378.8716	686.8170	3.0000
1.0096	1.3253			1.3771	1.3181	559.3294	562.9206			1261.8579	426.9039	3.0000
0.9999	1.1019			6.5057	1.8994	250.0373	237.4681			304.3542	654.4962	3.0000
0.9733	1.1129			6.7901	1.4926	336.2261	880.2929			713.7510	216.8187	3.0000
0.6286	1.2925			1.5384	1.3997	553.9426	494.2389			520.2751	1269.4892	3.0000
0.7872	1.1581			5.2639	2.0586	284.6026	499.6257			1160.8554	262.6065	3.0000
0.8199	0.9832			1.7297	12.4747	842.5853	487.5054			765.3745	1072.8710	3.0000
1.0115	1.0003			5.4920	1.6611	1216.5190	470.8961			436.3308	979.0509	3.0000
0.6630	0.9655			8.8283	2.8037	774.8014	490.1988			615.4419	211.8808	3.0000
1.0655	1.2393			4.9077	1.4154	557.9827	355.5288			694.4483	634.2957	3.0000
0.9109	1.0590			1.2290	1.5008	690.8571	294.9273			419.2726	913.0626	3.0000
0.9494	1.0551			1.1060	1.7898	366.7513	226.6945			263.5043	530.1509	3.0000
1.1028	2.6077			1.4466	6.0257	519.8262	1101.6006			1005.5360	780.1882	3.0000
0.6383	0.9845			2.8631	1.2902	361.3645	385.6051			492.4433	184.4979	3.0000
0.9919	1.3385			1.2240	1.4398	1476.8810	1109.2319			500.5235	1073.3199	3.0000
0.7054	1.3279			3.8571	5.8767	390.5430	631.1534			901.8401	409.3968	3.0000
0.7854	1.2892			0.9148	1.8049	487.9543	582.2233			347.4486	660.7808	3.0000
0.9905	1.1982			1.2396	2.6232	519.8262	343.8574			333.9816	821.4870	3.0000
1.1566	1.1651			7.3564	1.9282	652.2517	474.4873			454.7357	659.4341	3.0000
0.9083	1.0591			7.6761	1.7512	373.0359	450.2467			161.6040	749.2141	3.0000
1.3061	1.1034			1.3118	7.4784	706.1197	799.9398			356.4266	1032.0211	3.0000
1.2989	1.3711			11.1759	3.2959	464.1626	228.0412			587.1612	581.7744	3.0000
0.8459	1.3458			9.0819	5.6207	827.7716	1423.9108			624.8688	294.4784	3.0000
0.8795	1.9810			4.7265	1.4047	905.4313	553.0448			197.0671	364.9557	3.0000
1.1358	1.2036			10.4153	10.5049	383.3606	497.3812			307.4965	384.2584	3.0000
1.0289	1.6914			4.0153	1.7001	1182.4026	450.6956			734.8493	985.3355	3.0000
1.0336	1.7745			1.0478	1.3142	723.1779	505.9103			630.2556	505.0125	3.0000
1.0648	1.6753			3.4415	1.2375	1123.5967	512.6438			487.5054	595.2414	3.0000
0.9322	1.8307			1.1471	11.4342	945.3834	670.2077			503.6658	1382.6120	3.0000
0.9080	0.9858			5.7730	1.8583	741.1339	302.1097			849.7677	826.8738	3.0000
1.5087	1.8273			1.0260	1.0110	786.0239	215.4720			401.7655	377.0760	3.0000
0.6156	0.4531			0.9837	1.4773	816.1002	530.1509			716.4444	773.9036	3.0000
0.8332	1.5362			1.6101	1.2002	976.3575	207.8407			541.3734	571.8986	3.0000
0.9947	0.6170			1.3109	1.0370	782.4327	272.4823			330.3904	700.7329	3.0000
1.0015	0.4484			2.0193	1.5867	280.5625	183.6001			384.2584	573.6942	3.0000
0.7617	0.7165			7.6798	1.6075	680.0835	299.8652			174.1732	1097.1116	3.0000
0.9694	2.2219			5.7388	5.1169	897.8000	455.6335			705.6708	268.4422	3.0000
0.8442	1.9793			1.7730	1.3215	795.0019	283.2559			582.2233	244.6505	3.0000
1.1357	2.2055			1.0036	1.6373	782.4327	160.2573			541.8223	308.3943	3.0000
1.0116	1.5744			1.1001	5.0166	788.7173	582.6722			608.7084	256.7708	3.0000
0.7692	1.9364			0.9025	8.6856	1087.6847	327.2481			706.5686	498.7279	3.0000
0.7461	1.1787			1.4728	1.1897	527.4575	452.4912			609.6062	257.2197	3.0000
0.6957	1.1643			7.0077	8.0261	401.7655	421.0682			830.0161	689.9593	3.0000
0.5984	1.2581			0.8765	1.4002	618.5842	1456.6805			442.1665	824.1804	3.0000
0.9094	1.2858			1.2383	6.1559	338.9195	435.8819			558.8805	614.9930	3.0000
0.5661	1.2428			1.5687	7.9835	534.6399	345.2041			823.7315	821.9359	3.0000
0.5609	1.2696			1.3464	1.3930	522.5196	618.1353			185.8446	579.0810	3.0000
0.5791	0.9256			4.7068	1.2406	925.6318	461.9181			397.2765	389.1963	3.0000
1.0597	1.0430			15.7721	1.1252	168.3375	252.2818			937.7521	742.4806	3.0000
0.8236	1.0626			1.6858	1.6708	958.4015	519.8262			590.7524	693.9994	3.0000
0.8923	1.2629			1.3799	1.7549	216.3698	553.0448			280.1136	922.9384	3.0000
0.9342	1.0791			1.5940	4.5410	169.2353	626.6644			558.4316	434.5352	3.0000
0.8869	1.1429			1.4653	1.6740	728.5647	196.6182			472.2428	652.2517	3.0000
0.9011	1.0059			1.5365	4.1409	211.8808	826.4249			527.4575	822.3848	3.0000
1.0568	1.0837			5.3670	10.5120	1379.0208	557.9827			297.1718	868.6215	3.0000
0.9213	0.9940			3.2572	1.6575	178.2133	523.8663			639.6825	604.6683	3.0000
	1.2473			4.8654	1.5318		223.1033			377.9738	236.1214	3.0000
	1.1751			1.2582	7.4305		904.0846			383.3606	1220.5591	3.0000
	1.4719			4.0552	7.8701		810.2645			305.7009	1494.8370	3.0000
	0.7894			1.0235	8.1918		721.3823			694.4483	940.4455	3.0000
	1.0317			1.0363	4.2385		456.0824			512.6438	354.6310	3.0000
	0.9962			1.1202	1.3767		531.4976			415.2325	729.9114	3.0000
	0.8793			0.9716	1.3812		595.6903			518.0306	586.7123	3.0000
	0.6927			0.9450	1.3813		314.6789			678.2879	512.6438	3.0000
	0.9869			1.1829	0.9810		719.1378			420.6193	577.2854	3.0000
	1.2600			1.2512	1.2258		1072.8710			1005.0871	266.6466	3.0000
	1.0990			8.9911	4.2314		287.2960			809.8156	500.9724	3.0000
	0.9311			1.2627	1.2551		195.2715			469.5494	258.5664	3.0000
	0.9791			5.4369	0.9785		240.1615			688.1637	150.8304	3.0000
	1.3637			0.9791	10.7196		1492.1436			317.3723	603.3216	3.0000
	1.0960			1.0819	9.9356		767.1701			700.7329	817.4469	3.0000
	0.8007			1.1403	1.1507		254.9752			746.5207	225.3478	3.0000
	2.9923			1.1258	7.4680		671.1055			565.1651	515.3372	3.0000
	2.0865			1.8383	0.8439		641.9270			756.8454	1196.7674	3.0000
	2.2456			1.0874	5.4083		907.6758			619.4820	326.7992	3.0000
	1.1227			1.9488	7.1322		634.7446			221.7566	377.9738	3.0000
	2.6392			1.1260	1.5267		1118.6588			528.3553	596.5881	3.0000
	3.4978			1.7936	1.5827		822.3848			298.0696	693.9994	3.0000
	1.4991			5.2617	1.0821		715.9955			1155.4686	150.3815	3.0000
	1.1983			1.6422	2.3052		342.0618			206.9429	296.7229	3.0000
	0.9276			5.6041	1.5567		1431.0932			766.7212	373.0359	3.0000
	1.3860			1.1394	1.2770		409.8457			754.1520	472.2428	3.0000
	1.2767			1.0303	0.8707		1076.4622			533.2932	818.3447	3.0000
	0.8570			0.8454	1.7328		1395.6301			601.9749	419.2726	3.0000
	0.8210			0.9835	8.0779		407.6012			626.6644	456.5313	3.0000
	1.0214			0.8018	13.5465		444.4110			156.6661	904.9824	3.0000
	1.1406			4.0067	2.1666		527.9064			461.4692	510.8482	3.0000
	0.6954			0.7599	2.3426		356.8755			180.9067	517.5817	3.0000
	1.0870			1.6460	6.5619		695.7950			261.7087	520.7240	3.0000
	0.7751			1.4573	1.6692		600.6282			450.2467	994.3135	3.0000
	1.5342			6.8166	1.0437		406.2545			767.1701	619.4820	3.0000
				1.3823	11.4178					619.9309	161.1551	3.0000
				6.8509	1.0967					254.0774	213.6764	3.0000
				5.7594	2.6519					350.5909	810.2645	3.0000
				3.3720	4.9678					611.4018	863.6836	3.0000
				0.8393	4.9210					279.2158	1251.9821	3.0000
				5.6253	4.3920					222.6544	1014.9629	3.0000
				10.6902	1.5508					577.2854	808.9178	3.0000
				1.8473	8.9492					534.1910	228.9390	3.0000
				4.2379	1.6949					384.7073	812.5090	3.0000
				10.7836	1.6066					211.4319	742.4806	3.0000
				1.6708	1.5241					178.6622	416.1303	3.0000
				7.0010	1.4872					181.3556	265.2999	3.0000
				2.3833	6.2311					492.4433	247.3439	3.0000
				1.4806	6.9609					160.2573	803.0821	3.0000
				1.7611	8.2431					439.4731	338.0217	3.0000
				5.7835	1.1647					420.6193	193.4759	3.0000
				0.9366	1.5297					323.6569	771.2102	3.0000
				1.4579	1.2571					571.8986	1135.7170	3.0000
				9.8180	5.2501					424.6594	667.5143	3.0000
				5.9155	0.9873					576.3876	521.1729	3.0000
				1.4123	4.5117					339.8173	513.5416	3.0000
				1.1460	1.3186					672.0033	468.2027	3.0000
				0.8400	1.0244					337.1239	355.0799	3.0000
				1.0780	6.1674					848.4210	215.4720	3.0000
				7.7000	1.0359					230.2857	261.7087	3.0000
				1.0833	3.0270					662.5764	333.5327	3.0000
				1.6507	1.7622					412.0902	568.3074	3.0000
				2.5254	1.5762					918.4494	252.7307	3.0000
				1.4694	1.2080					631.1534	514.8883	3.0000
				3.7006	3.6985					537.3333	1000.5981	3.0000
				1.2193	1.3216					789.1662	533.7421	3.0000
				0.6195	1.6209					341.6129	721.3823	3.0000
				0.7248	1.7836					169.2353	622.6243	3.0000
				1.0784	3.4461					692.2038	438.1264	3.0000
				2.3735	7.3061					299.4163	221.7566	3.0000
				0.9936	1.3107					935.9565	339.3684	3.0000
				1.0994	0.8358					639.2336	1036.5101	3.0000
				5.1410	0.9700					523.8663	449.7978	3.0000
				5.1449	1.2052					840.7897	276.0735	3.0000
				1.0571	1.2638					1004.6382	674.2478	3.0000
				0.9371	5.3495					720.0356	543.1690	3.0000
				1.0355	1.1482					680.0835	707.9153	3.0000
				1.1307	0.8464					645.9671	266.6466	3.0000
				4.8831	1.4217					694.4483	839.8919	3.0000
				1.3908	0.9460					476.7318	293.5806	3.0000
				1.0096	0.8295					560.2272	563.3695	3.0000
				7.9748	3.9645					888.8220	527.9064	3.0000
				1.2145	4.8934					773.4547	193.4759	3.0000
				1.1017	1.1983					195.2715	227.1434	3.0000
				1.0654	1.3530					542.7201	1370.4917	3.0000
				0.9887	1.5445					812.0601	1152.7752	3.0000
				1.0860	2.9196					420.6193	1107.4363	3.0000
				3.6682	1.1712					321.4124	276.5224	3.0000
				2.6855	1.2653					458.3269	644.1715	3.0000
				1.3751	2.9810					616.3397	535.0888	3.0000
				0.8548	3.3412					348.7953	339.3684	3.0000
				1.3966	1.5784					646.4160	716.8933	3.0000
				1.5259	4.7377					321.8613	259.9131	3.0000
				1.4830	9.1044					184.4979	250.4862	3.0000
				0.9227	1.7968					322.3102	368.5469	3.0000
				1.0402	14.5684					823.7315	160.2573	3.0000
				1.1204	1.6102					575.9387	386.9518	3.0000
				1.1216	1.4855					622.6243	551.6981	3.0000
				1.0931	1.3638					766.7212	295.8251	3.0000
				0.8886	1.3701					613.1974	283.2559	3.0000
				8.7483	1.5136					245.5483	364.9557	3.0000
				8.5624	4.9057					171.4798	563.3695	3.0000
				1.5538	7.3398					648.2116	610.0551	3.0000
				0.9109	1.8712					259.0153	761.3344	3.0000
				0.8737	1.4805					510.3993	818.7936	3.0000
				1.0964	1.3807					256.7708	591.6502	3.0000
				3.9269	1.0525					492.8922	355.9777	3.0000
				0.9638	1.1798					210.0852	516.6839	3.0000
				0.7056	1.5074					174.1732	498.2790	3.0000
				4.0492	3.7174					929.6719	279.6647	3.0000
				1.2886	4.1604					630.7045	511.7460	3.0000
				5.5446	0.9870					617.6864	571.0008	3.0000
				1.2418	5.5217					743.8273	196.6182	3.0000
				3.2413	1.0881					799.4909	1146.9395	3.0000
				1.0472	1.2478					901.3912	597.4859	3.0000
				0.9072	1.2112					1062.9952	752.3564	3.0000
				2.1634	1.1975					1211.1322	318.2701	3.0000
				0.8685	0.8515					529.7020	437.6775	3.0000
				1.5379	5.2645					922.0406	1212.9278	3.0000
				2.0772	12.1705					153.5238	1118.2099	3.0000
				1.5055	1.9155					564.2673	625.3177	3.0000
				1.2481	8.8338					658.0874	610.9529	3.0000
				1.4750	1.3553					265.2999	572.7964	3.0000
				1.2581	1.2187					678.2879	755.9476	3.0000
				1.4068	1.0360					641.9270	567.8585	3.0000
				0.7672	7.1849					569.2052	397.7254	3.0000
				1.6001	0.9548					307.4965	694.4483	3.0000
				1.6463	1.4056					289.5405	586.2634	3.0000
				1.2248	7.2509					495.5856	1049.0793	3.0000
				1.6783	1.1228					838.5452	278.7669	3.0000
				5.9181	3.0086					1040.1013	697.5906	3.0000
				0.7888	5.8039					962.8905	968.2773	3.0000
				0.9120	9.1004					393.2364	1167.1400	3.0000
				0.9615	1.0096					1248.3909	862.3369	3.0000
				0.8564	3.8994					431.3929	1119.1077	3.0000
				0.9185	11.5838					213.6764	546.7602	3.0000
				0.9461	1.3806					364.0579	278.3180	3.0000
				0.9797	1.0028					218.1654	404.4589	3.0000
				0.7327	3.5321					238.8148	487.9543	3.0000
				0.9962	1.6482					185.8446	732.1559	3.0000
				1.3464	1.9768					180.9067	494.6878	3.0000
				1.2420	1.6783					1034.7145	710.6087	3.0000
				5.4134	14.0365					719.1378	1348.9445	3.0000
				1.1949	1.8191					532.8443	494.6878	3.0000
				6.6269	5.8077					528.3553	575.4898	3.0000
				1.0580	1.3024					200.6583	623.9710	3.0000
				3.1450	1.2302					627.1133	375.7293	3.0000
				3.8719	7.6396					857.3990	176.4177	3.0000
				2.1731	1.7855					764.0278	473.5895	3.0000
				0.7472	2.1283					1143.7972	329.4926	3.0000
				0.6169	17.8095					1062.5463	568.3074	3.0000
				0.6100	1.6944					430.9440	531.9465	3.0000
				0.4342	2.0748					289.5405	338.4706	3.0000
				2.2129	1.4397					1109.2319	685.4703	3.0000
				0.3058	5.4400					652.7006	241.9571	3.0000
				0.3112	9.3349					529.7020	769.4146	3.0000
				1.5490	4.8941					1333.2330	220.4099	3.0000
				0.8178	5.1053					661.2297	200.6583	3.0000
				0.8298	3.1141					562.0228	278.3180	3.0000
				0.6388	4.0237					829.1183	277.4202	3.0000
				0.9373	2.3049					706.5686	616.7886	3.0000
				1.2825	2.8263					557.0849	676.0434	3.0000
				0.5465	1.0574					532.8443	547.6580	3.0000
				1.5216	0.8646					868.1726	197.9649	3.0000
				0.9371	0.7254					496.0345	423.3127	3.0000
				1.1386	0.9246					1353.8824	180.0089	3.0000
				0.4416	0.9924					1154.5708	277.4202	3.0000
					0.9234						167.4397	3.0000
					1.0014						270.6867	3.0000
					1.2889						677.3901	3.0000
					1.6134						248.2417	3.0000
					0.8662						483.4653	3.0000
					6.6805						341.1640	3.0000
					7.2028						982.6421	3.0000
					2.4412						452.9401	3.0000
					7.3985						636.5402	3.0000
					1.0958						230.2857	3.0000
					1.1369						340.2662	3.0000
					5.5946						794.1041	3.0000
					4.6101						248.2417	3.0000
					1.9634						1140.2060	3.0000
					0.8064						409.8457	3.0000
					7.3870						1210.2344	3.0000
					1.3430						260.8109	3.0000
					1.5687						370.7914	3.0000
					0.8196						320.9635	3.0000
					1.4249						502.7680	3.0000
					1.5755						430.0462	3.0000
					0.9068						170.1331	3.0000
					10.0577						467.3049	3.0000
					1.6587						542.2712	3.0000
					10.4823						276.0735	3.0000
					1.6552						421.9660	3.0000
					13.3781						432.7396	3.0000
					9.2658						228.4901	3.0000
					11.7756						1070.1776	3.0000
					1.6699						460.1225	3.0000
					1.1012						1375.4296	3.0000
					0.7235						178.2133	3.0000
					0.8666						185.3957	3.0000
					0.8301						177.3155	3.0000
					0.8723						203.8006	3.0000
					0.9695						194.3737	3.0000
					0.9045						659.8830	3.0000
					1.1453						722.7290	3.0000
					3.6242						429.1484	3.0000
					1.1526						638.7847	3.0000
					1.4044						444.8599	3.0000
					1.5966						617.2375	3.0000
					5.5269						1021.6964	3.0000
					0.8036						425.1083	3.0000
					1.3862						500.0746	3.0000
					9.0984						1032.4700	3.0000
					1.4475						552.1470	3.0000
					5.1083						398.1743	3.0000
					5.0112						608.2595	3.0000
					1.6416						329.9415	3.0000
					13.7070						513.0927	3.0000
					2.0836						535.0888	3.0000
					1.5604						351.9376	3.0000
					0.9728						238.3659	3.0000
					1.4162						359.1200	3.0000
					7.6510						209.6363	3.0000
					2.7196						1221.0080	3.0000
					7.9070						188.5380	3.0000
					1.0649						792.7574	3.0000
1.3091	0.5990	4.4074	0.9525	0.7238	3.1082	777.0459	270.2378	655.8429	550.3514	717.3422	336.6750	4.0000
0.6016	1.2480	1.0790	0.6081	3.1688	0.5509	1062.5463	548.1069	505.9103	228.9390	614.0952	412.9880	4.0000
0.9609	1.4042	2.1018	0.5298	0.7030	0.5128	845.2787	208.2896	636.0913	216.3698	352.3865	500.9724	4.0000
1.3473	0.7733	0.6574	1.4496	1.0186	0.7437	841.6875	369.4447	832.2606	458.7758	337.5728	465.9582	4.0000
1.7369	1.1325	0.7416	0.8745	0.8246	1.4909	840.7897	475.3851	204.2495	342.9596	388.2985	474.9362	4.0000
0.6617	0.9132	1.0579	0.5043	0.8439	1.1884	342.5107	319.1679	771.6591	351.9376	277.8691	523.8663	4.0000
0.9570	0.8436	1.2648	0.5512	0.5698	1.0089	1414.9328	479.8741	615.8908	985.3355	331.2882	346.5508	4.0000
1.1377	0.7549	0.6631	0.4707	3.6695	2.0859	306.5987	381.1161	421.5171	404.0100	230.7346	338.0217	4.0000
1.2676	1.9460	4.1679	0.8151	15.6973	1.1648	366.7513	252.7307	296.2740	953.4636	579.9788	578.1832	4.0000
0.6326	0.6772	3.4612	0.4597	9.7448	5.5770	728.5647	287.7449	180.0089	584.9167	211.4319	254.9752	4.0000
0.3271	0.7497	1.6801	0.7215	13.8641	1.4700	157.1150	1059.4040	228.9390	208.2896	429.5973	428.2506	4.0000
0.5649	0.6435	1.8320	0.5751	1.3167	0.4709	761.7833	413.8858	160.7062	279.6647	375.7293	443.0643	4.0000
0.5830	0.7237	1.9555	0.7015	2.3698	2.9380	689.5104	641.9270	471.3450	406.7034	328.5948	160.2573	4.0000
0.9967	1.0330	1.0419	0.6722	1.2287	1.5664	463.2648	298.0696	190.7825	494.2389	276.5224	486.6076	4.0000
1.0810	0.4215	3.6459	0.3875	6.7933	1.0906	320.0657	335.3283	183.6001	438.5753	1054.0172	483.4653	4.0000
0.9236	0.7220	2.5217	0.4707	1.5702	3.2373	1056.7106	254.9752	477.1807	560.6761	650.9050	218.1654	4.0000
0.5624	1.5492	0.9029	0.3676	2.6934	0.4576	1289.6897	188.5380	456.5313	314.6789	306.1498	459.2247	4.0000
0.4331	0.9590	2.2073	0.2381	6.0708	0.8813	1117.3121	509.5015	526.1108	312.4344	890.6176	805.3266	4.0000
0.6927	1.5352	0.5960	0.1866	0.9348	0.5927	976.3575	374.3826	521.1729	660.3319	1303.6056	221.3077	4.0000
0.4835	0.7553	0.7519	0.2399	0.4024	0.6560	558.8805	571.0008	515.3372	151.2793	154.4216	188.9869	4.0000
0.4732	0.7162	1.1234	0.6330	0.5999	0.3950	395.4809	212.3297	895.5555	850.6655	527.0086	255.8730	4.0000
0.3723	0.4700	0.4901	0.2683	0.9084	6.8648	556.1871	325.9014	211.8808	836.3007	430.4951	587.6101	4.0000
0.6015	0.4604	0.6637	0.6742	0.4043	1.2936	830.4650	450.2467	804.4288	922.0406	472.6917	680.5324	4.0000
0.3791	1.4171	1.6236	2.0302	1.9773	0.7134	509.9504	300.7630	559.3294	1038.3057	1097.1116	636.5402	4.0000
0.9084	0.7664	2.5437	4.2074	2.3130	3.3650	413.8858	466.8560	777.4948	151.2793	223.1033	275.1757	4.0000
1.6762	1.7513	3.5608	0.7063	1.2825	1.2546	806.2244	1004.6382	244.2016	670.6566	518.0306	660.7808	4.0000
1.2133	0.8409	1.9326	1.3396	2.3366	1.0120	632.5001	593.8947	440.8198	860.9902	237.0192	1172.9757	4.0000
1.3901	1.2327	0.9581	0.8865	8.5539	1.2909	521.6218	862.7858	353.2843	1337.7220	533.2932	589.8546	4.0000
1.7184	1.0847	0.8607	0.9620	4.4600	0.5753	707.0175	751.4586	456.5313	663.4742	190.7825	324.1058	4.0000
1.9742	0.7440	0.9030	0.6916	0.8117	0.8553	436.7797	667.9632	465.9582	640.1314	447.5533	879.8440	4.0000
0.9126	0.7348	1.4836	0.6965	0.8506	2.1064	263.5043	1414.9328	515.3372	1005.9849	383.8095	378.4227	4.0000
0.6439	0.6182	2.3636	1.3378	2.5792	0.7948	518.9284	876.2528	777.9437	958.8504	340.2662	269.3400	4.0000
0.7681	1.1329	0.5158	0.6872	0.8089	0.8316	780.1882	959.2993	267.9933	436.3308	584.9167	671.5544	4.0000
1.1576	1.5049	0.4819	0.3442	1.2047	0.7127	401.7655	560.2272	720.4845	247.3439	990.7223	277.4202	4.0000
0.5098	0.4368	0.5851	0.9826	0.6346	1.6670	273.3801	356.4266	525.6619	853.8078	620.3798	990.2734	4.0000
0.4902	39.3983	1.1900	0.4915	0.5923	0.6214	671.1055	355.9777	869.9682	1321.1127	177.3155	305.2520	4.0000
0.7025	0.5442	1.6097	0.8002	2.2308	0.8456	917.5516	280.1136	546.3113	378.4227	1021.2475	258.5664	4.0000
0.6208	0.3442	0.9021	0.8409	0.7852	2.0387	297.1718	198.8627	628.0111	785.5750	210.0852	568.7563	4.0000
1.0901	1.1915	1.5257	0.9958	5.5052	2.7327	932.3653	230.2857	666.6165	1014.5140	189.4358	218.1654	4.0000
0.6707	0.7090	0.5602	0.7506	0.7888	0.6813	862.3369	224.8989	200.6583	1044.1414	271.1356	179.5600	4.0000
0.4558	0.8871	0.5970	0.8871	8.9184	0.8176	477.1807	316.9234	782.4327	1410.8927	367.2002	409.3968	4.0000
0.5567	0.7152	1.9378	0.6083	7.2941	0.8770	221.7566	1153.2241	331.7371	970.0729	432.2907	475.8340	4.0000
0.4183	0.5701	1.5468	1.5045	8.0042	0.5514	327.6970	256.3219	494.2389	308.8432	567.8585	245.9972	4.0000
1.1933	0.6580	1.7568	4.5914	6.9702	1.7279	1268.5914	562.9206	259.9131	886.1286	414.3347	448.0022	4.0000
0.5865	0.5718	1.4739	1.0187	7.5291	1.3638	770.7613	887.9242	496.9323	454.7357	423.3127	230.7346	4.0000
1.0165	0.5740	1.3401	0.8102	1.4054	1.5084	1355.2291	470.8961	329.4926	1090.3781	361.8134	714.1999	4.0000
0.9080	0.9433	0.9847	0.4929	1.2077	0.7694	365.8535	748.7652	521.1729	704.3241	426.0061	290.4383	4.0000
0.7365	2.0201	1.0716	0.7541	6.9910	0.9097	303.4564	807.5711	502.3191	558.4316	312.4344	462.3670	4.0000
0.7407	0.6523	2.6800	0.9361	10.6037	1.0257	390.5430	1383.5098	577.2854	757.7432	264.8510	184.0490	4.0000
1.0930	1.1790	1.2107	0.7696	6.7514	7.1389	892.8621	337.1239	400.8677	1216.0701	654.9451	462.3670	4.0000
0.7366	0.7726	1.1042	1.2355	1.9958	2.8148	519.3773	195.7204	321.8613	901.3912	334.8794	1236.7195	4.0000
1.1946	0.9787	1.3723	1.6019	1.1944	2.4017	620.8287	493.3411	386.9518	484.8120	314.6789	532.3954	4.0000
1.2056	2.0746	3.0059	0.6026	0.8952	6.4559	301.6608	766.2723	269.7889	281.0114	212.7786	804.4288	4.0000
2.2913	1.5701	1.5727	0.8874	4.2007	1.5425	168.7864	542.7201	346.9997	378.4227	593.8947	286.8471	4.0000
0.5361	1.2820	2.1320	1.0475	0.6098	0.5148	667.9632	1076.4622	193.4759	337.1239	628.9089	176.8666	4.0000
0.5819	0.6793	2.0282	2.2028	0.8625	0.7044	1023.4920	153.0749	396.8276	241.0593	471.7939	268.4422	4.0000
0.7820	0.6847	0.9437	1.0939	3.0973	3.1587	1046.3859	1070.6265	401.3166	685.0214	509.9504	628.9089	4.0000
0.4294	0.6755	2.5997	1.0318	0.6050	6.3346	1161.7532	658.9852	259.0153	653.1495	310.1899	218.6143	4.0000
0.3853	0.9419	1.9815	0.8852	4.6839	2.4084	1060.3018	250.0373	1279.8139	430.9440	608.7084	433.1885	4.0000
0.3200	1.4727	0.5170	0.8760	0.6752	2.0144	845.7276	303.9053	210.9830	726.7691	801.7354	475.3851	4.0000
0.5898	0.6063	0.4375	0.7581	5.7345	0.6055	909.4714	700.7329	588.5079	938.6499	1304.0545	468.2027	4.0000
0.5204	0.9182	2.2716	1.9298	1.2621	0.4784	329.0437	291.7850	419.2726	1030.2255	373.0359	348.3464	4.0000
2.1010	1.5826	0.8353	0.4141	1.3435	0.6290	1091.7248	523.4174	318.7190	214.5742	998.3536	471.3450	4.0000
0.9125	0.5019	0.7758	1.9632	1.8692	3.1477	862.7858	514.4394	185.3957	377.5249	378.8716	153.9727	4.0000
0.5777	0.9113	1.5998	2.3021	3.6049	7.3026	559.7783	1246.5953	445.3088	368.0980	452.4912	159.8084	4.0000
0.5484	2.0403	0.8775	0.7503	2.8709	0.5481	389.6452	1023.9409	602.4238	383.3606	184.9468	283.2559	4.0000
3.9232	1.1288	1.8855	0.7084	1.3072	1.0504	729.4625	769.8635	399.5210	408.9479	535.0888	453.8379	4.0000
0.7247	1.1819	0.8947	2.0743	0.8284	0.6172	958.4015	285.9493	408.0501	682.7769	311.0877	325.4525	4.0000
0.5555	0.4452	1.0753	1.0321	5.6160	0.7643	377.5249	1101.6006	166.9908	482.5675	481.6697	752.3564	4.0000
0.7803	0.6884	0.7734	0.7419	2.7198	0.5932	549.9025	832.7095	556.6360	538.6800	212.3297	569.2052	4.0000
0.9458	1.0065	1.3544	0.4719	3.7826	0.5113	598.8326	1123.1478	502.3191	243.3038	260.3620	298.9674	4.0000
0.9074	0.4522	1.3216	1.0135	3.5230	0.4394	505.4614	650.4561	463.7137	154.4216	219.5121	371.2403	4.0000
0.7543	0.7254	3.0042	0.8005	1.2835	0.5332	612.7485	502.3191	452.0423	483.4653	669.7588	394.5831	4.0000
2.6936	3.8174	1.2507	0.8924	0.7127	1.8954	779.2904	1398.3235	507.7059	420.1704	175.0710	293.1317	4.0000
1.0471	0.5137	1.2580	2.2943	0.8328	1.1049	618.1353	1203.5009	465.0604	238.3659	574.5920	1229.0882	4.0000
0.8867	0.4140	2.7907	0.7449	1.1315	1.2809	290.8872	727.2180	242.8549	522.9685	419.2726	491.9944	4.0000
1.1384	1.5804	0.8795	1.5721	0.8727	0.6736	346.1019	670.6566	564.7162	734.4004	573.6942	554.8404	4.0000
0.7758	2.0215	0.9386	0.8217	1.0693	0.4778	647.7627	413.4369	439.9220	277.8691	566.0629	609.6062	4.0000
0.7535	4.7605	2.2593	1.2922	1.0251	0.6817	689.0615	209.1874	492.8922	661.2297	456.0824	242.8549	4.0000
0.8968	1.0932	1.3647	1.6394	2.3626	0.4010	935.0587	883.8841	518.9284	623.0732	466.8560	351.4887	4.0000
1.0518	0.3509	1.3443	3.0635	4.3254	0.5757	373.4848	948.5257	331.7371	842.1364	398.6232	456.5313	4.0000
0.4308	0.6409	2.1221	0.3376	5.1090	0.8242	166.5419	876.2528	632.0512	197.0671	209.6363	493.3411	4.0000
0.4757	0.5699	1.0020	1.3464	7.3150	0.4536	853.8078	428.6995	495.5856	829.5672	230.2857	161.6040	4.0000
0.5787	0.7668	0.9782	1.3567	1.1885	0.7431	1323.8061	484.8120	677.3901	660.7808	452.9401	1288.7919	4.0000
0.5261	0.7316	0.6620	0.5443	1.0688	0.6819	1219.6613	1231.7816	564.2673	670.6566	562.0228	391.8897	4.0000
0.6376	0.8713	0.7601	0.9745	0.5800	1.0444	469.1005	983.9888	189.4358	325.0036	321.4124	751.9075	4.0000
0.5336	0.9301	0.7022	4.4784	4.1460	0.4700	810.2645	860.9902	618.5842	314.6789	1202.6031	640.1314	4.0000
0.7612	0.9386	0.9909	3.7254	0.5084	0.7102	492.4433	764.4767	254.9752	671.5544	222.6544	1052.6705	4.0000
1.2602	0.2863	1.6077	4.3993	0.6708	0.4789	637.8869	1348.9445	789.6151	531.9465	446.6555	273.8290	4.0000
0.6705	16.4600	0.7903	1.2840	0.9642	3.6235	463.7137	575.9387	638.7847	592.9969	386.5029	983.9888	4.0000
0.5814	1.5226	1.0561	0.9557	0.5962	0.7279	439.0242	728.5647	621.2776	525.6619	364.5068	388.2985	4.0000
0.3463	0.7050	0.8299	7.1675	1.0662	0.9970	354.1821	898.6978	217.7165	264.4021	450.6956	1008.6783	4.0000
0.3241	0.5684	1.0750	3.1369	9.1073	4.7632	899.1467	1243.4530	481.2208	832.2606	713.3021	816.5491	4.0000
0.5697	0.6719	0.4544	1.3321	8.3908	3.0507	477.6296	491.0966	543.1690	715.9955	496.0345	728.5647	4.0000
0.8385	0.9414	1.2229	4.0334	8.8395	0.6213	720.0356	1289.2408	1098.0094	219.9610	227.1434	298.0696	4.0000
0.5578	0.7379	1.6331	0.9803	1.0992	0.4592	987.1311	1187.3405	759.0899	480.7719	455.6335	185.3957	4.0000
0.3806	0.7941	1.3397	0.6464	2.0930	1.5461	216.3698	425.1083	354.1821	244.6505	472.6917	621.7265	4.0000
0.4915	0.5762	1.3932	0.9034	1.0345	1.3231	649.5583	852.4611	898.6978	398.1743	508.1548	503.2169	4.0000
0.4400	0.5460	0.5615	1.7211	5.7055		744.7251	794.1041	772.5569	455.6335	204.6984		4.0000
0.4679	1.2788	0.8750	3.3485	1.0473		281.4603	348.7953	409.3968	400.4188	602.8727		4.0000
0.5834	0.7549	0.9262	0.8913	0.8006		649.5583	748.7652	389.6452	1196.7674	387.8496		4.0000
0.7132	0.7252	0.5204	0.8839	0.7117		719.1378	1017.6563	504.1147	779.7393	463.7137		4.0000
1.1972	0.6646	0.6981	0.6238	0.7498		921.1428	555.7382	1048.6304	538.6800	417.9259		4.0000
1.1396	0.4926	0.8150	3.0197	0.6656		1089.9292	408.0501	887.0264	679.1857	338.0217		4.0000
0.9471	0.6489	0.7187	0.7326	0.6606		793.2063	321.4124	742.4806	231.1835	487.5054		4.0000
0.9429	0.6706	0.7845	0.7499	1.0506		1249.7376	606.0150	505.9103	575.9387	169.6842		4.0000
1.3683	0.6456	0.7500	2.7075	0.7495		633.3979	1384.4076	688.1637	727.6669	1147.3884		4.0000
0.8117	0.4116	1.5216	0.5934	0.6124		991.1712	1110.1297	438.1264	581.3255	288.6427		4.0000
0.4170	0.6136	0.7759	2.9651	1.1243		553.9426	390.0941	431.3929	299.4163	328.5948		4.0000
1.1062	0.3623	1.0695	0.6664	1.2855		990.2734	464.1626	917.5516	1193.6251	246.4461		4.0000
0.8966	0.6271	1.5721	3.3759	1.7610		919.7961	374.8315	474.9362	344.3063	448.9000		4.0000
0.7616	0.6519	1.9148	1.3473	0.8680		231.6324	912.1648	817.4469	478.9763	518.0306		4.0000
0.5865	0.8430	0.7368	0.6886	0.9927		703.8752	838.5452	232.5302	784.2283	309.2921		4.0000
0.6815	0.6155	1.8578	1.6166	0.6843		638.7847	538.6800	245.9972	224.8989	554.8404		4.0000
0.5779	0.8974	0.6568	2.0895	4.1799		415.6814	430.4951	892.4132	345.2041	962.4416		4.0000
0.6189	0.6001	1.3514	0.4926	0.8409		488.8521	204.2495	1183.7493	190.7825	480.7719		4.0000
1.2897	0.7674	0.9076	0.5780	0.7207		310.1899	238.3659	476.2829	259.4642	231.6324		4.0000
0.7030	0.8187	0.5708	1.0270	0.8803		547.6580	205.1473	772.5569	339.8173	308.3943		4.0000
0.9591	0.7411	1.1035	0.8729	0.6994		850.6655	150.3815	720.9334	1116.8632	177.3155		4.0000
0.7343	0.9611	1.6454	0.6227	0.6721		285.0515	275.1757	776.1481	649.1094	287.7449		4.0000
0.9319	0.8374	0.9050	0.6383	8.2114		874.4572	152.6260	707.0175	480.7719	653.1495		4.0000
0.4966	1.5327	0.8558	0.5884	7.1042		1380.3675	282.8070	457.8780	517.5817	593.4458		4.0000
0.8692	0.8278	0.9530	0.9342	0.7112		838.5452	309.7410	365.4046	656.7407	448.0022		4.0000
0.7049	0.7273	1.6314	0.5487	0.5501		713.7510	229.8368	1472.8409	390.5430	787.8195		4.0000
0.8403	0.6317	1.3060	0.6260	0.6092		536.8844	373.4848	534.1910	309.2921	383.8095		4.0000
0.8952	0.6043	4.8478	1.9828	4.7847		659.8830	339.8173	540.0267	653.1495	423.7616		4.0000
0.6413	0.7118	1.1573	0.4113	4.2752		401.7655	357.7733	329.4926	893.3110	555.7382		4.0000
0.4208	0.4194	1.8476	1.0516	1.4028		436.7797	516.2350	752.3564	562.4717	370.3425		4.0000
0.4576	0.6557	1.0374	0.6161	3.8767		390.5430	684.1236	522.9685	586.7123	430.4951		4.0000
0.8894	0.5927	0.7882	0.6708	1.7811		391.4408	762.6811	596.1392	598.3837	726.3202		4.0000
1.1389	0.6513	0.7435	0.6202	4.9165		1304.0545	839.8919	301.2119	282.8070	570.5519		4.0000
0.6880	0.7091	0.7679	0.5018	3.3068		571.0008	234.7747	391.4408	166.0930	525.6619		4.0000
1.2015	0.7268	1.0845	1.5997	0.9637		254.0774	422.4149	650.0072	182.2534	567.8585		4.0000
0.4194	0.8385	1.7027	1.0705	1.1942		459.2247	223.5522	169.6842	914.4093	394.5831		4.0000
0.9988	0.9786	0.6946	3.3036	0.6945		809.8156	254.5263	195.2715	296.7229	340.2662		4.0000
0.3926	0.7704	0.8823	2.7867	0.5370		741.5828	397.7254	1043.2436	188.5380	276.0735		4.0000
0.5823	0.7065	1.9424	3.7513	0.9754		1291.9342	515.7861	665.7187	566.9607	511.7460		4.0000
0.7074	0.8868	1.2161	0.8401	1.3770		501.4213	207.8407	612.2996	291.7850	186.2935		4.0000
0.6805	0.3792	0.6647	2.1266	6.2989		1210.6833	325.0036	333.5327	218.6143	539.1289		4.0000
0.9174	3.1257	0.6731	0.4356	0.6012		549.4536	223.1033	338.4706	598.3837	444.8599		4.0000
0.8906	0.9922	0.8684	0.4564	0.5343		757.7432	335.7772	237.0192	466.8560	154.8705		4.0000
0.5661	1.0474	1.5186	0.5443	0.6361		321.8613	637.8869	587.6101	843.9320	205.5962		4.0000
1.7464	2.3094	2.5728	0.4679	1.3252		686.3681	186.7424	455.6335	384.2584	874.0083		4.0000
2.9656	0.8850	1.1619	0.5536	0.7436		228.4901	1008.2294	387.4007	912.6137	288.1938		4.0000
0.9650	0.7515	2.1697	0.5405	0.6635		666.6165	892.4132	421.5171	737.9916	531.9465		4.0000
0.7861	0.9027	1.5012	0.7454	0.6568		643.7226	1204.3987	395.9298	196.1693	324.5547		4.0000
0.6964	1.1955	1.2805	0.5797	0.6629		365.4046	548.5558	1370.0428	718.6889	747.4185		4.0000
0.5662	0.7883	1.4222	0.9322	0.6983		628.4600	385.1562	415.2325	608.7084	1091.7248		4.0000
0.7407	0.7080	2.6997	0.6197	0.6713		758.1921	213.2275	233.4280	413.8858	430.9440		4.0000
0.7450	0.5844	1.8092	1.7590	0.6272		399.5210	486.1587	461.9181	265.7488	221.3077		4.0000
0.7338	0.5385	0.8992	3.4571	0.6260		792.3085	580.8766	798.1442	318.2701	575.4898		4.0000
1.5525	0.9753	1.0922	2.4097	1.1339		605.5661	364.0579	938.6499	631.1534	214.1253		4.0000
0.9083	1.0816	0.3522	0.9663	1.2457		743.3784	637.4380	718.6889	833.1584	529.2531		4.0000
0.8775	0.4254	0.7684	0.8517	0.9811		616.7886	208.7385	708.3642	569.2052	362.2623		4.0000
0.5944	0.7635	0.9777	0.5639	1.0477		665.7187	231.1835	535.9866	755.0498	340.7151		4.0000
0.5894	0.8004	1.3299	0.8260	0.5063		509.9504	571.8986	242.8549	289.5405	1086.7869		4.0000
0.4093	0.6700	1.3987	0.7096	0.7964		795.0019	669.7588	388.2985	907.6758	366.3024		4.0000
0.8589	2.1719	2.4417	0.9107	0.8617		436.3308	889.7198	151.7282	808.9178	236.5703		4.0000
0.7205	1.0196	1.5008	1.4425	1.0190		608.2595	465.5093	185.3957	398.1743	293.1317		4.0000
1.8966	0.7936	1.2145	0.9147	0.8780		679.1857	1064.3419	332.6349	611.4018	495.1367		4.0000
1.0026	0.9812	0.7263	0.3273	0.7888		882.9863	602.8727	479.8741	189.4358	708.8131		4.0000
0.6404	0.6602	0.7779	1.9842	0.9898		224.0011	646.4160	239.2637	639.6825	346.5508		4.0000
1.1780	0.8901	0.5785	1.6961	1.0202		190.3336	889.2709	550.3514	670.6566	591.6502		4.0000
1.2843	0.8360	0.4684	1.3734	0.7637		1054.9150	211.8808	854.7056	796.3486	273.3801		4.0000
0.8956	0.6370	0.3753	1.0532	0.7815		806.6733	355.0799	163.8485	896.0044	602.4238		4.0000
0.8624	0.5961	2.2196	0.9629	1.0857		876.2528	376.1782	250.9351	865.0303	351.4887		4.0000
1.0990	0.6920	0.5430	0.7328	1.0200		1205.2965	393.6853	976.3575	630.2556	264.4021		4.0000
0.6200	1.0610	0.8152	1.7672	1.1766		277.8691	378.4227	361.3645	712.4043	465.5093		4.0000
0.5261	0.9119	0.5367	0.7460	1.0470		612.2996	348.7953	462.8159	599.2815	804.8777		4.0000
1.1551	1.0080	1.1759	0.6485	0.7284		1156.3664	383.8095	710.6087	822.3848	210.0852		4.0000
0.8585	0.9177	0.4365	1.0619	0.5745		348.3464	602.4238	280.5625	713.7510	563.3695		4.0000
0.6254	0.9320	0.4645	0.7331	1.6431		414.3347	766.2723	236.5703	861.8880	563.8184		4.0000
0.7196	0.8561	1.5319	1.1325	1.3462		175.5199	1342.6599	430.9440	781.5349	432.2907		4.0000
1.1483	0.8194	1.0067	0.7498	1.0154		349.6931	544.9646	503.6658	725.4224	328.5948		4.0000
1.4318	0.7598	3.0850	0.6138	0.8524		983.9888	157.5639	842.1364	399.9699	188.0891		4.0000
0.9921	0.4640	1.1285	2.9378	0.9187		628.9089	285.0515	371.2403	351.4887	335.7772		4.0000
0.8116	0.5356	0.8897	3.6905	0.7463		395.9298	355.0799	570.5519	637.8869	280.5625		4.0000
0.5874	5.7741	0.6033	2.3793	1.1533		630.2556	317.3723	835.8518	896.4533	451.5934		4.0000
0.6359	0.4647	0.4855	1.5547	0.7118		795.8997	212.3297	749.2141	723.1779	428.6995		4.0000
1.0592	0.8289	1.4279	1.1990	0.8493		742.0317	364.5068	417.4770	673.7989	643.7226		4.0000
0.7496	1.0644	0.5893	2.9248	0.9977		318.7190	332.1860	632.0512	496.4834	174.1732		4.0000
0.8506	0.6711	0.5758	0.5987	0.7900		483.0164	270.2378	399.0721	616.3397	197.9649		4.0000
0.6553	0.6963	1.7473	0.5597	0.9588		685.9192	634.7446	463.2648	606.0150	631.6023		4.0000
0.5688	1.2397	0.7536	1.2736	0.8645		334.4305	367.2002	407.6012	498.2790	396.3787		4.0000
0.7464	0.8362	0.6012	0.2925	1.0974		369.8936	268.4422	163.3996	175.5199	337.1239		4.0000
0.9047	0.8304	1.0974	2.5406	1.0347		243.3038	530.5998	393.2364	334.4305	281.4603		4.0000
0.4886	0.8899	1.2366	0.7384	0.5281		322.3102	510.3993	320.9635	568.3074	303.0075		4.0000
1.8373	1.1360	0.7745	4.1130	0.7683		720.9334	428.6995	367.6491	565.1651	500.0746		4.0000
0.7921	0.8172	1.1181	1.1081	1.0113		409.8457	373.0359	652.7006	457.4291	431.3929		4.0000
0.7447	0.9965	1.9566	1.1131	0.6066		597.4859	633.3979	219.0632	524.3152	439.0242		4.0000
1.6212	1.2050	0.6661	0.9902	0.7338		628.4600	440.8198	254.9752	671.5544	185.8446		4.0000
0.7896	0.6748	1.0526	0.7177	0.7296		793.2063	280.1136	190.3336	281.9092	202.0050		4.0000
0.6167	1.0562	1.7107	2.4410	1.3866		801.2865	621.2776	904.0846	160.7062	395.0320		4.0000
0.5934	1.1842	0.8062	1.1106	0.8873		360.0178	289.5405	796.7975	362.2623	390.0941		4.0000
0.6281	0.8707	1.6413	0.7428	0.3370		549.9025	449.3489	184.9468	659.4341	568.3074		4.0000
1.0031	0.9326	0.6095	1.3900	0.6784		154.8705	651.3539	183.6001	686.8170	362.2623		4.0000
0.4846	0.8077	1.1821	2.8266	0.5411		266.6466	379.7694	680.0835	327.2481	216.3698		4.0000
1.5170	0.8740	1.6801	1.4010	0.7373		905.4313	212.7786	248.6906	304.3542	238.8148		4.0000
0.9010	0.9363	1.9060	1.2912	0.6077		932.8142	536.4355	215.9209	185.3957	155.7683		4.0000
1.4108	0.4833	1.5692	1.7076	1.0376		907.2269	331.7371	818.7936	633.3979	370.7914		4.0000
0.6094	0.5638	1.0616	1.1795	0.7822		769.8635	198.4138	583.1211	262.1576	428.2506		4.0000
0.7587	0.4633	1.0765		1.0018		334.8794	413.8858	409.8457		503.6658		4.0000
2.4945	0.6610	0.8550		1.7190		189.4358	510.3993	628.4600		191.6803		4.0000
1.4893	0.5905	0.8320		0.4529		768.5168	562.9206	625.3177		1286.9963		4.0000
2.7831	0.6762	0.5246		1.8698		790.0640	954.8103	478.0785		1486.7568		4.0000
0.9366	0.5894	0.8075		2.8197		598.8326	320.9635	694.8972		214.5742		4.0000
1.1126	0.4299	1.3092		11.5751		1339.0687	676.0434	694.8972		200.6583		4.0000
0.6733	0.7877	2.5597		1.9788		401.3166	434.5352	165.1952		597.9348		4.0000
0.7452	0.7776	0.8571		1.5464		328.5948	425.1083	644.1715		223.5522		4.0000
1.0002	0.8742	1.1242		1.5208		244.2016	513.5416	584.9167		1227.7415		4.0000
0.9375	0.6130	1.0785		2.9073		722.2801	364.0579	878.9462		797.2464		4.0000
1.3981		2.1525		0.5186		933.2631		457.8780		300.3141		4.0000
0.4817		2.5525		0.9344		430.9440		164.7463		164.2974		4.0000
0.7780		1.4954		0.6709		674.6967		466.8560		549.4536		4.0000
0.6576		0.9569		0.5885		448.4511		603.7705		414.7836		4.0000
0.4790		0.9465		4.3593		348.7953		634.7446		1134.8192		4.0000
1.3977		2.4070		0.8594		481.2208		579.5299		212.7786		4.0000
0.7844		0.7263		1.3184		261.7087		480.3230		320.9635		4.0000
0.7571		1.3466		1.1102		658.9852		167.4397		150.3815		4.0000
0.7505		2.6647		7.0866		536.8844		286.8471		175.9688		4.0000
0.6406		0.7186		4.7495		201.5561		224.0011		228.0412		4.0000
0.6102		0.8135		1.2819		267.5444		454.2868		318.2701		4.0000
0.8168		0.6394		0.3111		482.5675		658.0874		574.1431		4.0000
1.3514		2.3953				693.1016		209.1874				4.0000
0.3799		0.8811				572.7964		584.4678				4.0000
0.6722		1.0116				549.9025		693.1016				4.0000
0.5157		0.8044				478.0785		376.6271				4.0000
0.5420		0.9398				329.9415		597.9348				4.0000
1.9580		0.8644				157.5639		699.3862				4.0000
1.0554		1.4242				408.9479		537.3333				4.0000
1.1394		0.9319				842.1364		509.5015				4.0000
0.9042		2.8716				386.9518		227.5923				4.0000
0.4095		1.5443				569.2052		605.5661				4.0000
1.0706		1.0959				219.5121		463.2648				4.0000
0.7251		2.2089				294.9273		225.3478				4.0000
0.3812		1.0093				185.3957		525.6619				4.0000
0.7412		1.8033				755.0498		573.6942				4.0000
1.6066		1.6523				370.3425		388.7474				4.0000
1.4686		1.2159				287.7449		275.1757				4.0000
0.6303		1.0664				404.9078		242.4060				4.0000
0.6177		0.7059				181.3556		206.4940				4.0000
1.0614		1.6068				334.8794		658.5363				4.0000
1.8740		0.8359				368.0980		529.2531				4.0000
0.8424		1.1974				254.0774		460.5714				4.0000
0.8090		0.6559				743.3784		641.9270				4.0000
0.4993		1.2912				248.2417		310.6388				4.0000
1.2073		1.5785				468.2027		582.6722				4.0000
1.1742		1.1709				487.9543		542.7201				4.0000
1.1707		1.0406				588.0590		574.5920				4.0000
0.4706		1.2743				176.4177		285.5004				4.0000
0.5593		1.0772				289.9894		734.4004				4.0000
0.6719		1.2088				624.4199		781.9838				4.0000
0.6979		0.4410				430.4951		284.1537				4.0000
1.0387		1.6152				241.0593		685.4703				4.0000
0.7156		2.1953				342.0618		571.0008				4.0000
0.8524		1.2076				341.6129		223.5522				4.0000
1.2082		1.4479				643.2737		287.2960				4.0000
1.4457		3.2883				272.0334		206.4940				4.0000
0.7462		0.7185				476.7318		237.0192				4.0000
1.4233		1.6075				391.8897		569.6541				4.0000
1.2930		1.0849				785.5750		274.7268				4.0000
0.9633		0.9931				226.6945		346.9997				4.0000
0.9480		1.4666				305.7009		548.5558				4.0000
1.4006		0.8966				409.3968		710.1598				4.0000
1.1799		1.5328				485.7098		604.6683				4.0000
0.8836		0.9017				346.9997		472.6917				4.0000
0.9304		1.1291				196.1693		304.3542				4.0000
0.7909		2.4269				207.3918		439.9220				4.0000
0.9130		1.0830				560.6761		774.3525				4.0000
1.6921		0.7673				431.3929		947.6279				4.0000
1.0898		0.7672				693.9994		415.6814				4.0000
0.7822		0.5910				632.5001		183.1512				4.0000
1.4498		0.6054				205.5962		816.9980				4.0000
0.9920		0.6067				367.2002		276.9713				4.0000
0.8188						157.1150						4.0000
0.5771						276.0735						4.0000
1.3350						397.7254						4.0000
0.8496						308.8432						4.0000
1.0200						219.0632						4.0000
0.8768						246.4461						4.0000
1.0901						334.4305						4.0000
1.2533						478.9763						4.0000
1.9162						802.6332						4.0000
1.3498						353.7332						4.0000
0.6885						404.0100						4.0000
0.9634						329.4926						4.0000
0.8739						361.8134						4.0000
1.1733						356.4266						4.0000
0.9285						571.8986						4.0000
1.7196						200.2094						4.0000
1.1028						235.2236						4.0000
1.1361						235.2236						4.0000
0.9864						496.9323						4.0000
0.5776						478.9763						4.0000
0.8035						346.5508						4.0000
1.2274						840.7897						4.0000
1.5194						261.2598						4.0000
2.8579						701.1818						4.0000
1.1637						430.4951						4.0000
2.6143						224.8989						4.0000
4.9383						172.3776						4.0000
0.9815						208.7385						4.0000
1.2401						255.4241						4.0000
1.3108						346.9997						4.0000
1.4772						336.2261						4.0000
1.3798						562.4717						4.0000
0.9915						486.6076						4.0000
2.0667						460.5714						4.0000
1.9321						364.9557						4.0000
1.3533						504.1147						4.0000
1.9042						225.7967						4.0000
1.2520						378.8716						4.0000
0.9335						468.6516						4.0000
0.5958						516.6839						4.0000
0.4027						455.6335						4.0000
0.6255						607.8106						4.0000
0.7362						762.2322						4.0000
0.7726						1231.3327						4.0000
0.4225						975.0108						4.0000
0.9511						443.9621						4.0000
0.6845						321.4124						4.0000
0.6213						935.5076						4.0000
0.9667						692.2038						4.0000
0.9022						399.9699						4.0000
0.8125						398.6232						4.0000
2.0702						227.5923						4.0000
0.9304						351.9376						4.0000
1.0157						482.1186						4.0000
0.7104						353.2843						4.0000
2.0074						388.7474						4.0000
1.9074						452.4912						4.0000
2.0070						285.0515						4.0000
1.9908						392.3386						4.0000
2.0381						393.2364						4.0000
1.0960						192.5781						4.0000
0.7495						329.4926						4.0000
0.4023						273.8290						4.0000
0.8336						825.0782						4.0000
0.8607						1292.3831						4.0000
0.3723						527.4575						4.0000
0.7273						746.9696						4.0000
0.4527						803.0821						4.0000
0.8352						832.2606						4.0000
0.4252						763.5789						4.0000
0.5806						778.3926						4.0000
0.7848						881.1907						4.0000
6.9811						521.6218						4.0000
7.2810						442.1665						4.0000
3.8109						387.8496						4.0000
1.1729	0.4183	1.5579	0.5581	0.9588	0.4622	1433.7866	252.7307	544.5157	221.7566	834.5051	291.3361	5.0000
0.6599	1.1924	0.7078	0.5059	0.8474	0.5622	250.9351	704.7730	653.1495	889.7198	1199.0119	203.3517	5.0000
1.3074	1.4902	0.8400	0.4901	2.0162	0.6458	794.1041	561.1250	163.8485	241.0593	313.3322	286.8471	5.0000
1.0897	1.7877	1.2686	0.5408	1.6687	0.6766	254.0774	463.7137	660.7808	162.9507	550.8003	904.9824	5.0000
0.7914	1.3387	1.1130	0.6857	3.4441	0.7471	959.2993	642.3759	412.5391	1326.0506	233.8769	194.3737	5.0000
0.9299	1.6360	0.5984	0.8933	1.7335	1.0008	774.8014	948.9746	704.3241	1407.7504	1234.0261	904.9824	5.0000
0.7887	1.4505	0.7549	0.6849	1.0680	1.2632	200.2094	568.3074	498.2790	1404.1592	1027.0832	250.9351	5.0000
0.9354	1.9717	0.7558	0.7071	2.3283	0.7902	601.9749	291.7850	155.3194	818.7936	524.7641	944.0367	5.0000
0.8830	1.2281	0.5677	0.5739	1.1773	1.5251	487.0565	635.1935	272.0334	341.1640	700.2840	484.3631	5.0000
1.3595	2.6168	0.4969	0.5492	1.8651	0.8310	689.9593	473.5895	190.3336	1106.9874	412.0902	651.8028	5.0000
2.1087	0.7745	0.5388	1.0595	2.1878	1.1819	1337.7220	155.3194	289.9894	308.3943	258.5664	944.4856	5.0000
1.2344	0.6705	0.5334	0.4232	0.4276	0.6634	793.2063	179.1111	650.9050	170.1331	218.6143	934.1609	5.0000
1.0591	0.6984	0.5395	0.4569	2.4168	1.1151	1172.9757	288.6427	638.3358	274.2779	640.1314	1046.8348	5.0000
0.9914	1.6730	0.5575	0.5159	1.6657	0.8672	625.3177	215.9209	214.1253	588.0590	623.5221	349.2442	5.0000
1.0092	2.5863	0.5614	0.5775	1.5951	1.1243	873.5594	200.6583	174.6221	1050.8749	431.3929	983.0910	5.0000
1.2566	1.1569	0.9554	0.5235	3.0504	0.8186	455.6335	338.9195	208.2896	1046.3859	227.5923	677.3901	5.0000
2.6084	0.6037	1.1118	0.7115	0.8825	0.7572	418.8237	162.0529	760.8855	1184.6471	481.6697	882.5374	5.0000
2.0223	0.6321	1.3049	0.5840	1.1318	0.7510	326.3503	329.4926	460.5714	441.7176	427.8017	333.9816	5.0000
0.8397	0.8653	2.5130	0.5005	2.9062	1.2436	908.1247	1172.5268	464.1626	290.8872	694.8972	770.3124	5.0000
1.1144	0.6868	1.9556	0.5770	2.5744	0.6134	616.7886	584.0189	518.9284	381.5650	343.8574	297.1718	5.0000
1.3109	0.7074	1.1028	0.5383	1.3584	0.6576	1150.5307	338.9195	531.9465	364.9557	1274.4271	184.9468	5.0000
0.9801	0.8565	1.3658	1.1766	0.6848	0.5727	673.7989	388.7474	549.4536	564.2673	172.8265	778.3926	5.0000
1.3348	0.5607	0.4590	1.3067	0.9613	0.5188	174.6221	196.6182	414.7836	476.7318	1070.6265	598.3837	5.0000
1.0645	1.2390	0.9676	1.9657	1.2700	0.5289	549.0047	660.3319	588.0590	577.7343	790.5129	227.1434	5.0000
1.3018	0.9103	1.4391	2.4768	0.5362	0.5506	1168.0378	575.4898	755.9476	306.5987	158.4617	169.6842	5.0000
1.0028	0.5727	0.8756	1.1096	0.3749	0.9432	763.5789	221.3077	848.8699	651.3539	321.8613	1241.6574	5.0000
0.9170	0.7057	0.7333	1.4477	0.9133	0.8101	928.7741	593.4458	636.0913	176.8666	641.0292	880.2929	5.0000
0.9568	1.3837	0.4172	0.7462	0.7181	0.8164	674.2478	574.5920	185.8446	710.6087	1479.1255	1382.6120	5.0000
2.5657	1.0968	0.3822	0.8324	0.5712	1.3442	1468.8008	499.6257	177.7644	639.6825	307.0476	709.2620	5.0000
1.4782	2.0099	0.4554	0.5984	0.8555	0.4643	526.5597	407.1523	195.2715	750.5608	199.7605	227.5923	5.0000
1.6032	1.2793	1.1690	0.6673	0.7857	0.4522	192.5781	512.1949	685.0214	1011.8206	292.6828	197.9649	5.0000
1.3124	1.1910	0.7977	0.7552	4.7340	0.3872	588.5079	329.4926	319.1679	1102.9473	309.2921	228.9390	5.0000
0.7050	1.6258	0.6025	0.5796	0.7545	0.9289	224.4500	606.4639	590.3035	387.8496	386.9518	437.6775	5.0000
0.8926	1.4076	1.4653	0.4843	0.8972	1.4085	468.2027	557.5338	913.0626	1008.2294	689.0615	1032.4700	5.0000
1.0146	0.7082	0.8181	0.5627	0.7153	0.7740	327.6970	280.5625	612.7485	383.8095	228.9390	1479.5744	5.0000
1.4745	1.5070	0.5567	0.6216	2.6177	1.1623	426.0061	392.7875	169.2353	1425.2575	654.9451	890.1687	5.0000
0.9947	0.9076	0.7263	0.6755	0.9808	1.8004	364.9557	1034.2656	814.7535	1083.1957	552.5959	339.8173	5.0000
0.8892	0.7344	0.5536	0.7553	1.3103	1.3121	633.8468	152.1771	190.7825	1017.6563	522.0707	601.9749	5.0000
0.7677	1.4684	2.3007	0.7561	1.1193	0.8829	462.8159	1171.6290	915.3071	663.9231	317.3723	470.8961	5.0000
0.6370	2.4398	0.9933	1.0001	1.1259	0.8768	252.2818	411.6413	445.3088	484.8120	624.8688	930.1208	5.0000
0.6520	0.5947	0.7581	1.1026	1.9987	0.8672	623.5221	201.1072	582.2233	720.0356	633.3979	499.1768	5.0000
0.7804	1.5528	0.8561	0.8096	0.7632	1.1570	1441.8668	576.3876	568.3074	405.3567	685.4703	861.4391	5.0000
0.8218	1.4208	1.4228	0.9849	0.6077	0.7835	463.2648	319.6168	331.7371	302.1097	206.9429	352.3865	5.0000
0.6857	0.5120	3.1537	1.0051	1.0331	0.7389	230.2857	171.0309	213.2275	554.3915	809.8156	626.2155	5.0000
0.8705	1.0306	1.8224	1.2162	0.8636	1.3017	1284.7518	414.7836	233.4280	686.8170	427.8017	287.2960	5.0000
0.7786	0.5568	1.1712	0.6712	1.7450	3.4996	618.1353	241.5082	499.1768	737.9916	314.6789	538.6800	5.0000
1.0838	1.1151	0.6810	0.8365	0.8576	1.6633	356.4266	563.3695	222.2055	1456.2316	535.0888	934.1609	5.0000
0.4461	0.5758	1.3125	0.5121	1.7405	1.0399	164.7463	250.4862	458.3269	755.9476	225.3478	685.4703	5.0000
0.4793	0.7177	1.9673	0.9669	1.2980	1.2830	157.1150	272.4823	190.7825	994.3135	345.2041	757.2943	5.0000
0.5960	0.6373	1.5621	0.7528	1.0832	0.7504	202.4539	478.0785	417.0281	1026.1854	787.3706	572.3475	5.0000
0.8231	0.7496	1.5711	0.8959	0.9804	0.7570	395.4809	477.1807	405.8056	675.5945	695.7950	516.6839	5.0000
0.6783	0.6071	1.7998	1.2703	0.8042	0.8549	417.4770	197.0671	581.3255	404.0100	535.5377	637.8869	5.0000
1.1109	0.8126	0.7029	2.2344	0.7162	1.0837	587.6101	856.9501	881.1907	676.0434	175.0710	603.7705	5.0000
1.3774	0.9655	0.8519	0.6714	0.6856	0.4348	542.7201	636.0913	303.4564	265.2999	191.6803	160.2573	5.0000
0.9096	1.4314	0.6006	0.5458	0.5841	0.5771	208.2896	252.7307	250.4862	326.3503	193.4759	1251.9821	5.0000
1.9261	2.4826	1.1616	1.5668	0.5528	0.4421	424.6594	471.7939	786.4728	926.9785	202.0050	152.6260	5.0000
1.0997	1.3000	3.4318	1.4382	2.0853	0.4299	428.6995	525.2130	319.6168	727.2180	540.4756	349.2442	5.0000
0.8056	1.1075	0.8045	1.3491	1.5397	0.4702	259.4642	165.6441	929.6719	497.8301	566.9607	193.4759	5.0000
0.8392	1.5779	0.6909	2.1094	0.7921	0.4192	196.1693	733.5026	725.4224	435.8819	189.4358	518.4795	5.0000
1.4407	0.9638	0.6991	2.9503	0.8513	0.4868	565.1651	1062.5463	762.6811	215.9209	151.7282	359.5689	5.0000
1.5286	1.2548	0.6177	1.2353	1.2391	1.0518	245.9972	570.1030	207.3918	269.7889	211.8808	1089.0314	5.0000
1.3561	1.3963	0.5962	2.5308	0.8750	0.6885	685.4703	213.6764	162.0529	517.1328	755.4987	771.2102	5.0000
1.3420	0.4717	0.6530	2.0942	0.9325	0.7424	641.0292	162.0529	212.3297	846.1765	192.1292	1104.2940	5.0000
0.6043	0.5914	0.9390	0.6391	1.0021	0.4818	181.3556	276.0735	968.7262	384.7073	606.4639	189.8847	5.0000
0.6140	1.2306	0.9686	0.6438	0.5604	0.6474	284.1537	483.4653	553.9426	232.0813	162.5018	687.7148	5.0000
0.7506	0.5060	1.6917	1.1649	0.8138	0.6033	632.5001	160.7062	255.4241	627.1133	1120.9033	314.6789	5.0000
0.6841	0.6301	0.4810	1.3402	0.6618	0.5996	294.4784	538.6800	153.5238	245.9972	183.1512	1109.6808	5.0000
0.6138	1.6103	0.4561	0.4478	0.6413	0.8454	958.4015	1036.0612	206.9429	245.0994	487.0565	456.0824	5.0000
1.2296	0.7494	0.8156	1.2275	0.9840	0.6417	665.7187	178.2133	609.1573	500.9724	244.2016	186.7424	5.0000
2.2928	0.7608	0.8614	0.4513	0.5074	0.9742	447.1044	205.1473	708.3642	949.4235	254.0774	1073.3199	5.0000
0.7097	1.2165	1.8939	1.1799	0.4738	1.0051	475.3851	345.6530	1111.0275	1233.5772	171.4798	489.3010	5.0000
0.9067	0.8075	0.6262	0.7927	0.4352	2.4141	201.1072	699.8351	759.9877	204.6984	166.9908	1109.2319	5.0000
0.6604	1.3146	1.6086	2.3796	0.5030	1.0804	468.6516	258.5664	475.8340	370.7914	217.7165	743.3784	5.0000
1.2196	1.4047	2.0931	1.8590	0.5324	1.1627	527.0086	574.1431	629.8067	558.8805	311.9855	755.4987	5.0000
1.4097	1.6396	0.6517	2.1122	0.5409	1.9408	465.9582	562.9206	570.5519	631.6023	182.2534	884.3330	5.0000
1.3631	1.5173	2.6626	2.1577	0.5561	2.8044	171.9287	576.3876	296.2740	439.9220	403.5611	647.7627	5.0000
0.6393	1.5225	0.7172	0.5137	1.7848	2.5613	155.7683	289.0916	531.4976	184.0490	882.5374	555.7382	5.0000
0.5789	0.7939	1.1598	0.6071	0.9731	2.7626	157.5639	324.5547	211.4319	269.3400	767.6190	255.8730	5.0000
0.4902	1.6195	2.0051	0.4872	0.8731	2.8894	193.9248	704.7730	493.7900	334.8794	757.7432	503.2169	5.0000
0.6497	1.0056	1.6368	0.5553	0.6250	2.2288	320.5146	187.1913	392.3386	156.6661	174.1732	471.7939	5.0000
1.0417	0.7510	2.2062	0.7663	1.3988	2.7427	1224.5992	176.8666	517.1328	514.8883	1023.4920	437.2286	5.0000
0.6973	0.9563	2.2341	0.7671	1.2464	1.7937	1163.5488	602.4238	244.6505	1164.8955	972.7663	1130.7791	5.0000
1.5956	0.6680	1.2001	0.8594	1.3287	3.0205	538.2311	1389.7944	390.5430	518.9284	1003.7404	526.1108	5.0000
1.6505	0.6401	1.2079	1.4477	0.9508	1.0887	524.3152	465.9582	307.9454	803.9799	702.5285	1014.9629	5.0000
0.5228	1.0266	0.6039	1.1890	1.0537	0.8398	321.8613	718.2400	266.1977	663.0253	902.7379	680.5324	5.0000
0.4539	1.6177	0.9612	1.5688	2.1637	1.1856	318.7190	654.0473	898.6978	795.4508	321.4124	807.1222	5.0000
1.3371	1.2857	0.7358	1.4799	1.2273	1.1182	843.9320	162.5018	660.3319	516.6839	286.8471	1039.2035	5.0000
0.9754	1.5714	0.7836	4.0427	1.3963	1.5981	641.0292	319.1679	1005.0871	616.3397	207.3918	253.6285	5.0000
0.6263	1.1256	0.9465	1.2484	1.1865	0.8801	285.0515	411.1924	715.5466	409.3968	642.8248	868.1726	5.0000
0.6555	1.7238	0.8653	1.1036	0.9149	1.1784	1427.5020	610.9529	619.9309	602.8727	604.6683	878.4973	5.0000
1.1796	0.8203	1.0531	3.4865	2.2132	0.5595	561.1250	512.6438	694.8972	329.4926	512.6438	234.3258	5.0000
1.3686	1.4050	1.1316	4.2113	0.9724	0.5550	546.3113	566.0629	599.2815	331.2882	535.5377	200.6583	5.0000
1.5141	1.3178	0.9619	0.6122	1.3048	1.3375	558.4316	495.5856	615.4419	250.9351	469.1005	996.1091	5.0000
1.5273	0.7795	0.8538	0.8034	0.7198	0.8703	492.8922	211.4319	534.1910	248.6906	200.6583	1173.4246	5.0000
0.7716	0.6621	1.5697	2.4202	0.4831	1.1694	641.0292	678.2879	228.9390	442.1665	451.1445	701.1818	5.0000
0.7743	0.9049	0.9298	2.1534	0.8205	1.2896	537.7822	968.2773	735.2982	375.2804	971.4196	1177.4647	5.0000
[truncated: 1,182 more rows]
