# Supplementary material for: ODE Constrained Mixture Modelling: A Method for Unraveling Subpopulation Structures and Dynamics
Source: PLoS Comput Biol. 2014 Jul 3;10(7):e1003686. doi: 10.1371/journal.pcbi.1003686 (PMC4081021; doi:10.1371/journal.pcbi.1003686)
Supplement: Code S1 — MATLAB code used for ODE constrained mixture modelling. This zip-file contains the MATLAB code for the simulation example (conversion process) and the application example (NGF-induced Erk1/2 phosphorylation) presented in the paper. We provide implementations for the models, the parameter estimation, the uncertainty analysis and the model selection. In addition to the implementation, also all data and result files (.mat) are included. (ZIP) [file pcbi.1003686.s001.zip › ODEMM_implementation_v01/NGF_induced_Erk_phosphorylation/pathway_model_A/project/data/Kinetic NGF.csv]

no stimulus	10 min	15 min	30 min	1h	no stimulus	10 min	15 min	30 min	1h
0.9826	1.2371	1.0795	0.6786	1.5453	836.7496	156.6661	934.1609	298.0696	520.2751	1.0000
0.6505	4.4700	1.1259	0.8043	8.3084	482.1186	273.8290	728.1158	295.8251	1011.3717	1.0000
0.9481	2.0163	0.7892	0.6168	1.1138	1002.8426	353.2843	582.6722	415.6814	551.2492	1.0000
0.9665	4.1973	1.0067	0.8004	1.0859	420.1704	200.6583	623.0732	381.5650	1191.3806	1.0000
1.0996	6.1731	4.1652	0.6837	1.2600	689.5104	609.6062	323.2080	216.8187	601.0771	1.0000
0.8383	6.6610	1.5579	1.0484	2.8120	362.2623	184.4979	544.9646	689.9593	398.1743	1.0000
0.7457	1.2265	1.1025	0.5461	0.6212	360.0178	184.9468	155.3194	479.8741	173.2754	1.0000
0.6711	1.1279	1.7799	0.5435	1.8781	338.0217	342.9596	190.7825	922.0406	616.7886	1.0000
0.9848	1.4263	0.6536	0.5823	1.1330	598.3837	510.8482	289.9894	298.0696	708.3642	1.0000
0.7561	4.3115	1.9142	0.6160	11.2355	685.0214	338.0217	353.7332	712.8532	872.6616	1.0000
0.9133	3.9323	1.0720	0.4700	2.9411	1205.2965	849.3188	400.8677	182.7023	499.1768	1.0000
0.9493	1.6393	5.7500	6.5267	1.1077	943.1389	509.9504	1187.7894	211.4319	467.3049	1.0000
1.0071	4.4900	0.9350	6.1775	2.6877	660.7808	245.0994	522.5196	273.8290	1274.8760	1.0000
3.0996	1.0687	5.8045	2.4028	1.5414	745.6229	538.6800	625.7666	1335.9264	1115.0676	1.0000
2.5653	2.0983	8.6035	0.6260	6.3755	676.4923	212.3297	607.3617	461.0203	590.3035	1.0000
2.1231	3.3547	1.3182	0.7517	0.8232	977.7042	423.7616	462.8159	313.3322	452.9401	1.0000
0.7019	0.7697	1.2081	4.8785	1.4671	1224.1503	784.6772	628.9089	327.2481	408.0501	1.0000
0.8832	2.4481	1.0682	1.7790	1.2617	876.2528	743.3784	778.3926	438.1264	278.7669	1.0000
0.9753	0.9663	0.9298	1.9453	0.9851	711.9554	243.3038	403.1122	298.0696	642.3759	1.0000
1.6216	1.4423	1.2169	6.9027	1.4849	312.4344	349.6931	429.5973	1075.5644	601.9749	1.0000
0.8019	3.6820	1.4350	2.0689	1.2605	601.5260	637.4380	524.7641	446.6555	379.3205	1.0000
0.9594	1.0912	0.8400	4.8764	8.0515	984.4377	536.4355	681.4302	172.8265	1038.3057	1.0000
0.9139	1.4456	8.4741	2.3380	1.0778	930.1208	164.2974	603.3216	449.7978	882.9863	1.0000
0.8773	1.2412	1.2245	6.4941	6.8688	1186.4427	801.7354	984.8866	505.0125	716.4444	1.0000
0.9378	1.3029	1.4171	3.8003	1.2731	269.3400	485.7098	363.6090	787.8195	338.9195	1.0000
0.8577	10.8728	0.6327	3.8311	1.0082	871.3149	470.8961	702.5285	214.5742	893.7599	1.0000
1.8071	8.2661	0.8730	1.8722	1.0209	1338.6198	167.4397	1289.2408	220.8588	807.1222	1.0000
0.7964	1.5895	2.9761	3.9657	0.9570	534.1910	503.6658	226.6945	363.6090	518.9284	1.0000
1.0118	1.3286	4.0676	0.7466	0.9881	935.5076	510.3993	307.4965	219.5121	570.5519	1.0000
0.9220	4.5593	0.9495	0.4318	1.1169	761.7833	401.7655	1316.6237	203.3517	544.0668	1.0000
1.1616	1.0999	2.1314	0.6152	1.6364	610.0551	292.2339	163.8485	924.7340	319.1679	1.0000
0.9433	1.2853	0.8498	0.4861	0.7808	378.8716	451.1445	678.7368	622.6243	757.7432	1.0000
1.0638	3.0872	1.3223	7.3785	1.2894	297.6207	262.1576	893.7599	1049.0793	521.1729	1.0000
0.9580	1.2378	5.9335	1.2330	4.8544	440.3709	391.4408	397.7254	220.8588	832.2606	1.0000
0.8472	1.5676	0.9650	3.1998	8.0715	194.3737	799.0420	657.1896	882.9863	295.3762	1.0000
0.7046	1.7338	1.0258	1.1039	0.7431	693.5505	161.1551	1138.8593	650.9050	1239.8618	1.0000
1.0328	0.9448	1.1785	2.5390	1.3940	518.4795	567.4096	369.4447	782.4327	347.4486	1.0000
0.8162	2.7744	1.2482	0.9040	7.5615	150.8304	759.0899	788.2684	368.9958	172.8265	1.0000
0.9923	2.3630	1.6994	0.5369	1.1878	364.9557	722.2801	545.4135	592.9969	518.0306	1.0000
1.0756	1.8682	4.4212	0.7835	9.5394	708.8131	846.1765	768.5168	486.1587	1078.7067	1.0000
1.1624	1.6665	1.1229	0.5371	6.1797	914.8582	891.0665	612.2996	270.2378	1056.2617	1.0000
0.9494	5.0626	2.3009	4.2830	1.2934	322.7591	375.2804	375.2804	1010.4739	874.9061	1.0000
0.9343	1.5790	1.8427	1.0476	2.0498	562.9206	942.6900	567.8585	549.4536	625.3177	1.0000
0.7333	1.0879	1.6758	0.5965	1.5509	268.8911	695.3461	224.0011	333.5327	588.0590	1.0000
1.2292	0.9809	1.1217	0.9393	2.0987	850.2166	614.9930	450.2467	752.8053	582.2233	1.0000
0.9777	3.5939	1.5105	1.4007	5.3520	395.9298	222.6544	428.2506	188.0891	310.1899	1.0000
1.1054	2.0267	1.8320	1.0949	1.3199	626.6644	320.5146	404.0100	360.4667	565.6140	1.0000
1.0853	4.0769	1.3428	1.5827	8.2136	755.4987	496.4834	212.7786	496.4834	569.6541	1.0000
1.2040	1.3183	10.5917	1.6195	1.0273	595.6903	191.2314	689.9593	527.4575	307.0476	1.0000
1.1575	1.3394	1.6641	4.6502	6.9805	530.1509	875.3550	469.5494	311.9855	395.0320	1.0000
0.7797	2.2140	1.7835	1.8632	1.4760	372.5870	362.2623	435.4330	280.1136	480.7719	1.0000
0.7216	5.4258	11.4481	1.4730	1.6641	246.8950	661.2297	185.3957	373.0359	328.1459	1.0000
0.9155	1.3740	7.9746	7.3186	0.9429	1497.0815	843.4831	681.4302	239.2637	421.9660	1.0000
0.9858	1.2727	13.4786	2.3378	1.0503	776.1481	310.6388	418.3748	384.7073	426.0061	1.0000
0.8323	4.3233	1.1883	1.6433	7.1468	355.0799	156.6661	300.7630	343.8574	172.8265	1.0000
0.6316	1.2757	2.4297	1.4795	12.4747	900.9423	431.3929	402.6633	350.1420	303.9053	1.0000
0.8317	6.6955	7.7585	7.6304	1.4397	992.0690	1089.0314	320.9635	357.3244	614.0952	1.0000
0.9245	1.6047	3.6513	3.7471	1.3688	735.7471	579.0810	269.3400	1311.6858	871.7638	1.0000
0.9236	6.3942	4.0994	1.4989	0.7904	834.9540	484.3631	180.0089	749.2141	477.1807	1.0000
0.9054	2.9850	1.2024	7.5563	4.6229	860.9902	602.8727	342.5107	447.1044	759.9877	1.0000
0.7273	3.6288	5.9493	9.4382	2.0350	336.2261	316.4745	562.4717	596.1392	485.2609	1.0000
0.9535	9.9599	3.3818	6.2163	5.2196	605.1172	546.3113	359.1200	836.7496	192.1292	1.0000
0.7958	5.9777	4.5458	1.4285	5.8024	537.7822	442.6154	633.8468	343.4085	685.0214	1.0000
0.9647	2.5912	1.5900	2.1494	0.8706	584.0189	434.5352	157.5639	276.5224	706.1197	1.0000
0.8102	7.0986	2.0131	1.2164	1.0608	707.4664	413.8858	379.3205	686.8170	786.0239	1.0000
0.9171	1.7128	2.6506	0.9735	4.8960	799.9398	342.5107	448.0022	620.3798	792.7574	1.0000
1.0019	2.1339	0.9011	0.9712	0.9502	447.1044	410.7435	1021.6964	934.1609	786.0239	1.0000
1.0731	2.3042	2.8365	2.0832	0.8908	473.5895	284.1537	371.6892	346.9997	419.7215	1.0000
1.2899	1.2603	0.6856	0.6123	0.8988	606.0150	497.8301	1002.8426	468.6516	763.1300	1.0000
0.6603	4.4143	4.5612	0.9524	0.9091	489.7499	682.3280	1228.1904	659.8830	678.2879	1.0000
0.8822	4.1991	1.1618	0.6984	0.7482	848.4210	483.9142	1263.6535	892.8621	579.5299	1.0000
0.9368	3.1709	1.4358	1.1069	0.6389	801.2865	197.5160	894.6577	647.3138	670.6566	1.0000
0.7558	1.2269	5.4516	3.7216	1.1308	500.5235	422.4149	984.4377	569.6541	1407.7504	1.0000
0.6718	1.3818	0.6801	0.8403	0.9767	724.5246	538.2311	799.9398	720.9334	670.6566	1.0000
0.6536	2.2239	1.0171	1.4440	0.9315	802.1843	584.9167	825.5271	518.4795	582.6722	1.0000
0.9546	5.4993	3.1758	0.8493	1.1996	509.0526	610.9529	648.2116	925.1829	268.8911	1.0000
0.8423	3.3958	0.9357	0.9478	1.5659	314.6789	274.7268	184.4979	608.2595	404.4589	1.0000
0.8175	0.9538	1.3502	1.2847	2.1905	774.8014	1248.8398	226.6945	473.1406	641.0292	1.0000
0.6087	4.0359	1.1137	1.1831	1.5065	544.5157	1444.5602	336.2261	725.8713	577.2854	1.0000
0.8921	1.6480	6.1589	1.1676	5.6663	598.8326	336.2261	233.4280	301.6608	269.7889	1.0000
1.0656	1.2064	1.5658	2.0422	0.8998	676.4923	584.9167	209.1874	416.5792	717.3422	1.0000
1.1279	1.5997	1.9168	3.2155	1.4004	443.9621	549.0047	251.8329	997.0069	295.3762	1.0000
0.8487	2.8076	7.3285	0.7434	1.1788	303.9053	785.1261	399.0721	709.2620	395.0320	1.0000
0.8369	1.6473	7.0181	5.7038	0.9579	604.2194	456.5313	405.8056	983.0910	610.5040	1.0000
0.6469	2.5458	7.7591	3.4569	0.9839	473.5895	328.1459	450.2467	555.2893	393.2364	1.0000
0.8588	0.5688	1.3712	1.2589	0.9243	500.9724	1035.6123	501.4213	508.1548	728.1158	1.0000
0.6633	2.4201	2.1706	2.7446	0.9517	552.5959	550.8003	430.9440	1269.9381	688.6126	1.0000
0.8003	4.4867	7.2630	1.8158	1.0083	603.3216	464.6115	274.2779	783.3305	432.2907	1.0000
0.9143	2.4689	1.7118	5.8090	5.3088	697.1417	705.2219	433.1885	277.8691	259.0153	1.0000
1.0952	1.7270	1.6098	1.7825	0.7736	1227.2926	777.0459	411.1924	451.1445	478.5274	1.0000
1.0697	1.4529	10.6840	1.5044	1.2713	183.6001	411.1924	403.1122	642.3759	519.3773	1.0000
0.8454	1.7515	2.0876	1.3537	1.5917	264.8510	445.3088	470.4472	780.6371	610.0551	1.0000
0.8913	1.4192	1.7303	4.8995	4.9615	619.0331	209.1874	327.6970	290.4383	237.0192	1.0000
0.8081	1.2687	4.5688	2.6126	1.9865	647.7627	455.6335	204.6984	415.6814	419.7215	1.0000
0.8025	3.5828	7.0964	1.9600	1.0894	1070.1776	368.9958	287.2960	366.3024	369.4447	1.0000
0.7795	5.1559	1.8165	1.3370	4.2241	611.8507	758.1921	652.7006	259.4642	951.2191	1.0000
0.6148	1.6235	2.1745	4.1918	0.9857	632.5001	615.4419	261.2598	189.4358	555.7382	1.0000
1.0485	1.2675	1.1409	1.0277	1.8882	177.7644	1135.7170	601.5260	679.1857	384.2584	1.0000
1.0347	2.7633	0.7828	1.4270	4.6286	242.8549	1017.6563	823.7315	309.2921	1012.7184	1.0000
1.0947	1.5208	1.1386	1.6441	6.3555	1117.7610	191.6803	294.4784	529.7020	488.8521	1.0000
1.1067	3.0492	1.6471	8.4072	2.3563	185.3957	332.6349	526.1108	426.4550	460.1225	1.0000
0.9240	1.1156	1.0303	2.6518	3.4477	332.6349	484.3631	728.5647	275.1757	496.0345	1.0000
1.0013	1.1421	8.3508	1.5105	0.8396	189.8847	1024.3898	652.2517	511.7460	592.9969	1.0000
0.9613	4.0166	5.9275	3.6853	1.1507	697.1417	674.6967	524.7641	182.7023	286.8471	1.0000
0.9360	4.0996	1.4589	1.2725	1.1279	189.8847	664.3720	276.5224	486.6076	512.1949	1.0000
0.6873	1.3745	6.5527	1.5894	1.1615	835.8518	299.8652	768.5168	857.3990	639.2336	1.0000
0.8935	2.0656	3.6023	3.7702	1.1220	269.7889	191.6803	448.0022	591.6502	603.3216	1.0000
0.8231	1.7984	2.0815	6.8795	1.9887	546.7602	600.6282	455.1846	562.0228	486.1587	1.0000
0.8236	1.1750	5.4516	5.2345	1.1068	725.4224	1004.6382	237.9170	814.7535	686.8170	1.0000
0.9107	3.4580	3.0937	2.5189	1.1683	244.6505	230.7346	1187.7894	220.4099	355.0799	1.0000
0.7726	2.3765	4.3767	0.8524	5.9473	705.2219	590.3035	1111.9253	812.5090	708.3642	1.0000
0.7603	1.7878	0.6582	0.8427	0.8892	608.7084	426.9039	158.9106	1279.8139	517.5817	1.0000
0.7451	2.2075	1.1187	3.0034	1.0528	702.5285	345.2041	507.7059	693.9994	881.6396	1.0000
0.7755	2.1750	3.4268	0.8804	2.7599	481.2208	585.3656	484.8120	687.7148	1080.0534	1.0000
2.5489	5.4585	2.8279	1.2321	0.9729	208.2896	450.2467	357.3244	801.7354	667.5143	1.0000
0.6871	4.4506	3.8941	0.8491	0.8438	792.7574	285.0515	355.0799	400.8677	491.5455	1.0000
0.7644	2.0339	4.9369	1.1847	5.5296	1183.7493	486.6076	412.0902	705.2219	1155.0197	1.0000
0.8660	2.0046	5.3314	1.0394	1.0863	343.4085	465.9582	242.4060	215.4720	1476.4321	1.0000
0.9046	2.6793	5.6072	2.7629	6.0410	832.7095	600.1793	249.1395	779.7393	635.1935	1.0000
0.9320	1.6278	1.5633	0.8129	10.2491	460.5714	474.4873	773.0058	653.1495	642.8248	1.0000
0.8785	2.2596	5.6267	0.7470	1.0913	396.3787	521.1729	151.2793	508.6037	249.1395	1.0000
0.7785	4.0907	3.1473	2.4931	1.6967	734.8493	354.6310	216.8187	944.0367	323.2080	1.0000
0.6710	3.1630	1.5469	0.9003	0.8453	346.9997	696.6928	516.2350	727.2180	648.6605	1.0000
0.8251	2.2448	12.2672	1.1525	2.8225	698.4884	318.2701	568.7563	1144.6950	298.9674	1.0000
0.8060	2.8132	1.7382	0.8087	7.8223	860.9902	551.2492	484.3631	175.9688	1002.8426	1.0000
0.8825	3.7825	2.0980	1.0435	3.9240	967.3795	155.7683	391.4408	433.6374	625.7666	1.0000
0.6722	1.4524	1.4792	2.0309	4.3228	720.4845	246.8950	408.0501	313.3322	672.0033	1.0000
0.8056	1.1416	1.9797	2.3324	1.9223	250.9351	614.0952	198.8627	1118.2099	852.4611	1.0000
0.8184	1.0601	2.7298	0.6913	1.0229	793.2063	781.9838	220.8588	527.9064	666.6165	1.0000
0.7968	1.0295	1.0396	0.7092	9.3478	849.7677	839.4430	1085.8891	614.5441	885.6797	1.0000
0.7354	0.9012	1.4911	0.7187	4.4851	458.7758	673.3500	573.2453	650.9050	766.2723	1.0000
0.6497	1.1279	1.1490	4.0679	0.6894	673.7989	298.5185	331.2882	427.3528	578.6321	1.0000
0.9287	4.7564	1.9401	0.9482	0.8400	759.5388	787.8195	530.5998	622.6243	670.6566	1.0000
0.7161	1.5645	2.1947	0.6691	0.9156	406.7034	678.7368	401.3166	513.9905	845.2787	1.0000
0.9134	1.9106	1.1982	2.2983	1.1239	307.9454	247.3439	641.4781	631.6023	804.8777	1.0000
0.7235	1.0205	4.7441	3.9778	1.3633	457.8780	638.7847	550.3514	205.5962	246.4461	1.0000
0.6664	0.9521	1.1825	4.3082	3.5178	574.5920	630.7045	614.9930	1486.3079	1069.2798	1.0000
0.6838	4.0170	1.1043	1.4872	1.1536	371.2403	1112.8231	586.7123	343.4085	263.0554	1.0000
0.9779	3.6964	1.2116	3.3291	1.6419	680.9813	381.1161	228.9390	791.8596	443.5132	1.0000
0.8162	0.8021	1.9764	1.6020	5.6666	390.5430	152.1771	226.2456	393.6853	584.4678	1.0000
0.8209	1.1632	6.4256	0.8684	1.4128	565.6140	194.8226	465.0604	478.0785	429.5973	1.0000
1.2102	1.9760	1.0739	0.9533	1.3101	303.0075	210.5341	764.9256	419.2726	245.9972	1.0000
0.7436	4.2165	0.5478	0.8211	2.6919	601.5260	1047.7326	821.0381	795.0019	366.3024	1.0000
0.9376	2.5575	2.5217	0.6873	1.6207	267.5444	817.4469	1066.5864	733.5026	835.4029	1.0000
1.0870	1.6864	3.9764	0.9827	9.1285	223.5522	345.6530	187.1913	975.0108	1248.8398	1.0000
0.8241	3.0290	0.7497	6.9816	2.5761	544.9646	675.1456	1192.7273	677.3901	446.6555	1.0000
0.6836	1.6655	0.6792	0.9481	1.1378	442.6154	455.1846	753.2542	833.6073	726.3202	1.0000
0.8778	3.7047	1.0635	0.8048	1.0972	1040.9991	875.8039	835.4029	1016.3096	501.4213	1.0000
0.8596	3.3161	3.1260	0.7891	1.1801	608.2595	324.1058	529.2531	725.4224	332.1860	1.0000
0.5629	5.0198	2.7907	3.3696	1.3138	255.8730	618.5842	608.2595	181.8045	618.1353	1.0000
0.4516	5.6700	1.2773	5.4455	3.5138	210.9830	234.3258	264.8510	1298.6677	522.9685	1.0000
0.5502	2.1581	1.1898	5.8545	2.5153	523.4174	153.5238	527.9064	225.7967	168.7864	1.0000
0.4276	3.8634	1.2895	0.7378	0.9154	171.4798	715.0977	597.0370	726.3202	709.7109	1.0000
0.4982	6.5545	1.2874	6.7472	6.7537	618.1353	717.7911	1113.2720	688.1637	605.1172	1.0000
0.4363	2.1534	5.0804	0.9536	0.9757	167.4397	341.1640	314.6789	931.4675	772.5569	1.0000
0.9520	1.3292	6.4377	0.8859	3.0009	694.4483	615.8908	280.5625	444.8599	619.9309	1.0000
1.1285	1.0498	1.0667	3.7876	1.3165	227.1434	468.2027	559.7783	502.7680	522.9685	1.0000
0.9362	0.9773	1.1315	0.9554	3.6196	450.2467	438.5753	497.3812	875.8039	1476.8810	1.0000
0.6791	5.0715	1.1188	0.6808	5.8705	931.4675	205.5962	553.9426	872.6616	1380.3675	1.0000
0.8973	1.1375	6.0451	4.2228	1.2004	606.4639	320.0657	287.7449	940.8944	741.5828	1.0000
0.8584	2.4368	4.2507	2.0595	3.3476	651.3539	725.4224	456.5313	867.7237	285.0515	1.0000
0.8286	0.8470	4.9743	3.4423	0.8706	633.3979	1197.2163	359.1200	757.2943	357.3244	1.0000
0.6489	1.1157	2.1392	3.2907	0.9938	810.2645	540.4756	473.5895	764.0278	544.0668	1.0000
0.6439	1.3100	1.0852	0.9557	1.3686	306.5987	561.1250	377.9738	499.1768	330.8393	1.0000
0.6752	4.6433	5.9459	0.8863	3.4614	760.4366	1268.5914	186.7424	820.1403	304.8031	1.0000
0.7829	1.6470	1.3956	0.6976	1.1278	476.2829	788.7173	399.5210	586.7123	458.7758	1.0000
0.6354	1.5173	1.8584	0.6632	0.8492	533.2932	159.3595	532.8443	1072.4221	453.3890	1.0000
0.5820	3.4220	1.5521	1.0016	4.1968	517.5817	179.5600	494.6878	872.6616	662.1275	1.0000
0.6393	1.2392	8.6524	3.2757	7.0436	678.7368	374.3826	545.8624	187.6402	756.8454	1.0000
0.9037	0.9572	2.2868	1.1978	0.9930	769.4146	895.5555	524.7641	770.3124	641.4781	1.0000
0.9750	5.2394	7.8660	1.3114	1.5720	493.7900	517.1328	540.0267	591.2013	336.6750	1.0000
0.7399	4.1066	7.7103	2.1967	3.9701	222.6544	721.3823	938.2010	468.2027	436.3308	1.0000
0.7368	3.2212	1.0623	0.6694	6.0523	169.6842	555.2893	422.4149	1089.0314	553.4937	1.0000
0.7082	1.1462	1.1399	0.7091	1.7398	1364.2071	526.1108	369.8936	538.6800	535.5377	1.0000
0.7044	4.9587	1.6723	0.8558	1.1042	456.5313	797.6953	419.2726	785.1261	642.3759	1.0000
0.8146	1.6230	2.5686	0.8430	0.9199	478.0785	515.3372	232.9791	733.5026	489.7499	1.0000
0.7871	1.9079	2.0242	0.8398	1.0345	579.0810	164.2974	352.8354	803.0821	755.9476	1.0000
0.6801	1.3400	1.4080	2.0989	0.9342	319.6168	584.9167	502.7680	452.0423	782.8816	1.0000
0.7046	1.4704	1.2068	1.5573	1.0578	1182.4026	331.2882	1231.3327	358.6711	362.2623	1.0000
1.6002	1.4285	2.1303	0.6567	1.7311	786.0239	269.3400	371.6892	687.2659	939.5477	1.0000
0.7980	1.0677	1.0343	1.3355	5.0502	1364.2071	156.2172	585.8145	609.1573	637.8869	1.0000
0.6874	2.9532	4.4975	1.2750	2.2638	772.1080	180.9067	210.5341	728.5647	706.5686	1.0000
0.7718	4.0705	0.7810	8.0052	1.9054	619.9309	530.5998	549.4536	420.6193	310.1899	1.0000
0.7782	2.0185	0.9154	5.1627	0.9521	839.8919	865.4792	897.8000	720.9334	717.7911	1.0000
0.9257	5.1336	0.7589	0.8583	1.9435	902.2890	1225.9459	619.4820	777.0459	452.4912	1.0000
0.8208	1.2764	0.8427	0.7605	4.0534	255.4241	399.0721	901.3912	720.0356	509.9504	1.0000
0.7720	2.6889	4.3766	0.6670	3.3325	463.2648	320.9635	499.6257	1047.7326	747.8674	1.0000
0.7585	1.6070	1.2988	1.6833	2.8840	281.0114	496.9323	314.6789	531.9465	709.7109	1.0000
0.8189	4.1198	0.8605	3.8745	1.0085	561.5739	373.4848	863.6836	1102.4984	801.7354	1.0000
0.8257	1.1097	0.8449	1.1833	4.7886	798.5931	817.4469	858.7457	786.0239	922.0406	1.0000
0.8281	1.1799	0.7698	1.0097	3.9464	921.1428	492.8922	626.2155	822.8337	1035.6123	1.0000
0.6457	0.9010	0.8657	1.1234	8.3770	437.6775	730.3603	1034.2656	870.8660	1040.9991	1.0000
0.5932	1.5613	0.7875	0.5962	1.7194	402.6633	313.3322	1065.6886	674.2478	706.1197	1.0000
0.5340	4.8215	3.7782	0.7988	2.1110	475.8340	733.5026	1000.1492	834.5051	568.7563	1.0000
0.7863	2.6623	0.7244	1.1960	0.9683	1262.7557	354.1821	1062.9952	512.6438	641.9270	1.0000
0.6225	2.0569	3.3407	0.6990	1.6608	510.8482	531.4976	359.5689	1045.0392	263.9532	1.0000
0.6068	3.3270	4.9912	0.6459	1.6799	825.9760	861.4391	966.4817	1106.5385	171.9287	1.0000
0.7513	1.5657	2.5865	0.8431	1.2993	448.4511	198.4138	724.9735	791.4107	767.1701	1.0000
0.8220	3.8042	1.2083	0.7662	0.8572	463.7137	656.2918	734.4004	823.2826	465.0604	1.0000
0.7671	3.7995	1.3708	3.5342	0.9083	1120.0055	348.7953	542.2712	768.9657	951.2191	1.0000
0.7745	8.7188	1.1581	0.7845	1.1162	722.7290	448.0022	1170.2823	302.1097	577.2854	1.0000
0.6777	2.1300	1.5744	0.8336	1.9268	724.5246	712.4043	563.8184	552.5959	739.3383	1.0000
0.8870	7.6505	1.7702	2.9748	0.9343	956.1570	710.6087	482.5675	300.3141	552.5959	1.0000
0.5393	1.0976	3.4890	2.5574	0.9617	614.9930	866.3770	595.2414	779.2904	1020.7986	1.0000
0.6844	1.2149	1.8666	3.2961	9.5733	1050.4260	289.0916	277.8691	703.4263	1057.1595	1.0000
0.7799	1.1503	2.0150	2.3362	8.8359	453.8379	698.0395	162.5018	1041.4480	341.1640	1.0000
0.8537	2.1909	1.8396	0.9209	0.7760	571.4497	183.6001	1022.1453	838.5452	313.7811	1.0000
1.0406	1.1994	2.7952	2.3954	5.4080	793.6552	688.1637	188.0891	638.3358	158.9106	1.0000
0.9044	2.3552	7.1510	1.0689	1.1262	711.5065	869.9682	461.4692	653.5984	1102.0495	1.0000
0.9791	4.1784	2.4158	8.0079	1.3310	734.4004	267.9933	524.7641	348.7953	812.0601	1.0000
0.7368	7.2406	1.6218	0.8641	1.1426	677.8390	1069.2798	729.4625	659.4341	211.8808	1.0000
0.7097	1.3034	1.0953	1.1080	2.5125	706.5686	339.8173	613.6463	890.6176	242.8549	1.0000
0.7798	8.1467	1.0381	3.4089	4.8856	767.1701	1129.4324	573.6942	338.0217	303.0075	1.0000
0.8378	5.1501	1.0560	3.1318	1.0072	1060.3018	509.0526	853.8078	799.4909	568.3074	1.0000
0.8429	2.2121	3.6908	1.3061	0.8291	619.0331	292.2339	619.9309	745.1740	773.4547	1.0000
0.8167	0.9391	1.0000	0.9640	6.1009	535.9866	632.5001	714.6488	735.2982	156.6661	1.0000
0.6705	1.2438	1.8947	0.6891	5.1444	1140.6549	776.5970	504.5636	715.5466	1065.2397	1.0000
0.8198	4.0924	1.3057	0.7885	3.6638	860.0924	273.3801	385.1562	1022.1453	229.3879	1.0000
0.9219	5.8190	2.0493	0.6527	3.1499	896.0044	739.3383	670.2077	439.4731	729.4625	1.0000
0.8246	8.1697	0.7769	3.3442	1.1628	934.1609	713.3021	853.3589	469.5494	516.2350	1.0000
0.9171	3.4830	1.0676	0.8078	2.4847	1032.4700	219.5121	697.5906	513.5416	546.7602	1.0000
0.8470	5.2861	0.9931	2.6970	0.7538	572.7964	383.3606	219.9610	822.3848	561.1250	1.0000
0.9195	1.2903	2.5468	0.9677	5.6387	979.9487	333.9816	291.7850	1023.4920	682.7769	1.0000
0.5396	1.0661	2.7841	0.8247	0.8819	606.0150	1059.8529	442.1665	1090.3781	733.5026	1.0000
0.8502	1.0807	8.5783	2.3703	6.6403	734.8493	401.7655	317.8212	690.4082	551.2492	1.0000
0.7531	0.9754	3.0498	0.7591	1.0918	351.0398	179.1111	927.8763	707.9153	695.7950	1.0000
0.7150	1.0295	0.8640	4.5292	0.9182	769.8635	244.6505	601.5260	251.3840	636.0913	1.0000
1.0956	1.2435	1.1289	2.4494	1.4144	1014.9629	594.3436	729.9114	150.8304	357.7733	1.0000
0.8960	1.5249	8.7526	0.7306	0.8409	454.7357	686.8170	724.5246	1102.9473	200.6583	1.0000
0.6939	8.7009	1.8018	0.7153	1.2515	546.3113	585.3656	838.5452	744.2762	304.8031	1.0000
0.9844	1.5615	0.9066	0.7040	0.8954	575.4898	658.9852	757.2943	1179.2603	637.4380	1.0000
0.9717	2.8438	5.2733	1.7651	1.4240	1107.4363	628.0111	1218.7635	269.7889	275.6246	1.0000
0.9534	1.2395	12.1330	0.8083	1.3922	728.1158	320.9635	613.1974	595.2414	584.0189	1.0000
1.0383	1.7422	5.8871	0.6437	13.1370	950.3213	178.6622	477.6296	900.4934	1417.1773	1.0000
0.9373	2.2634	4.9146	0.5645	1.1394	958.8504	760.8855	169.6842	733.9515	523.8663	1.0000
0.7967	1.6000	2.3762	0.8692	0.9935	381.1161	534.6399	583.1211	971.4196	448.0022	1.0000
0.9027	6.8345	1.1356	1.4892	0.8293	700.2840	580.4277	549.9025	1448.1514	618.5842	1.0000
0.8266	10.8579	1.3305	2.1811	1.0084	385.1562	665.7187	540.9245	566.9607	793.6552	1.0000
0.7344	5.8867	1.3206	1.1411	4.8667	829.1183	520.7240	632.0512	912.1648	295.3762	1.0000
0.7668	2.3084	1.2468	2.7290	0.9601	1276.2227	751.0097	760.8855	325.0036	376.1782	1.0000
0.6420	1.9190	1.1685	0.8847	1.9648	982.1932	417.9259	419.2726	612.2996	307.9454	1.0000
0.6479	1.6644	1.2627	0.8440	0.9851	662.1275	522.5196	862.3369	984.8866	671.5544	1.0000
0.8124	8.6639	1.0999	0.6807	1.0795	369.8936	462.3670	351.0398	746.9696	863.6836	1.0000
0.8002	2.5187	1.4369	0.7747	8.2372	600.1793	468.2027	552.1470	650.0072	1049.0793	1.0000
0.9946	3.1546	3.2126	0.7884	2.4879	258.5664	271.1356	363.1601	954.8103	338.4706	1.0000
0.9345	5.2112	1.2000	1.8013	0.7514	888.8220	672.4522	676.4923	659.8830	703.8752	1.0000
0.7353	9.0792	1.3155	0.4864	1.1033	347.4486	542.2712	576.8365	476.7318	614.9930	1.0000
0.8679	1.0758	5.2421	0.7455	1.5946	708.8131	527.9064	961.5438	1146.0417	512.6438	1.0000
0.6587	2.9264	1.2451	1.1816	1.2737	1240.7596	776.5970	1001.9448	415.2325	241.0593	1.0000
0.9144	5.3441	5.8810	1.0127	1.2913	638.3358	1221.0080	897.3511	984.4377	946.7301	1.0000
0.8034	4.8317	3.2260	0.8413	6.4596	751.9075	178.6622	615.4419	965.5839	928.3252	1.0000
0.8909	1.2082	1.2969	0.7685	1.0009	808.4689	900.9423	497.3812	1015.8607	672.9011	1.0000
0.7965	3.4132	8.0753	1.6385	0.9542	543.6179	828.2205	532.8443	907.6758	728.1158	1.0000
0.7996	8.5255	0.9023	1.8961	0.8325	788.7173	738.4405	592.0991	569.2052	1115.0676	1.0000
0.3430	1.6585	11.8795	2.3682	3.2155	181.8045	705.6708	265.2999	510.8482	604.2194	1.0000
0.5013	1.3794	1.2332	2.5953	1.0208	346.5508	601.9749	595.6903	401.3166	206.0451	1.0000
0.7124	9.3381	1.7545	0.9069	1.3855	556.1871	600.1793	307.0476	723.1779	410.7435	1.0000
0.8636	1.7143	3.5655	0.9562	0.9130	1417.6262	549.9025	1185.9938	963.7883	355.5288	1.0000
0.9126	0.8879	1.4492	4.2894	0.6578	720.0356	800.8376	702.0796	379.3205	533.7421	1.0000
1.0900	1.6317	1.8270	1.0448	1.5134	803.9799	254.0774	594.3436	793.2063	386.0540	1.0000
0.9028	5.9783	9.0166	3.6600	3.9464	160.7062	398.6232	800.3887	205.1473	1143.7972	1.0000
0.8768	1.3553	5.7001	1.2925	0.6028	279.6647	580.4277	171.0309	922.4895	595.6903	1.0000
0.9615	2.2133	5.2821	1.1056	0.6285	795.4508	640.1314	879.3951	995.2113	874.4572	1.0000
0.6901	1.7348	1.8879	0.8863	0.6787	582.6722	555.7382	772.1080	998.3536	558.8805	1.0000
1.1696	1.1059	1.2241	1.2921	0.8879	495.5856	667.0654	728.1158	292.6828	347.8975	1.0000
0.8458	1.1667	1.1052	2.5933	0.8624	158.0128	640.5803	634.7446	496.4834	312.8833	1.0000
0.7675	4.8719	1.2046	0.9656	3.8710	389.6452	784.2283	548.5558	1461.1695	476.2829	1.0000
0.9310	2.7734	0.6780	2.5772	1.1567	208.2896	717.3422	340.7151	485.2609	482.1186	1.0000
0.8884	1.4530	0.6533	3.0933	3.2682	535.9866	648.2116	281.0114	471.3450	244.2016	1.0000
0.6863	2.0821	4.9289	0.7208	1.0164	165.1952	375.7293	1235.3728	856.5012	893.3110	1.0000
0.6604	2.4803	12.3025	0.6346	0.9697	299.8652	654.4962	587.6101	685.4703	588.5079	1.0000
0.5996	1.4009	1.6111	0.7019	2.0239	521.1729	603.3216	456.0824	597.4859	589.4057	1.0000
0.7011	3.3827	1.6840	0.6239	1.1592	723.1779	180.4578	551.6981	779.2904	1082.7468	1.0000
1.0536	1.4901	9.6896	0.8313	0.7823	729.0136	660.3319	971.8685	882.9863	866.3770	1.0000
0.8999	2.5533	4.1830	0.7497	4.6505	233.8769	355.5288	627.5622	652.2517	571.0008	1.0000
1.0418	4.9806	6.2658	0.9001	1.1845	934.1609	723.6268	333.9816	334.8794	833.1584	1.0000
1.0001	3.2453	13.9299	0.4702	0.9020	269.7889	368.5469	687.2659	702.9774	942.2411	1.0000
0.8560	1.3554	3.7478	0.7088	1.1995	872.2127	291.3361	408.4990	418.8237	783.7794	1.0000
0.9426	1.2203	1.4221	0.7106	1.0197	833.6073	825.9760	346.5508	450.2467	663.9231	1.0000
1.1652	3.2086	6.4476	1.5975	1.0672	585.8145	654.9451	689.9593	177.3155	697.1417	1.0000
0.9538	1.7084	6.0628	0.5095	0.6463	401.7655	700.7329	491.9944	429.1484	158.9106	1.0000
1.2402	1.6694	1.3522	0.7009	0.7447	603.7705	333.0838	410.2946	921.5917	254.0774	1.0000
1.2590	1.1396	1.3540	5.2134	0.7804	479.4252	355.5288	213.2275	942.6900	169.6842	1.0000
1.4029	3.3027	8.5889	4.7076	1.0131	254.9752	170.1331	757.2943	1403.7103	564.7162	1.0000
0.9038	1.1377	4.5770	0.8253	0.7891	232.5302	611.8507	277.8691	850.2166	779.7393	1.0000
1.0395	3.1311	3.6942	0.7617	5.5571	285.9493	523.4174	409.3968	760.8855	610.5040	1.0000
2.4067	1.1962	1.4142	3.2024	0.7818	237.4681	583.5700	650.4561	501.4213	388.7474	1.0000
1.8113	2.4422	2.7150	2.0238	1.2195	517.1328	688.6126	991.6201	636.9891	615.8908	1.0000
1.2066	2.2741	2.5933	0.5983	1.1023	620.3798	264.8510	437.6775	604.6683	698.9373	1.0000
0.9410	3.0041	1.2047	2.2639	0.7674	435.8819	628.9089	645.0693	363.6090	412.5391	1.0000
0.7235	1.1516	9.3402	1.0335	0.8624	295.3762	664.3720	196.1693	1044.1414	575.0409	1.0000
0.7597	0.7379	4.2605	0.9089	0.8475	795.8997	282.8070	162.5018	222.2055	535.9866	1.0000
0.8574	1.7343	0.5825	1.2137	0.7982	718.2400	169.2353	181.3556	180.4578	524.7641	1.0000
1.0677	0.9956	0.5405	1.1374	1.5711	1131.2280	366.7513	400.4188	827.3227	621.2776	1.0000
0.9509	5.3682	0.7341	0.7180	0.7619	503.2169	309.7410	382.4628	811.6112	892.4132	1.0000
0.9455	2.7807	1.2080	3.8261	0.8201	250.9351	610.9529	339.8173	936.8543	254.0774	1.0000
1.0073	1.1956	9.6367	3.6513	7.6552	481.6697	785.5750	559.3294	983.0910	335.7772	1.0000
0.6441	1.7896	2.3141	0.9786	2.9766	667.9632	918.4494	751.4586	628.9089	965.1350	1.0000
0.8442	6.9725	6.7026	0.8506	1.0543	220.8588	720.0356	226.2456	838.0963	608.7084	1.0000
0.9798	2.8119	1.4952	0.8159	4.2227	471.7939	330.3904	396.8276	882.9863	1103.8451	1.0000
0.9961	1.5415	4.0784	0.8251	5.1698	161.1551	482.5675	276.0735	890.6176	652.7006	1.0000
1.2944	2.9233	6.9127	0.8854	0.7712	496.4834	1055.3639	667.5143	866.3770	1288.3430	1.0000
0.9239	2.5858	2.6448	0.7430	0.8307	697.1417	275.1757	190.7825	604.6683	1206.1943	1.0000
0.7893	0.7872	4.8960	2.8378	1.0811	478.9763	980.3976	460.5714	537.7822	491.9944	1.0000
0.9349	1.0914	1.7545	1.6949	0.7556	729.0136	185.3957	455.1846	516.2350	743.3784	1.0000
0.8246	2.1949	5.6839	1.8980	0.5522	573.2453	994.3135	295.3762	570.1030	463.2648	1.0000
0.8064	5.0158	1.6615	0.7088	3.8883	1279.3650	811.6112	527.4575	767.1701	185.8446	1.0000
0.7813	5.9473	8.9004	4.2297	1.0425	1159.0598	251.3840	1230.4349	1439.1734	892.4132	1.0000
0.7307	3.2299	3.3463	0.7801	4.5743	565.6140	852.0122	656.2918	222.6544	779.2904	1.0000
0.7287	1.2814	1.8286	1.1533	8.3189	574.1431	484.3631	505.9103	1181.5048	281.4603	1.0000
0.8139	2.9345	1.1406	1.1692	0.9853	814.7535	597.9348	724.0757	196.1693	736.6449	1.0000
0.9085	2.2661	1.6831	1.1971	0.8356	461.9181	651.3539	485.2609	1205.2965	519.8262	1.0000
0.9434	0.9999	1.2222	2.7555	0.8101	738.4405	332.1860	564.7162	153.5238	645.9671	1.0000
0.9754	1.6208	1.1730	0.7619	1.1371	613.1974	501.4213	154.8705	683.2258	566.0629	1.0000
0.9132	1.0324	1.1822	0.6680	7.8089	196.6182	411.1924	591.2013	205.5962	996.5580	1.0000
0.8189	1.1630	6.6529	0.4815	0.9132	281.4603	770.3124	641.4781	203.8006	590.7524	1.0000
0.9657	1.0601	1.3922	0.5031	1.5601	814.3046	1016.3096	566.5118	249.1395	487.0565	1.0000
0.6463	0.9180	6.2445	0.8210	6.0977	476.7318	819.2425	889.2709	382.4628	806.2244	1.0000
0.6781	1.0420	3.7894	2.5485	4.6663	499.6257	519.8262	315.5767	324.5547	286.3982	1.0000
0.8551	0.7368	1.9959	1.3009	0.9426	232.9791	390.0941	294.9273	435.8819	529.2531	1.0000
0.9436	0.8759	2.2600	1.3640	2.4126	526.5597	267.9933	433.6374	270.2378	302.1097	1.0000
1.0991	0.8500	3.7616	1.0410	6.2176	621.2776	1003.2915	217.7165	1100.7028	496.4834	1.0000
0.8762	1.0611	1.7000	1.3118	1.4443	478.0785	566.9607	221.7566	651.8028	337.1239	1.0000
1.2257	1.4074	2.9278	3.9800	0.8858	592.0991	278.7669	427.3528	1282.5073	513.9905	1.0000
1.2987	2.3489	1.4390	1.9355	0.8874	582.2233	816.9980	527.9064	291.7850	714.6488	1.0000
1.2010	1.0894	8.4193	0.8481	6.7432	513.0927	739.7872	703.8752	303.0075	294.4784	1.0000
1.5382	1.2496	1.6988	1.0869	1.1063	549.0047	836.7496	439.0242	445.7577	894.2088	1.0000
0.7133	1.3231	1.4460	1.3397	1.2354	465.0604	700.7329	564.2673	653.1495	724.0757	1.0000
0.8603	1.0979	1.3463	1.2792	1.1602	190.7825	517.1328	706.5686	775.6992	579.0810	1.0000
1.0907	1.3243	2.2232	1.7528	2.1856	214.5742	653.5984	414.7836	366.7513	434.5352	1.0000
1.9049	2.3688	5.7511	1.4756	5.4730	608.7084	816.5491	209.6363	549.4536	1203.0520	1.0000
1.6596	2.9984	1.0150	0.9157	1.1791	297.6207	753.2542	707.0175	642.3759	674.6967	1.0000
1.4437	1.4411	1.2966	3.1670	1.0704	344.7552	616.7886	407.1523	267.5444	716.4444	1.0000
1.5639	1.2259	1.2082	6.0886	0.7652	435.8819	153.5238	597.0370	1077.3600	678.7368	1.0000
1.5554	1.7242	7.0254	1.3001	0.5517	502.7680	469.1005	214.5742	323.6569	154.8705	1.0000
1.3343	1.2988	7.7262	1.0287	6.8604	335.3283	182.2534	657.6385	421.5171	312.4344	1.0000
1.9014	1.9281	4.0996	8.0650	1.0658	388.2985	256.7708	325.4525	859.6435	685.9192	1.0000
1.6585	0.8505	4.7438	4.2045	2.8395	151.7282	411.6413	260.3620	256.3219	883.4352	1.0000
1.5778	1.8261	2.0289	1.0405	0.8333	184.0490	1031.5722	570.5519	647.7627	749.6630	1.0000
1.1754	0.7416	2.0865	1.2723	0.7697	216.3698	1176.1180	650.0072	550.3514	781.9838	1.0000
0.9547	0.9688	4.8479	1.1920	0.8064	258.1175	722.2801	743.8273	606.4639	907.6758	1.0000
1.5107	1.2522	7.3297	1.1702	2.1643	528.3553	521.1729	548.5558	487.0565	305.2520	1.0000
1.5140	1.2351	1.3165	1.0223	0.8456	438.5753	431.3929	573.2453	643.7226	720.9334	1.0000
1.4250	2.1483	6.5469	1.1230	1.4375	386.0540	244.6505	475.3851	513.0927	715.5466	1.0000
1.8145	1.4390	1.0353	4.3121	5.7305	364.9557	402.6633	993.8646	721.3823	509.5015	1.0000
1.4987	2.5155	1.8012	5.0669	2.5797	486.1587	732.1559	621.2776	301.6608	730.3603	1.0000
1.3296	1.4576	1.1985	0.9416	0.8812	273.3801	619.0331	678.7368	549.4536	391.4408	1.0000
1.5350	1.4913	1.3616	2.4738	0.8390	388.7474	325.0036	666.6165	373.4848	163.8485	1.0000
0.7489	1.0796	2.0835	0.9015	0.7718	461.4692	773.4547	469.9983	548.5558	494.2389	1.0000
1.3098	1.1756	1.2476	1.9730	4.5129	532.8443	468.2027	320.5146	670.6566	334.8794	1.0000
1.0361	1.5498	1.8003	1.2387	6.0183	414.7836	900.0445	228.0412	578.1832	713.3021	1.0000
0.6707	0.9063	7.0056	1.0922	1.2330	402.2144	430.0462	1085.8891	589.8546	660.3319	1.0000
0.7206	5.5955	1.8327	0.7523	1.0294	286.8471	286.3982	465.9582	560.6761	600.6282	1.0000
0.9063	1.4134	2.2134	1.1009	0.8926	165.6441	1177.9136	285.0515	754.6009	745.6229	1.0000
0.9562	1.0377	1.5056	5.9273	0.8156	199.7605	833.6073	628.4600	777.0459	784.2283	1.0000
0.8205	0.9391	1.3282	1.2013	1.3527	237.0192	822.3848	630.2556	699.8351	385.6051	1.0000
0.8488	3.2118	5.3558	3.1374	1.0482	422.4149	184.9468	366.7513	1206.6432	980.8465	1.0000
0.8257	0.8981	1.3638	3.7230	2.4119	446.2066	724.0757	445.3088	896.4533	458.7758	1.0000
0.8627	1.7618	0.8483	0.9378	1.0084	1492.5925	818.7936	385.6051	736.1960	537.7822	1.0000
0.5702	0.9016	2.1209	0.7935	1.1915	779.7393	465.9582	505.9103	354.1821	551.6981	1.0000
0.6260	0.7000	2.6709	1.2932	1.2093	923.8362	361.8134	349.2442	400.8677	532.8443	1.0000
0.8460	0.9365	1.3519	1.4741	12.0883	837.1985	807.1222	386.0540	483.4653	201.1072	1.0000
0.7240	0.8858	11.0440	4.0330	1.2963	535.5377	742.0317	1085.8891	176.4177	715.5466	1.0000
0.7872	1.0630	1.4805	1.0440	1.2008	736.1960	531.9465	563.8184	721.8312	607.3617	1.0000
0.8452	0.7657	1.3286	2.9844	1.0893	690.8571	817.4469	445.7577	633.8468	755.9476	1.0000
1.0598	1.4233	1.3094	1.1573	4.5466	501.8702	662.1275	469.5494	663.4742	428.2506	1.0000
0.8503	0.9805	1.1667	3.0403	0.7762	573.2453	701.6307	481.6697	213.6764	609.6062	1.0000
0.8305	1.2432	6.2619	1.9980	6.8982	856.9501	1278.9161	403.5611	371.6892	1257.3689	1.0000
1.1877	0.8207	7.0482	1.6099	0.8438	297.1718	746.5207	542.2712	171.4798	425.5572	1.0000
1.0497	0.7393	1.8019	1.6439	0.8775	523.8663	414.7836	598.8326	428.2506	829.5672	1.0000
0.9098	0.9855	7.3056	4.9004	0.6662	281.4603	191.2314	510.3993	1145.1439	176.4177	1.0000
1.2086	1.1153	1.3513	1.1205	0.8605	289.0916	850.2166	326.3503	508.1548	886.1286	1.0000
0.8263	2.4018	5.0269	0.9101	0.9994	534.1910	709.2620	290.8872	470.4472	728.5647	1.0000
0.7670	1.0235	2.1697	2.3004	1.0948	243.3038	1067.4842	295.3762	366.7513	610.9529	1.0000
1.1633	1.0802	12.0928	1.1319	1.0761	607.3617	851.5633	699.3862	480.7719	619.0331	1.0000
1.4026	0.7858	1.5260	0.9052	4.1648	491.9944	430.0462	772.1080	451.5934	401.3166	1.0000
1.4543	0.7489	2.1460	0.8788	4.5332	469.9983	1247.9420	408.0501	568.3074	984.8866	1.0000
1.8681	1.1745	0.8485	1.0454	1.0500	318.7190	471.7939	805.7755	266.6466	688.1637	1.0000
1.6199	1.7815	5.5049	1.0523	7.2150	583.5700	611.4018	447.5533	664.3720	1474.6365	1.0000
1.5653	1.1026	2.8274	1.1256	7.4892	393.6853	781.9838	370.7914	752.3564	598.8326	1.0000
1.8000	0.8524	10.2506	1.3890	0.9241	201.1072	173.2754	869.9682	421.5171	680.0835	1.0000
1.2383	0.8299	4.7501	5.3969	1.8915	879.3951	228.9390	404.9078	1351.6379	790.0640	1.0000
1.3409	1.1411	1.1409	0.9568	0.6696	484.8120	316.4745	588.5079	771.6591	170.5820	1.0000
1.6445	0.8319	3.3212	1.1349	2.7501	478.9763	670.2077	196.6182	918.4494	804.4288	1.0000
1.9099	1.5333	1.4167	0.8638	0.7275	452.4912	1080.5023	558.8805	556.1871	276.9713	1.0000
2.3028	0.8009	1.2177	3.3907	6.3828	197.5160	742.4806	304.3542	760.8855	1313.9303	1.0000
2.0908	0.8873	1.3612	1.0671	0.9707	381.5650	355.5288	473.1406	688.1637	1332.3352	1.0000
1.3443	1.3175	1.2219	0.9156	3.6752	1314.3792	559.3294	369.4447	680.5324	476.7318	1.0000
1.7149	0.7268	1.2046	0.7439	6.1413	423.3127	613.6463	457.8780	829.5672	828.6694	1.0000
1.6029	1.0061	2.2564	0.8111	9.2311	417.9259	724.0757	434.0863	856.0523	523.4174	1.0000
2.2961	0.9925	1.3621	0.9234	1.2263	340.7151	806.6733	642.3759	554.3915	715.9955	1.0000
1.2589	1.1390	7.1156	1.5037	0.9154	326.3503	501.8702	536.8844	654.0473	649.5583	1.0000
2.5757	1.1599	1.6333	0.8837	1.0692	186.7424	412.9880	551.6981	653.5984	437.6775	1.0000
1.4196	0.7345	1.3085	1.7315	5.6345	185.8446	643.2737	672.4522	190.7825	918.8983	1.0000
1.5593	0.8407	7.8537	1.6295	1.0369	488.4032	388.7474	715.9955	619.4820	158.0128	1.0000
1.2809	0.8936	1.2611	0.7299	0.6549	333.0838	825.0782	195.2715	729.4625	455.1846	1.0000
1.2213	0.7263	1.4148	0.7291	0.7873	544.0668	589.8546	508.1548	645.5182	756.8454	1.0000
1.1295	1.1325	1.1788	5.9064	0.9026	449.7978	361.3645	358.6711	1166.6911	517.1328	1.0000
1.2909	1.7103	1.1132	1.9191	6.4366	234.7747	1451.2937	569.2052	559.3294	1164.8955	1.0000
1.3077	1.0486	4.2015	0.8187	0.9916	616.3397	874.4572	323.2080	624.4199	250.0373	1.0000
1.1345	2.2877	6.3852	1.0730	0.9282	531.9465	388.2985	527.9064	299.8652	850.6655	1.0000
1.2543	1.1793	2.0461	1.4800	3.1476	473.5895	691.7549	1323.8061	358.2222	529.7020	1.0000
1.1307	1.0087	1.3723	0.8014	3.8553	204.2495	393.2364	396.3787	583.5700	862.7858	1.0000
0.8950	1.0942	1.5728	0.8650	0.9985	198.8627	545.8624	861.8880	653.5984	726.7691	1.0000
0.6626	2.1370	1.2840	0.9438	1.1058	847.0743	526.5597	341.1640	625.7666	319.6168	1.0000
0.7946	1.1208	1.0568	2.3305	1.1012	707.9153	635.1935	326.7992	766.7212	689.9593	1.0000
1.0484	1.3593	3.8045	1.5257	1.6614	415.6814	391.8897	571.0008	465.5093	380.6672	1.0000
0.7753	1.0409	6.2883	3.1117	7.1130	870.4171	533.2932	1011.8206	745.1740	479.4252	1.0000
0.5957	1.0216	1.6520	0.8471	7.2022	826.8738	484.3631	497.8301	1376.3274	874.0083	1.0000
0.5523	1.8513	7.1193	6.9420	1.5051	212.7786	1115.0676	481.6697	354.6310	383.3606	1.0000
0.5240	1.2467	2.6429	0.9365	4.6517	176.8666	1273.9782	201.5561	604.6683	546.3113	1.0000
0.6869	1.5721	7.6194	1.0126	1.0999	408.9479	645.5182	905.8802	712.4043	553.4937	1.0000
0.5761	1.1306	3.9835	1.2381	5.7437	770.3124	413.8858	215.4720	588.9568	693.9994	1.0000
0.5688	1.6074	3.7271	4.7200	1.2774	1256.0222	209.1874	506.8081	584.9167	602.4238	1.0000
0.5308	1.0195	1.4586	1.4721	0.8579	301.6608	347.4486	469.5494	575.0409	677.3901	1.0000
0.8181	1.4726	1.4153	6.3431	1.1614	557.5338	636.5402	348.3464	1013.6162	576.8365	1.0000
0.8903	1.5130	1.1326	1.3891	1.7713	458.3269	368.9958	435.4330	249.1395	354.6310	1.0000
0.6716	1.2823	1.4958	0.9792	1.4798	768.0679	433.6374	465.9582	702.0796	597.9348	1.0000
0.6053	1.3646	6.1246	4.6196	2.7669	370.7914	447.1044	582.6722	606.9128	752.3564	1.0000
0.8387	0.6730	1.1861	1.0454	0.9310	346.5508	795.8997	518.0306	588.5079	422.4149	1.0000
0.9355	0.8978	1.4230	0.8447	1.0898	668.8610	510.3993	701.6307	549.9025	647.7627	1.0000
0.9705	0.8183	4.7201	1.0781	3.6017	1210.2344	1311.2369	298.0696	434.9841	610.9529	1.0000
0.6539	1.1325	3.5835	0.8447	0.8626	385.1562	791.8596	423.7616	711.5065	465.0604	1.0000
1.3433	0.8452	1.3595	1.4550	3.1865	576.3876	858.7457	1213.8256	473.5895	746.5207	1.0000
1.5751	0.7085	1.3861	1.1801	4.4445	596.5881	477.6296	503.2169	939.5477	1245.6975	1.0000
1.2494	0.8116	1.4496	3.4052	0.8417	575.0409	1204.3987	213.2275	875.3550	712.8532	1.0000
1.1072	1.0495	2.5630	1.6355	0.8532	375.2804	643.2737	366.3024	752.3564	535.0888	1.0000
0.8866	1.0020	8.2850	1.1768	1.6578	160.2573	254.0774	285.5004	690.8571	380.2183	1.0000
1.2168	1.1342	1.6130	6.3916	2.3686	446.6555	527.0086	372.5870	811.1623	477.1807	1.0000
1.0310	0.8376	1.5444	1.0719	1.2451	400.4188	319.1679	384.7073	592.0991	601.9749	1.0000
1.1710	0.7047	1.7974	4.5481	0.9010	491.0966	878.4973	391.8897	1243.0041	460.1225	1.0000
1.1220	0.7014	9.1380	1.0376	0.7368	167.4397	876.2528	876.7017	468.6516	487.9543	1.0000
1.1739	0.8216	1.4750	5.8644	1.0563	328.5948	707.0175	272.9312	1320.2149	712.4043	1.0000
1.4781	0.8948	3.7872	0.9918	6.2944	590.3035	562.0228	361.8134	883.4352	239.7126	1.0000
1.2906	1.0818	1.1449	3.8486	0.9546	330.8393	699.8351	421.9660	674.2478	627.5622	1.0000
1.0847	0.8004	1.5399	0.8777	4.6314	650.9050	740.2361	377.0760	809.3667	357.3244	1.0000
1.1620	0.7844	7.6155	0.9015	5.4123	548.1069	474.4873	852.9100	475.8340	1446.3558	1.0000
1.1762	0.8730	9.7766	0.8132	1.7211	558.4316	372.1381	841.6875	304.8031	427.8017	1.0000
1.0174	1.0058	1.7895	0.8571	7.4513	627.5622	666.1676	289.0916	170.5820	965.5839	1.0000
1.5345	0.8351	1.4020	6.4689	1.1507	337.1239	347.4486	548.1069	360.4667	501.8702	1.0000
1.5338	0.7171	1.2594	1.0875	0.8443	386.5029	824.6293	634.2957	868.6215	490.6477	1.0000
2.1641	1.1822	1.1214	1.2926	1.0292	757.7432	257.6686	395.0320	578.1832	682.7769	1.0000
1.3760	0.7095	1.1774	4.5926	1.1876	694.8972	309.2921	643.2737	781.5349	745.1740	1.0000
1.6612	0.7436	3.7893	3.5211	1.5646	440.8198	513.0927	157.1150	1339.9665	387.4007	1.0000
1.5560	1.5384	1.7157	0.9472	0.9815	563.3695	676.9412	344.3063	307.0476	520.2751	1.0000
1.9578	1.3629	4.9215	2.5574	1.1877	1040.5502	677.3901	694.4483	746.0718	677.8390	1.0000
1.5890	1.0511	1.1748	1.5641	1.0726	517.1328	662.1275	371.2403	768.0679	748.3163	1.0000
0.9484	0.9556	5.5380	3.5103	0.9787	363.1601	668.8610	509.5015	702.0796	715.5466	1.0000
0.9852	0.8887	10.3237	0.8394	0.8860	479.4252	687.2659	1284.3029	479.8741	364.5068	1.0000
1.2585	0.9372	1.5232	1.7946	1.2997	741.5828	726.3202	379.7694	542.2712	301.2119	1.0000
1.2055	0.9418	0.8021	5.0144	0.9378	787.3706	386.5029	835.4029	1292.8320	694.4483	1.0000
0.8000	0.9073	1.0103	1.3744	5.0777	731.2581	386.0540	883.4352	513.9905	769.4146	1.0000
0.9631	0.8490	0.9853	4.3460	1.4139	676.4923	1325.6017	423.7616	724.5246	517.5817	1.0000
0.8499	0.9232	1.1877	2.5751	0.7491	619.9309	902.7379	300.3141	383.8095	547.2091	1.0000
0.4879	0.6524	8.8759	1.2379	1.2933	530.5998	897.3511	257.2197	189.4358	376.6271	1.0000
0.7053	0.9038	1.0269	0.9888	6.2713	1217.4168	277.8691	362.2623	697.1417	1419.4218	1.0000
0.6472	1.7614	1.1017	4.9384	1.0274	928.3252	376.6271	682.3280	1146.0417	533.7421	1.0000
0.6057	1.2000	0.9625	1.0069	1.3987	168.7864	373.4848	614.5441	1132.5747	555.7382	1.0000
0.5141	0.8003	1.0104	0.7936	1.1662	913.9604	422.8638	516.6839	885.6797	574.5920	1.0000
0.5440	0.7711	4.0231	1.1042	4.3761	455.1846	820.5892	711.0576	784.2283	254.9752	1.0000
0.6978	0.6406	2.5243	0.8929	0.8915	379.7694	442.6154	188.0891	467.7538	635.6424	1.0000
0.5967	0.9896	0.9213	0.9183	4.5811	1373.6340	714.1999	529.2531	634.7446	205.1473	1.0000
1.2684	1.0540	1.5852	2.1074	1.4579	1419.4218	826.4249	368.9958	826.8738	724.9735	1.0000
0.6107	1.6561	7.4337	0.8255	1.1530	930.5697	240.1615	550.3514	322.7591	968.7262	1.0000
0.6503	1.8799	2.2277	4.6021	10.4434	828.6694	351.9376	485.2609	946.7301	1231.7816	1.0000
0.6722	1.1079	1.2269	0.8535	0.7717	755.0498	879.3951	250.0373	751.4586	474.4873	1.0000
0.7769	0.9559	1.4761	0.9215	1.2345	1272.6315	329.4926	537.7822	656.2918	513.0927	1.0000
0.6178	1.4679	1.1165	3.0967	1.0839	383.3606	675.1456	554.8404	946.2812	1319.7660	1.0000
0.7324	1.6338	5.2860	0.9483	1.4121	1035.1634	832.7095	230.2857	556.6360	279.6647	1.0000
0.8602	2.6874	1.7398	1.1367	0.9022	1402.8125	323.6569	356.8755	556.6360	661.6786	1.0000
1.2107	1.9096	15.2389	0.7744	1.2562	521.1729	541.3734	799.0420	558.4316	535.5377	1.0000
1.4925	1.4018	0.7085	0.9152	0.9491	432.7396	482.1186	422.4149	571.0008	819.2425	1.0000
2.0664	1.1919	1.2529	0.7897	7.0370	580.8766	566.9607	358.2222	793.2063	1275.7738	1.0000
1.4885	1.1042	3.7260	1.9679	0.9944	510.3993	509.9504	472.6917	725.8713	576.8365	1.0000
1.2062	1.7323	10.9998	0.9444	5.7376	240.6104	230.7346	193.9248	801.7354	1093.0715	1.0000
1.3657	1.1441	8.1777	2.2306	3.0928	695.7950	191.2314	193.0270	586.7123	522.9685	1.0000
1.5379	1.6201	1.6409	2.7431	2.9849	502.3191	436.7797	418.3748	550.8003	369.4447	1.0000
2.1448	1.0630	1.9018	1.5680	1.1303	447.1044	158.4617	496.0345	626.2155	545.4135	1.0000
2.0918	1.1771	1.4810	3.1967	0.8987	221.3077	330.3904	549.4536	505.4614	612.2996	1.0000
1.8024	0.8615	3.7340	5.5978	6.2151	535.0888	406.2545	306.1498	890.1687	520.2751	1.0000
1.4125	1.2032	0.9208	0.7806	1.1883	522.0707	280.5625	610.0551	614.5441	450.6956	1.0000
1.3309	1.3916	1.0940	6.4578	1.5294	724.0757	322.3102	639.2336	1190.0339	311.5366	1.0000
1.0932	0.7844	1.0495	0.8276	1.3303	711.5065	297.6207	509.9504	1231.7816	340.2662	1.0000
1.0090	1.5145	1.0268	1.1997	1.0945	791.8596	794.1041	808.9178	736.6449	279.6647	1.0000
0.5832	0.9917	1.2413	3.5700	8.7818	1011.3717	828.2205	685.0214	830.0161	907.6758	1.0000
0.6877	0.9282	2.7654	0.8076	0.9043	998.8025	525.2130	574.5920	1225.9459	667.9632	1.0000
0.7081	0.9344	0.9301	1.2955	4.0047	950.3213	840.3408	578.1832	513.5416	211.4319	1.0000
0.4525	0.7340	0.9758	0.6021	1.5035	215.0231	358.2222	290.8872	346.9997	329.4926	1.0000
0.7015	0.6023	6.4781	1.7881	3.0871	815.2024	547.6580	161.1551	771.2102	816.9980	1.0000
0.6701	0.9333	3.1062	2.5290	1.2962	897.3511	592.0991	473.1406	445.7577	507.2570	1.0000
0.6432	0.6316	0.9521	3.0299	0.9234	741.5828	254.9752	738.8894	198.8627	850.6655	1.0000
0.7187	1.0206	1.5456	2.1979	0.6873	1195.4207	628.4600	475.8340	1198.1141	605.1172	1.0000
0.6034	0.9930	1.6958	0.9069	1.3449	305.7009	192.1292	559.7783	750.5608	329.9415	1.0000
0.5847	0.8195	1.4397	0.7346	1.2683	411.1924	658.9852	410.7435	564.7162	667.5143	1.0000
0.8678	0.6505	1.2777	4.3694	7.1282	958.4015	289.0916	336.6750	765.3745	698.4884	1.0000
1.0044	0.9184	0.6645	1.1967	1.0502	158.9106	159.8084	235.2236	702.9774	976.3575	1.0000
1.9592	0.8742	3.4378	0.9805	0.8680	194.3737	423.3127	350.5909	153.9727	807.5711	1.0000
1.1551	1.1322	3.1502	0.8142	1.0680	1326.4995	768.9657	489.3010	547.6580	439.0242	1.0000
0.6140	0.9445	1.4857	1.5942	7.2336	261.2598	346.9997	160.7062	791.8596	1057.6084	1.0000
1.1952	1.1924	2.6320	0.9384	3.6899	465.9582	565.6140	474.0384	597.9348	748.3163	1.0000
0.8745	1.5416	5.4676	0.8931	6.0118	439.0242	671.5544	320.5146	639.2336	813.4068	1.0000
1.3662	1.1679	5.9881	1.0533	0.9143	567.4096	777.9437	1034.2656	241.9571	849.3188	1.0000
1.0614	0.9868	1.4600	1.1624	2.3417	540.0267	681.4302	500.0746	782.8816	158.9106	1.0000
1.1951	0.7449	8.1572	0.6581	1.1390	657.6385	564.7162	454.7357	527.9064	615.8908	1.0000
0.8867	0.9141	1.3056	3.1519	0.8270	427.3528	379.3205	401.3166	184.4979	563.8184	1.0000
1.2231	1.4799	0.9817	0.8522	1.4844	386.0540	449.3489	384.7073	708.3642	248.6906	1.0000
0.9458	0.9455	1.3784	1.5605	1.0379	481.6697	485.2609	341.6129	1196.7674	564.7162	1.0000
0.9287	1.0422	1.0807	4.0765	1.2863	584.9167	322.7591	540.9245	567.4096	537.7822	1.0000
0.9376	1.2872	0.5894	4.0044	0.9617	660.3319	695.3461	155.3194	803.5310	151.2793	1.0000
1.1420	0.9250	0.8116	0.9846	1.3502	718.6889	378.4227	271.5845	557.9827	395.9298	1.0000
0.9575	1.1567	0.9909	4.5979	7.2356	293.5806	935.5076	191.6803	440.8198	975.4597	1.0000
0.7667	1.1057	3.0168	2.5338	0.7802	414.3347	546.3113	464.6115	374.3826	583.1211	1.0000
0.9433	1.1459	2.2108	1.9329	0.9605	252.7307	611.4018	365.8535	211.8808	481.2208	1.0000
1.2430	1.2265	1.4020	9.0313	3.2041	664.3720	692.6527	212.3297	654.9451	625.7666	1.0000
1.4511	1.0643	3.4748	1.2744	1.1441	813.8557	616.3397	381.5650	334.8794	587.1612	1.0000
1.4973	0.9936	29.5057	4.2992	7.8946	586.2634	808.4689	280.1136	549.4536	1252.8799	1.0000
1.3343	1.0109	2.1423	2.2866	1.0668	620.8287	751.9075	165.1952	308.3943	813.4068	1.0000
1.2016	0.9299	1.8258	0.7637	1.0679	216.8187	153.9727	204.2495	345.6530	676.4923	1.0000
1.0710	0.8887	2.3607	0.6142	10.2870	552.5959	222.6544	516.6839	191.6803	197.0671	1.0000
1.4733	0.6891	2.5914	0.7964	0.8206	809.3667	404.0100	1305.8501	916.2049	672.4522	1.0000
1.5441	0.8212	0.8483	0.6136	1.3109	542.7201	769.4146	287.7449	158.0128	303.0075	1.0000
1.2667	0.8128	1.0441	0.9110	2.3879	444.4110	193.9248	226.2456	607.3617	335.3283	1.0000
1.0935	0.8402	1.0600	1.2627	1.1932	212.7786	682.7769	305.7009	811.6112	286.3982	1.0000
0.9993	1.0866	6.0783	0.7673	1.1233	660.3319	1493.0414	311.5366	552.1470	372.5870	1.0000
0.8269	1.6822	15.3283	0.7049	6.9168	600.1793	576.8365	360.0178	914.4093	771.6591	1.0000
1.0402	0.8356	3.4655	0.7813	1.2079	580.4277	816.1002	731.7070	859.6435	676.9412	1.0000
1.4515	1.2837	17.4345	0.7566	8.3600	411.1924	632.9490	166.5419	644.1715	904.5335	1.0000
1.0761	0.6440	29.8038	2.0060	1.0701	544.0668	1090.8270	332.1860	277.4202	564.2673	1.0000
1.3366	0.7433	3.4235	0.7250	6.2341	401.7655	275.6246	305.7009	693.9994	307.0476	1.0000
1.1113	0.7798	85.0527	0.9090	0.8498	707.4664	283.7048	245.0994	937.7521	497.3812	1.0000
1.1053	0.8552	33.6520	0.6008	0.9930	424.2105	308.8432	171.9287	796.7975	665.7187	1.0000
1.0657	1.0028	6.0364	1.1491	0.9376	282.3581	723.1779	515.3372	832.2606	724.9735	1.0000
1.0099	1.0095	4.1845	0.9213	8.2028	280.1136	715.9955	434.5352	296.2740	567.4096	1.0000
1.1799	1.1739	2.5880	0.7536	0.8215	299.4163	420.6193	346.5508	590.7524	217.2676	1.0000
0.9761	1.0105	2.5286	1.0752	1.1131	644.1715	623.9710	321.8613	570.5519	1023.0431	1.0000
1.0170	0.9745	2.9792	1.3951	5.4545	172.8265	579.0810	417.4770	189.8847	187.1913	1.0000
1.1845	1.1300	2.3482	1.1906	5.5079	811.6112	491.5455	439.4731	506.3592	319.1679	1.0000
1.0321	1.1679	1.7777	2.3024	0.7739	668.4121	248.6906	367.2002	388.7474	480.3230	1.0000
1.2178	1.3373	1.7864	3.1368	1.0238	890.1687	322.3102	341.1640	533.7421	748.3163	1.0000
1.0239	3.3852	2.2704	1.2045	0.9725	546.3113	288.6427	336.6750	664.3720	832.7095	1.0000
0.9467	1.9672	1.5944	1.3135	0.8028	300.7630	219.5121	363.1601	188.9869	230.2857	1.0000
0.8692	1.1171	3.9093	0.9768	1.1494	663.9231	794.5530	672.9011	768.9657	474.4873	1.0000
0.9877	1.4942	1.7941	0.8718	7.9103	271.1356	1453.5382	486.1587	802.1843	1014.5140	1.0000
0.9635	1.0753	1.5882	2.2976	4.0382	341.1640	857.8479	416.5792	779.7393	338.9195	1.0000
1.2311	1.6384	1.9765	2.8381	1.0606	1099.3561	307.9454	601.5260	594.7925	480.3230	1.0000
0.7855	1.7436	2.3830	0.9457	2.8054	155.7683	728.5647	522.9685	716.8933	184.0490	1.0000
0.9640	2.8015	8.4820	2.7873	2.5466	399.0721	602.8727	669.7588	204.2495	698.0395	1.0000
1.2728	1.1721	2.2427	0.9090	1.2493	501.8702	728.5647	369.8936	935.9565	354.1821	1.0000
0.8884	1.0319	5.9153	0.9671	1.3641	272.0334	389.6452	187.6402	793.2063	725.4224	1.0000
1.0747	1.2408	13.2704	0.8726	2.5754	343.4085	358.2222	161.6040	577.2854	541.3734	1.0000
0.9084	1.2103	16.2423	0.9090	0.9397	399.0721	894.6577	211.8808	459.6736	741.5828	1.0000
0.9529	1.1015	9.4069	2.4728	8.5070	442.6154	282.3581	151.2793	311.9855	872.2127	1.0000
1.0108	1.0635	2.2911	1.1461	4.7368	737.9916	753.2542	228.0412	333.5327	215.0231	1.0000
0.8948	2.2478	2.1798	3.1098	1.2807	517.5817	571.8986	166.0930	582.2233	210.5341	1.0000
1.5233	1.2359	5.2403	0.8593	1.1553	771.2102	713.3021	255.8730	535.9866	626.6644	1.0000
1.0705	1.3776	2.3762	2.1737	6.3591	509.0526	279.2158	242.8549	765.3745	329.0437	1.0000
0.8050	1.3099	7.5844	3.6575	2.2580	747.8674	309.7410	236.5703	279.6647	417.4770	1.0000
0.7651	1.3924	11.6220	1.1058	1.6745	254.9752	786.9217	538.6800	715.0977	569.6541	1.0000
1.3540	1.6445	1.8383	5.5827	12.0352	1393.3856	226.6945	778.3926	346.9997	351.0398	1.0000
0.7107	0.8343	5.2698	1.0676	1.3093	974.5619	812.0601	152.1771	932.8142	619.0331	1.0000
1.0448	0.7074	2.5287	6.0727	1.1801	442.6154	817.4469	425.5572	1277.1205	557.0849	1.0000
0.8886	2.1053	8.4027	4.1655	1.1533	641.0292	505.0125	941.7922	251.3840	786.9217	1.0000
0.8696	1.2183	2.6384	1.5396	4.9510	151.7282	359.5689	428.2506	676.9412	648.6605	1.0000
1.5840	0.9645	1.9567	3.3928	6.9756	812.5090	217.2676	221.7566	473.5895	535.5377	1.0000
1.2169	0.8290	7.7439	4.7109	1.7827	389.1963	580.8766	1317.5215	169.6842	566.0629	1.0000
1.1575	1.0332	3.5158	1.0197	6.1502	504.5636	625.3177	352.8354	362.7112	295.3762	1.0000
1.0174	1.0137	1.5117	0.7410	2.3330	400.8677	633.3979	441.7176	323.6569	156.6661	1.0000
1.1587	1.0150	1.8508	0.9134	6.9349	687.2659	556.6360	203.8006	770.7613	550.3514	1.0000
1.1196	0.9016	1.7328	1.1360	7.9143	617.6864	501.8702	759.0899	773.9036	420.6193	1.0000
1.0405	0.8122	2.1837	2.3598	1.0230	593.4458	534.1910	293.5806	360.0178	551.6981	1.0000
1.2253	0.8524	2.1792	6.2926	1.0713	487.9543	552.1470	284.1537	281.4603	595.2414	1.0000
1.0374	0.9692	1.6164	1.0823	1.2055	891.9643	544.5157	1264.1024	516.2350	581.3255	1.0000
1.3650	1.1317	3.0562	8.2234	1.0109	235.6725	707.0175	295.8251	512.6438	399.0721	1.0000
1.1756	1.1518	1.5142	1.2018	4.2957	449.7978	460.5714	625.7666	385.6051	502.7680	1.0000
1.7202	0.9275	1.3295	3.6203	1.3838	210.9830	244.2016	401.3166	541.8223	649.1094	1.0000
1.0541	1.0902	2.7229	7.4981	2.3272	642.8248	311.0877	566.9607	340.7151	599.7304	1.0000
1.9548	1.3970	1.3288	3.0521	1.0344	662.1275	1092.1737	349.2442	416.5792	417.9259	1.0000
1.0067	1.2186	1.6560	1.2751	1.3508	196.6182	717.3422	328.5948	703.8752	453.8379	1.0000
1.4200	1.6085	1.4039	1.0816	1.4547	558.4316	843.9320	317.3723	867.7237	320.5146	1.0000
1.2328	1.0474	8.2562	1.3117	1.9681	534.1910	742.0317	386.5029	484.3631	701.1818	1.0000
1.9364	1.2937	2.6311	6.5115	6.6646	1140.2060	664.8209	184.0490	277.4202	222.2055	1.0000
0.8906	1.3486	3.2815	1.0695	1.4645	568.7563	174.6221	244.2016	557.0849	577.7343	1.0000
0.9811	1.0512	3.2627	1.0880	4.2117	404.9078	354.6310	173.2754	665.7187	589.4057	1.0000
0.9580	0.6156	2.2849	1.4789	1.1707	1310.7880	773.4547	206.0451	539.1289	245.5483	1.0000
1.1436	0.8734	38.9171	6.9235	13.2145	395.9298	662.5764	267.0955	333.5327	691.3060	1.0000
0.7324	0.9213	3.7423	3.5292	1.3577	708.8131	596.1392	204.6984	510.3993	630.2556	1.0000
0.8469	2.0204	13.9187	4.2781	1.1343	183.1512	719.1378	246.8950	186.7424	1203.0520	1.0000
1.1438	0.7699	40.5078	6.4294	4.3626	574.1431	573.2453	158.0128	709.7109	500.5235	1.0000
0.7611	0.9527	11.2631	1.2872	1.6562	350.1420	177.3155	698.0395	829.1183	588.5079	1.0000
0.8140	2.5125	7.6257	1.8137	5.6102	444.4110	738.4405	385.6051	838.9941	250.0373	1.0000
0.8137	0.8712	8.5589	3.2688	0.9181	632.5001	287.2960	482.5675	860.5413	663.0253	1.0000
0.8177	0.8386	10.1455	1.0859	1.2925	657.1896	466.8560	605.5661	836.7496	643.7226	1.0000
0.8318	0.8074	4.6633	0.5492	3.8380	525.2130	799.4909	290.4383	168.3375	624.4199	1.0000
1.0580	2.3121	6.0499	0.6998	1.2592	480.7719	741.5828	354.1821	302.1097	834.9540	1.0000
0.9897	2.4541	5.8159	0.7683	1.1769	515.7861	459.6736	379.7694	892.8621	681.8791	1.0000
0.7635	2.1412	2.2518	0.8563	1.0429	599.2815	430.0462	532.8443	281.4603	483.0164	1.0000
1.0237	2.1262	1.8766	5.8283	1.2686	1430.1954	410.7435	939.9966	245.0994	799.0420	1.0000
0.7971	1.9111	2.4648	3.6277	1.0236	751.9075	600.6282	689.9593	155.3194	568.7563	1.0000
1.1723	2.1780	5.8753	5.0105	1.5206	604.6683	307.9454	689.0615	252.7307	359.5689	1.0000
1.1716	1.7918	5.4339	1.5766	1.2971	767.1701	430.9440	706.5686	898.2489	812.5090	1.0000
0.9245	1.9114	1.6725	3.4491	2.4643	611.8507	768.0679	699.8351	698.4884	359.1200	1.0000
0.8396	0.5682	1.9011	3.3947	7.8365	338.4706	188.9869	372.1381	435.4330	1001.0470	1.0000
0.6063	1.6717	1.8482	5.5768	0.8085	164.2974	636.9891	664.3720	547.6580	258.1175	1.0000
0.7568	0.9905	1.6663	0.5928	0.8909	718.6889	563.3695	333.5327	628.9089	724.5246	1.0000
0.6812	0.9089	1.7247	0.8851	7.5298	792.3085	590.3035	250.9351	396.8276	222.2055	1.0000
1.0260	1.1946	3.6222	0.7496	12.2511	609.6062	392.3386	192.5781	390.9919	188.9869	1.0000
0.9208	0.7835	1.3322	1.1232	1.9093	159.8084	733.9515	514.8883	257.2197	227.1434	1.0000
0.8288	1.2900	4.5535	0.9457	9.1702	227.1434	687.7148	372.1381	587.6101	377.0760	1.0000
0.7525	1.0368	1.4843	4.5745	1.4371	535.0888	830.4650	577.7343	406.2545	531.0487	1.0000
0.9591	1.0049	1.9433	0.9745	1.1778	341.1640	309.2921	602.4238	561.1250	402.6633	1.0000
1.1512	1.1196	2.0118	0.9569	9.2612	569.6541	709.7109	576.3876	364.5068	1053.5683	1.0000
0.8893	1.0353	3.6890	1.2513	13.6748	1029.3277	338.0217	434.9841	179.1111	1313.4814	1.0000
0.8565	0.6899	2.1248	3.1641	3.5671	594.3436	450.6956	596.1392	380.2183	275.6246	1.0000
0.9190	0.6339	7.7571	1.3898	2.2061	1037.4079	232.5302	591.6502	411.6413	425.1083	1.0000
0.7801	1.1814	10.4435	4.1180	1.1579	431.3929	707.9153	583.1211	803.9799	657.1896	1.0000
1.1612	0.8519	6.7622	1.1734	14.1836	259.9131	707.0175	223.1033	614.9930	694.8972	1.0000
0.9609	0.7916	14.8617	7.1705	1.2301	646.4160	516.6839	336.2261	575.0409	443.9621	1.0000
0.8287	0.9347	9.1616	3.3374	1.2555	171.4798	446.2066	210.9830	760.8855	594.3436	1.0000
0.8321	0.8308	8.0118	2.8368	1.7086	682.3280	1196.7674	465.0604	548.5558	358.2222	1.0000
0.7508	1.0110	5.2419	1.7135	1.2504	577.7343	258.5664	256.3219	279.6647	613.1974	1.0000
0.9550	1.0433	10.3453	6.0849	1.0966	738.4405	678.7368	173.2754	314.2300	567.8585	1.0000
1.0058	0.9893	2.6387	1.9246	1.1588	576.3876	301.2119	1205.2965	166.0930	464.6115	1.0000
0.9637	1.0184	2.7016	2.7305	0.9269	579.9788	689.0615	263.5043	503.2169	403.1122	1.0000
0.6786	0.9568	4.3914	0.9943	5.2030	510.8482	210.0852	168.7864	712.8532	519.3773	1.0000
0.7525	1.5582	8.0292	1.1492	10.3705	514.4394	159.8084	153.9727	884.3330	831.3628	1.0000
0.9126	1.3353	2.8045	1.1097	1.0759	491.0966	569.6541	266.6466	337.5728	268.4422	1.0000
0.8385	4.3337	5.2746	3.7160	1.1727	592.0991	580.8766	183.1512	420.6193	694.4483	1.0000
0.8479	1.2481	2.0330	1.0445	0.7282	440.8198	381.1161	238.8148	740.6850	362.7112	1.0000
0.9559	1.3489	1.5376	2.0962	1.8372	440.8198	615.8908	281.9092	298.9674	606.0150	1.0000
0.7993	1.8355	1.4393	0.8566	7.6076	180.0089	659.8830	528.8042	246.8950	232.5302	1.0000
1.3199	1.1278	4.7577	1.9217	1.0727	487.9543	588.5079	812.0601	808.0200	523.4174	1.0000
1.7440	1.2804	1.2972	1.2855	3.1630	378.8716	311.0877	150.8304	580.8766	544.0668	1.0000
0.9468	1.1887	1.0859	2.8409	0.9114	228.9390	643.7226	1132.5747	449.7978	403.5611	1.0000
1.3484	0.8389	2.7203	1.2302	0.9548	549.0047	676.0434	164.7463	545.8624	839.4430	1.0000
0.9767	0.8852	1.9654	1.8349	12.7816	505.4614	172.8265	1147.8373	150.8304	589.8546	1.0000
0.9620	1.9801	0.9713	3.8292	0.7980	474.9362	630.7045	989.8245	176.8666	747.8674	1.0000
0.7519	0.8451	1.1855	2.5827	4.4274	255.8730	1074.2177	253.6285	212.7786	381.5650	1.0000
0.9150	0.3983	1.2024	1.8225	5.6548	158.9106	237.0192	809.8156	556.1871	351.9376	1.0000
1.6882	0.4082	3.9931	1.3170	0.9705	592.0991	308.3943	357.7733	439.4731	838.0963	1.0000
0.8894	0.9449	5.5035	1.5002	2.6812	327.2481	455.6335	688.1637	531.4976	571.4497	1.0000
2.0987	1.0096	5.1798	1.2464	5.7028	458.7758	635.6424	255.8730	748.3163	183.1512	1.0000
1.3863	1.1907	2.0500	6.8688	0.6498	573.6942	547.2091	293.5806	213.2275	226.6945	1.0000
1.2572	0.9175	9.5671	1.9106	0.8334	718.6889	412.9880	704.7730	556.1871	672.0033	1.0000
1.4566	0.9500	1.5045	1.9628	8.3142	236.1214	500.5235	756.8454	392.3386	1057.6084	1.0000
1.5125	0.9291	1.2976	1.2109	0.9487	246.8950	551.2492	360.4667	374.8315	739.7872	1.0000
1.2516	1.1801	1.1680	1.1937	2.7221	399.5210	709.7109	237.0192	926.5296	215.0231	1.0000
0.9841	1.0892	2.6816	3.4936	4.3487	459.2247	574.5920	363.1601	663.0253	241.5082	1.0000
1.3027	0.5514	3.2888	3.0251	1.0393	753.7031	164.7463	159.8084	1174.3224	592.5480	1.0000
0.7976	0.4375	1.8170	0.4060	9.7605	572.7964	189.4358	343.8574	389.6452	252.7307	1.0000
1.1401	1.0750	5.6873	4.3407	0.9707	283.7048	801.2865	229.3879	294.9273	967.3795	1.0000
1.2282	1.9593	1.7624	2.3540	0.9919	500.9724	716.4444	355.5288	429.5973	1189.1361	1.0000
1.0873	1.0969	2.5566	2.2544	1.4456	236.5703	629.3578	555.2893	310.6388	515.7861	1.0000
1.2523	1.5894	7.4451	7.0428	1.3473	460.1225	207.3918	391.4408	339.3684	635.1935	1.0000
1.0924	0.8730	1.9881	4.6115	1.0222	181.8045	386.9518	187.6402	285.5004	399.5210	1.0000
0.9278	0.9594	4.6101	1.4585	1.2402	347.8975	847.9721	290.4383	499.1768	329.0437	1.0000
1.0071	0.9819	3.8825	1.5059	10.5654	463.7137	481.2208	436.7797	646.4160	325.4525	1.0000
1.0653	1.0544	9.3125	3.0632	8.3270	1006.8827	520.7240	830.4650	161.1551	781.5349	1.0000
1.0467	5.2307	4.4091	2.5420	0.9013	575.0409	193.0270	308.8432	632.9490	255.8730	1.0000
1.2775	1.0644	1.2439	1.7709	1.3218	955.7081	496.9323	167.8886	592.0991	598.8326	1.0000
0.8082	1.2821	2.7145	5.2401	1.3938	424.6594	774.8014	317.3723	645.9671	783.3305	1.0000
0.9489	2.3069	5.6702	2.3573	11.5554	644.1715	526.1108	298.9674	613.1974	305.2520	1.0000
1.0645	7.1233	5.6964	2.2695	1.4002	640.5803	392.3386	1216.9679	757.2943	659.4341	1.0000
0.9141	1.4966	4.7207	1.5539	9.4381	180.9067	373.0359	903.1868	567.8585	1458.4761	1.0000
1.0964	5.5490	0.9379	2.9667	7.4584	474.4873	194.8226	787.3706	193.9248	235.2236	1.0000
1.0805	1.3080	5.8621	0.8920	1.3639	331.2882	739.7872	1430.6443	402.6633	467.3049	1.0000
1.0561	1.4423	3.4234	7.4700	1.2655	153.9727	503.6658	778.8415	817.4469	314.6789	1.0000
1.1038	7.2875	1.1093	1.7713	0.9149	245.9972	158.9106	735.7471	461.0203	443.9621	1.0000
1.4467	1.5878	2.5212	2.5125	1.3091	585.3656	722.2801	289.5405	317.8212	260.8109	1.0000
1.4638	5.3591	1.2109	3.2957	1.4628	318.7190	241.5082	328.5948	465.9582	764.4767	1.0000
0.7694	5.4135	1.4811	1.1965	4.8618	478.0785	946.7301	307.0476	591.6502	413.8858	1.0000
0.6631	4.1731	3.6622	2.8367	3.2295	473.1406	406.7034	567.4096	971.8685	556.6360	1.0000
0.9561	4.2035	5.5630	8.4049	7.4314	520.7240	509.9504	1172.5268	215.9209	743.3784	1.0000
0.9344	1.2931	1.4912	6.1987	2.0661	679.1857	638.3358	186.2935	1171.6290	617.6864	1.0000
1.1135	0.4211	1.2491	1.7829	0.8635	511.7460	328.1459	621.7265	753.7031	430.0462	1.0000
0.8108	0.4401	2.6419	6.9445	0.5776	619.4820	220.8588	378.4227	774.8014	212.7786	1.0000
1.1016	1.2988	6.7140	6.7474	1.0958	771.6591	268.4422	379.3205	710.6087	753.7031	1.0000
1.2002	2.3447	0.8239	2.7482	3.3933	659.4341	456.5313	585.8145	496.9323	641.4781	1.0000
0.9569	0.9180	0.7459	5.7880	4.6944	739.3383	881.6396	296.7229	1049.0793	243.7527	1.0000
0.7155	1.3766	6.2441	1.4496	1.3375	419.2726	706.5686	171.0309	943.1389	618.1353	1.0000
0.6663	3.4432	1.8071	4.9131	1.1394	458.7758	660.3319	754.6009	579.9788	518.9284	1.0000
0.7482	1.6995	9.3230	5.6528	1.1412	440.8198	854.7056	681.4302	260.8109	541.3734	1.0000
0.6349	0.5317	1.4366	3.1749	0.8260	537.7822	588.0590	664.8209	645.0693	401.7655	1.0000
0.7951	3.1297	1.9694	1.5000	1.0292	540.9245	488.8521	378.4227	472.2428	561.5739	1.0000
0.9784	1.5801	0.9362	1.9821	3.3206	640.1314	607.3617	460.5714	877.1506	162.9507	1.0000
1.0131	1.1162	1.5674	1.2423	7.8861	639.2336	588.0590	491.5455	672.0033	374.8315	1.0000
0.9993	2.5719	1.5279	6.0727	1.0929	574.1431	772.5569	553.4937	798.1442	455.6335	1.0000
0.7041	1.9905	5.4197	4.8785	1.0782	360.9156	581.7744	276.9713	454.2868	444.4110	1.0000
0.9482	3.1472	2.8325	3.6539	1.2382	382.0139	428.2506	418.8237	676.0434	751.0097	1.0000
0.8655	1.3883	1.0521	4.6320	1.0353	652.7006	221.7566	686.3681	650.0072	676.4923	1.0000
0.7853	5.6631	1.3727	5.3604	1.0520	556.1871	190.3336	876.7017	476.7318	713.3021	1.0000
0.8040	1.7474	7.5179	1.6751	1.0638	325.0036	420.1704	1007.3316	763.5789	516.2350	1.0000
0.7210	1.2135	0.9606	2.8612	1.6861	381.5650	460.5714	751.9075	522.9685	367.6491	1.0000
0.8050	1.4842	1.0919	2.8660	1.1879	1477.7788	553.4937	698.9373	549.4536	575.4898	1.0000
0.9371	1.0995	3.2227	1.3459	1.0151	1018.5541	432.2907	276.9713	904.0846	457.8780	1.0000
1.0006	6.9416	0.9502	2.9090	7.9795	559.3294	873.5594	573.2453	635.6424	296.7229	1.0000
1.0326	1.0962	0.8652	1.5653	1.0301	1285.6496	265.7488	531.4976	714.6488	626.2155	1.0000
0.8021	1.8169	3.5889	1.5867	1.1616	676.9412	460.5714	1306.2990	680.5324	543.1690	1.0000
1.1689	1.7278	3.7699	1.3076	2.4748	443.9621	570.1030	275.1757	355.9777	430.4951	1.0000
0.9027	1.2376		1.0610	4.7540	1145.1439	441.2687		657.1896	460.5714	1.0000
0.9303	7.9910		1.5701	2.2476	522.0707	275.6246		671.5544	343.8574	1.0000
0.9428	5.1612		1.3435	3.1414	1382.6120	484.8120		715.5466	378.4227	1.0000
1.4200	1.5012		1.1238	1.2673	727.2180	652.2517		360.0178	736.6449	1.0000
0.9886	1.2339		1.3617	1.4239	413.4369	564.7162		591.2013	461.4692	1.0000
0.9184	8.7855		6.3314	1.1965	631.6023	724.5246		709.7109	573.2453	1.0000
1.0230	7.5332		1.2155	9.0699	612.7485	453.3890		1315.2770	440.8198	1.0000
1.0620	1.5237		3.9224	0.9221	730.3603	658.5363		283.7048	797.2464	1.0000
1.2040	1.0952		6.9090	0.9876	398.1743	700.7329		643.2737	1498.4282	1.0000
1.2255	5.7337		1.6256	3.8916	281.9092	304.8031		453.8379	599.2815	1.0000
1.0817	0.7658		1.6971	0.6743	410.7435	333.9816		601.5260	340.7151	1.0000
1.0162	1.5389		3.4712	8.3126	223.1033	614.5441		188.5380	758.6410	1.0000
2.2598	4.1793		1.4226	1.3419	1425.7064	218.6143		648.6605	736.6449	1.0000
1.6487	1.1134		1.2226	1.7401	375.7293	493.3411		307.4965	392.3386	1.0000
1.1095	5.5045		1.9503	1.2584	582.2233	222.2055		320.5146	1340.8643	1.0000
1.0741	1.2106		1.3496	2.5880	1261.8579	523.4174		1254.6755	346.5508	1.0000
1.3235	1.1463		1.4080	1.0710	767.1701	507.7059		382.0139	481.2208	1.0000
1.1962	6.6823		1.1320	1.0013	353.2843	1060.3018		335.3283	642.8248	1.0000
1.1552	4.1921		2.3600	1.9159	151.7282	297.6207		582.2233	290.4383	1.0000
1.0843	12.1587		3.2136	1.2879	461.4692	1166.6911		582.6722	662.1275	1.0000
1.3808	0.9399		2.6278	1.0871	489.7499	633.3979		515.7861	634.7446	1.0000
1.3025	1.9454		1.9448	14.3131	601.5260	469.5494		565.1651	519.8262	1.0000
0.9536	1.6651		1.4085	8.6539	602.4238	696.2439		403.5611	614.0952	1.0000
0.9288	2.5755		1.3689	1.2145	575.4898	339.8173		597.4859	611.4018	1.0000
0.8518	1.5083		1.9730	1.6021	489.3010	781.5349		190.7825	152.6260	1.0000
0.9644	1.1548		1.1308	0.9562	457.4291	608.7084		421.5171	358.2222	1.0000
1.1256	4.9604		3.2090	10.6085	180.9067	260.3620		522.5196	179.1111	1.0000
0.9912	3.0634		2.5440	1.0880	576.8365	237.0192		551.2492	267.0955	1.0000
0.8506	4.6702		1.4491	1.2181	577.2854	637.4380		665.2698	521.6218	1.0000
0.6530	1.5088		3.2738	9.6544	729.9114	363.1601		151.2793	1079.6045	1.0000
0.9335	1.2381		2.2489	2.0903	804.4288	224.4500		373.4848	534.6399	1.0000
0.8989	0.8797		4.5828	0.9760	267.5444	567.8585		545.8624	750.1119	1.0000
0.7555	1.8101		4.1676	1.3372	607.3617	472.6917		1118.2099	150.3815	1.0000
1.3618	2.3274		2.0281	2.6264	245.9972	293.1317		264.4021	512.1949	1.0000
0.9565	0.8193		1.2821	5.5728	773.9036	460.1225		470.4472	823.2826	1.0000
0.7976	0.9708		1.9850	4.9673	320.9635	477.1807		631.1534	479.4252	1.0000
1.1699	2.0816		1.5406	8.9188	545.8624	1192.2784		338.9195	297.1718	1.0000
0.7759	0.7014		1.4056	1.2273	665.7187	761.3344		272.9312	644.1715	1.0000
0.9265	1.0784		1.8583	4.4217	610.5040	870.4171		289.5405	518.0306	1.0000
1.1124	1.4744		5.2280	2.5041	237.4681	341.6129		162.9507	336.6750	1.0000
0.9810	2.3301		3.8216	3.8966	509.5015	1331.8863		389.1963	451.5934	1.0000
1.1466	3.8010		4.7215	7.6247	656.2918	421.5171		291.7850	633.3979	1.0000
1.0029	3.0757		1.5522	1.1008	318.7190	1142.4505		698.0395	407.1523	1.0000
0.8028	5.0940		1.4733	1.4314	598.3837	887.4753		237.9170	670.6566	1.0000
1.1179	1.8663		3.8783	8.3898	915.3071	863.2347		652.2517	850.2166	1.0000
0.7384	3.6763		1.3621	0.8646	792.7574	543.1690		593.4458	900.4934	1.0000
0.8915	2.6536		3.3044	2.0627	494.6878	471.3450		178.6622	501.4213	1.0000
0.8406	2.8132		1.1835	1.1500	990.2734	273.3801		692.2038	790.9618	1.0000
0.9439	3.2187		3.5792	5.9402	653.5984	999.2514		158.9106	505.0125	1.0000
1.1193	2.0924		8.2698	8.1150	1462.9651	862.3369		1184.1982	522.0707	1.0000
1.0239	2.1599		3.2251	6.4068	316.0256	228.9390		453.8379	610.0551	1.0000
0.8373	4.2250		1.1110	7.5294	210.0852	252.7307		498.7279	874.9061	1.0000
0.9588	2.1932		4.0963	2.2473	316.9234	496.4834		263.5043	367.2002	1.0000
1.0800	1.3559		3.5495	2.7738	292.6828	312.8833		524.7641	574.1431	1.0000
1.3339	2.2771		2.0165	5.4356	313.7811	785.5750		385.1562	1037.8568	1.0000
0.7973	4.9241		1.7677	0.9736	153.9727	329.0437		214.5742	559.7783	1.0000
0.8533	0.8995		1.1939	4.9982	232.9791	687.7148		618.1353	322.7591	1.0000
0.9043	1.5323		1.3635	0.9908	719.5867	711.5065		543.6179	1059.4040	1.0000
0.8161	1.0002		1.2308	4.1725	539.1289	489.7499		511.2971	1010.9228	1.0000
0.9213	3.3084		1.1957	6.7945	699.3862	197.5160		663.0253	416.1303	1.0000
0.8850	2.2869		1.6041	6.1291	608.7084	596.5881		450.2467	302.1097	1.0000
0.7792	3.7449		1.3345	0.9678	560.2272	425.5572		629.8067	677.8390	1.0000
1.2271	4.2316		1.7022	1.2663	459.2247	237.9170		431.3929	601.0771	1.0000
0.8964	1.0295		6.2530	0.9035	496.0345	513.9905		247.3439	746.9696	1.0000
0.9923	7.3297		4.8751	1.0255	555.7382	1377.6741		282.3581	478.0785	1.0000
1.0076	1.2010		1.5012	1.0556	579.0810	1043.2436		771.2102	430.0462	1.0000
0.7775	1.8157		0.9725	7.4358	302.1097	296.7229		537.3333	362.7112	1.0000
1.2184	0.7610		1.3830	6.9809	708.3642	385.1562		367.6491	182.7023	1.0000
1.0698	6.8689		1.0917	5.8261	362.2623	197.9649		779.7393	507.2570	1.0000
1.1751	1.4082		3.1096	9.8775	522.5196	631.1534		190.3336	255.4241	1.0000
1.4425	3.2156		3.6918	1.2083	810.2645	186.2935		624.8688	660.7808	1.0000
1.3005	5.4665		1.7879	7.7964	686.3681	486.6076		551.2492	1047.7326	1.0000
0.8468	2.6260		1.1775	7.9273	565.6140	508.6037		558.8805	494.2389	1.0000
1.1932	1.4226		1.1523	1.2091	1046.8348	281.4603		847.5232	470.4472	1.0000
1.0845	6.3265		6.1907	1.3591	551.6981	446.6555		893.7599	687.2659	1.0000
1.1482	1.2484		2.5776	1.0527	687.2659	464.6115		616.7886	532.8443	1.0000
0.9678	1.3823		3.1883	1.9176	639.2336	601.9749		263.0554	847.9721	1.0000
1.1508	2.8137		1.0625	0.8125	587.6101	696.2439		592.5480	954.8103	1.0000
1.2319	5.7010		2.0550	1.0178	613.6463	246.4461		544.9646	437.2286	1.0000
0.9404	1.3059		4.6441	1.4294	459.6736	551.6981		491.0966	249.5884	1.0000
0.9114	5.5340		4.8393	1.4579	172.3776	726.7691		549.0047	563.3695	1.0000
0.9326	1.4600		2.1019	0.9312	215.9209	368.0980		240.6104	205.1473	1.0000
1.0065	3.3931		4.5689	3.1237	188.9869	678.2879		672.9011	646.4160	1.0000
0.8570	0.9705		1.5150	1.3392	456.9802	440.3709		292.6828	609.6062	1.0000
0.9969	4.7349		6.4304	4.2015	761.7833	472.2428		154.8705	280.1136	1.0000
0.7877	1.4296		1.4582	0.9068	514.8883	642.3759		378.4227	934.6098	1.0000
1.2565	10.7017		4.1919	3.9253	662.5764	924.2851		237.4681	338.9195	1.0000
1.1295	7.1087		1.3707	1.0326	706.5686	678.7368		589.8546	720.0356	1.0000
0.9409	1.0279		3.8836	1.1072	604.2194	793.2063		588.9568	652.7006	1.0000
0.9198	1.4156		8.4286	1.2693	220.8588	180.4578		578.6321	765.3745	1.0000
0.6166	2.8472		3.7565	3.3291	535.0888	264.4021		608.2595	920.2450	1.0000
1.0635	1.3315		1.1925	2.9973	561.5739	660.3319		670.6566	796.7975	1.0000
3.0093	0.9711		1.4815	1.5092	554.3915	620.3798		645.9671	175.0710	1.0000
0.9932	4.0639		1.9734	5.9680	371.6892	636.9891		337.1239	308.8432	1.0000
1.1670	2.4111		1.3548	7.2844	543.6179	366.7513		597.4859	886.5775	1.0000
0.9878	0.6913		1.9210	2.1970	737.5427	381.1161		505.9103	695.3461	1.0000
1.4054	0.8952		4.3326	2.1986	264.4021	517.1328		460.5714	409.3968	1.0000
0.9080	4.0352		6.3951	13.8740	592.9969	935.5076		284.1537	1016.3096	1.0000
0.9541	1.4548		1.5414	2.0234	491.9944	610.9529		574.1431	537.7822	1.0000
0.9511	1.0750		2.4985	0.9431	663.9231	439.0242		208.7385	986.2333	1.0000
0.9858	2.5706		1.5928	5.2153	277.4202	680.9813		509.0526	1194.9718	1.0000
1.0605	4.5847		2.5408	0.7756	261.2598	697.1417		352.3865	280.5625	1.0000
1.2672	0.9032		3.1427	0.6308	483.4653	913.0626		200.6583	174.1732	1.0000
0.9485	2.4190		4.9749	3.2257	178.2133	254.5263		182.7023	450.6956	1.0000
1.1299	0.8207		1.6288	1.2521	853.8078	700.2840		573.2453	765.8234	1.0000
1.2498	4.9314		1.4609	1.2616	570.1030	446.6555		432.2907	832.7095	1.0000
0.9816	0.6666		1.6543	5.7608	406.7034	697.1417		769.8635	905.4313	1.0000
0.9552	0.7243		2.0117	1.2315	531.0487	697.1417		463.7137	790.0640	1.0000
0.8487	0.8764		8.6684	5.3620	756.3965	749.2141		1004.6382	171.0309	1.0000
0.7724	3.4732		1.4867	7.9363	509.9504	759.5388		272.4823	694.8972	1.0000
0.9623	0.7178		4.8472	1.4357	274.2779	901.3912		162.0529	458.3269	1.0000
1.0372	4.4988		7.2713	1.0592	273.3801	535.9866		1054.4661	553.0448	1.0000
0.9161	0.7707		3.3141	1.1694	764.9256	430.0462		396.8276	724.5246	1.0000
0.9716	0.6982		1.1851	1.2894	251.8329	847.9721		389.1963	794.5530	1.0000
1.1130	0.6487		1.7920	1.0718	552.1470	832.7095		577.2854	525.6619	1.0000
0.9219	2.1855		2.4813	1.1233	860.5413	159.8084		686.3681	626.2155	1.0000
0.9035	1.2522		1.6434	1.6952	624.4199	791.4107		787.3706	415.6814	1.0000
0.7399	1.5209		3.5684	1.1689	180.4578	655.3940		382.4628	541.8223	1.0000
0.8574	0.7055		4.1445	2.3957	404.4589	423.7616		229.8368	361.3645	1.0000
0.8091	1.1172		5.5897	1.3268	784.6772	989.8245		581.3255	398.1743	1.0000
0.7894	1.2036		1.2709	4.4954	155.7683	255.8730		730.8092	224.4500	1.0000
0.7869	2.7644		3.9285	3.2694	667.5143	296.2740		179.5600	313.3322	1.0000
0.9684	2.1198		1.4830	13.1882	725.8713	338.4706		481.2208	406.7034	1.0000
1.1640	1.9048		1.2689	6.1158	594.3436	498.7279		763.5789	674.2478	1.0000
0.9486	3.0262		1.1877	1.1763	333.5327	429.5973		426.4550	614.9930	1.0000
1.0179	1.0839		3.2212	9.1592	642.3759	743.8273		656.7407	965.5839	1.0000
0.9387	1.7951		5.5688	3.6976	554.8404	834.9540		615.4419	318.2701	1.0000
0.7067	1.2303		1.6798	8.7724	187.1913	880.2929		240.6104	717.7911	1.0000
1.0306	2.6310		6.1821	1.9519	730.3603	422.8638		1019.0030	347.4486	1.0000
0.8575	2.6887		4.8169	11.9585	232.5302	356.4266		362.2623	307.4965	1.0000
1.2142	0.9643		0.9422	9.2387	334.4305	953.0147		320.0657	186.2935	1.0000
1.0983	1.7669		1.2805	6.8040	362.7112	869.9682		921.1428	1115.9654	1.0000
0.7922	4.6656		0.9148	1.2112	618.1353	1129.4324		329.0437	835.8518	1.0000
1.0087	6.1315		1.6406	9.3575	287.2960	1089.0314		151.7282	735.7471	1.0000
0.8010	5.9755		4.6681	1.6141	781.9838	272.9312		667.9632	331.2882	1.0000
0.9661	1.1126		1.4000	2.5867	829.5672	402.2144		668.4121	664.3720	1.0000
0.9286	0.9671		1.7204	7.6312	643.7226	272.9312		595.2414	1100.2539	1.0000
0.8233	0.7559		7.2411	1.2846	600.1793	789.1662		1216.5190	674.6967	1.0000
0.7378	3.1079		14.5696	0.7083	338.9195	544.0668		816.1002	475.3851	1.0000
0.9001	2.4562		6.7512	11.6646	470.4472	219.9610		784.6772	901.8401	1.0000
0.8894	1.0542		0.7864	0.6702	549.9025	929.2230		575.9387	190.7825	1.0000
0.8380	1.8999		8.8727	0.5913	790.9618	409.8457		857.3990	448.0022	1.0000
0.7566	1.1697		3.7614	0.5081	649.1094	1063.8930		395.9298	291.7850	1.0000
0.9227	2.0212		0.9357	1.4613	694.4483	417.4770		667.0654	823.7315	1.0000
0.9669	1.0958		1.8606	8.5166	224.4500	693.5505		499.6257	1148.7351	1.0000
1.0540	0.7445		8.8388	4.2078	320.0657	682.3280		1041.4480	306.1498	1.0000
0.8379	0.8679		1.5382	0.9437	670.2077	961.9927		611.8507	1010.4739	1.0000
1.1776	2.8224		1.2584	1.5852	428.2506	320.0657		600.1793	722.2801	1.0000
0.9106	1.4281		0.9752		280.1136	549.9025		159.3595		1.0000
1.0225	0.8157		1.1310		240.6104	197.0671		721.3823		1.0000
0.9695	0.8192		10.9466		977.7042	175.0710		1077.8089		1.0000
1.1140	2.8041		1.4347		726.7691	368.0980		1254.2266		1.0000
1.0686	2.0350		4.7493		760.8855	480.7719		385.6051		1.0000
1.0383	3.1564		9.3959		469.5494	362.2623		267.9933		1.0000
1.1904	4.8901		4.1844		277.8691	326.3503		573.6942		1.0000
1.0220	1.2941		6.7720		795.4508	691.7549		222.2055		1.0000
1.0908	1.5086		1.3864		467.3049	155.3194		646.8649		1.0000
0.8202	0.6666		4.4887		693.1016	953.9125		569.2052		1.0000
0.9713	1.0391		5.3723		650.4561	242.8549		602.8727		1.0000
0.9458	0.8828		4.4332		261.7087	942.6900		447.1044		1.0000
1.0513	3.5702		1.3063		626.6644	457.4291		566.0629		1.0000
1.1008	2.9805		3.2253		290.8872	377.0760		1012.2695		1.0000
0.5995	7.2851		5.9304		511.2971	840.7897		473.5895		1.0000
0.8593	1.1691		1.3255		442.1665	502.7680		614.9930		1.0000
	7.3656		1.1664			395.4809		165.6441		1.0000
	0.7479		1.4782			242.8549		529.2531		1.0000
	1.7826		4.6084			518.9284		252.2818		1.0000
	7.1074		6.6297			988.9267		303.0075		1.0000
	5.3721		1.1331			298.0696		459.6736		1.0000
	2.3726		4.2162			240.6104		195.2715		1.0000
	1.6337		2.0553			968.2773		215.0231		1.0000
	6.1811		1.3639			259.0153		660.7808		1.0000
	4.4631		1.9048			328.1459		315.1278		1.0000
	3.4950		1.3017			326.3503		648.2116		1.0000
	3.2556		3.9284			828.2205		632.9490		1.0000
	2.7448		1.0016			474.9362		505.9103		1.0000
	3.4942		1.1746			682.7769		760.4366		1.0000
	0.9165		1.0277			1077.8089		501.4213		1.0000
	6.0661		2.4510			307.0476		151.2793		1.0000
	2.0268		5.7572			417.9259		935.9565		1.0000
	1.3326		5.4967			191.6803		654.4962		1.0000
	2.8994		3.9879			228.9390		271.1356		1.0000
	1.4894		1.3345			844.3809		630.7045		1.0000
	0.6475		1.1577			586.7123		876.2528		1.0000
	0.5404		10.8409			174.1732		224.0011		1.0000
	1.1648		1.2458			579.0810		532.8443		1.0000
	2.3824		8.4224			229.8368		591.2013		1.0000
	0.8156		1.2196			588.0590		480.7719		1.0000
	0.8446		1.1090			986.6822		412.9880		1.0000
	0.8636		5.0498			823.7315		588.5079		1.0000
	4.7163		1.3474			936.8543		557.0849		1.0000
	0.7601		1.4912			792.7574		666.1676		1.0000
	1.3368		1.7259			1061.1996		536.8844		1.0000
	3.1726		4.0502			702.0796		939.5477		1.0000
	0.8229		2.0645			716.4444		605.1172		1.0000
	2.3892		7.9180			576.3876		233.4280		1.0000
	0.9498		1.5076			571.0008		527.0086		1.0000
	1.1599		1.6374			777.0459		481.2208		1.0000
	1.1514		1.5634			834.0562		580.8766		1.0000
	0.7879		4.6319			859.6435		370.7914		1.0000
	2.6625		1.4218			219.9610		816.9980		1.0000
	1.2543		4.5469			894.2088		152.6260		1.0000
	1.4674		1.4042			798.5931		568.3074		1.0000
	0.8327		5.8410			299.4163		754.6009		1.0000
	2.1090		1.4215			909.4714		576.8365		1.0000
	1.9189		2.2586			1264.5513		459.2247		1.0000
	0.8351		9.7753			567.4096		187.6402		1.0000
	5.0961		1.5424			447.5533		611.4018		1.0000
	1.1143		2.5253			283.7048		486.6076		1.0000
	1.8979		1.2152			509.5015		403.1122		1.0000
	3.0804		5.8464			584.0189		602.8727		1.0000
	0.8659		1.5542			302.5586		617.6864		1.0000
	0.8182		1.2486			644.1715		202.4539		1.0000
	3.9083		9.5656			822.8337		1398.7724		1.0000
	0.9184		6.0762			609.1573		353.7332		1.0000
	0.8793		1.4712			855.1545		250.0373		1.0000
	0.8214		0.9407			829.1183		520.7240		1.0000
	0.8781		4.7800			484.3631		514.8883		1.0000
	1.2970		1.2054			262.1576		672.9011		1.0000
	5.9167		2.4369			683.6747		254.0774		1.0000
	3.5531		0.8133			466.8560		483.0164		1.0000
	1.1235		3.5314			509.9504		486.1587		1.0000
	6.0425		2.7075			488.4032		184.9468		1.0000
	0.6910		3.2305			963.7883		236.5703		1.0000
	0.8244		6.4356			878.4973		1324.2550		1.0000
	0.6934		4.8880			1133.0236		755.4987		1.0000
	0.8682		1.8826			814.7535		363.6090		1.0000
	1.7557		3.1676			412.0902		733.9515		1.0000
	0.8615		1.1942			733.9515		775.2503		1.0000
	3.3616		0.9088			669.7588		830.0161		1.0000
	4.4525		8.1606			151.2793		808.9178		1.0000
	1.1628		1.3043			765.3745		526.1108		1.0000
	0.8697		2.3936			361.3645		335.3283		1.0000
	0.9376		1.6414			625.7666		401.3166		1.0000
	2.6953		5.2574			318.2701		586.7123		1.0000
	1.0410		4.3925			683.2258		242.4060		1.0000
	1.9510		10.8515			490.6477		863.2347		1.0000
	0.8084		8.0031			492.4433		485.7098		1.0000
	3.7649		3.3096			477.6296		229.3879		1.0000
	2.2161		2.0063			158.9106		490.1988		1.0000
	1.9058		5.1719			891.5154		625.7666		1.0000
	1.7469		1.6447			258.1175		527.9064		1.0000
	1.2412		1.6407			289.9894		568.3074		1.0000
	5.8668		3.9602			785.5750		259.4642		1.0000
	4.1706		1.0953			997.9047		339.8173		1.0000
	2.8892		1.9814			449.7978		314.2300		1.0000
	3.3484		3.0704			211.8808		158.0128		1.0000
	0.7465		1.3550			637.4380		523.4174		1.0000
	0.6429		1.9292			430.0462		209.1874		1.0000
	0.5843		1.4143			435.8819		691.3060		1.0000
	1.2096		1.3638			471.3450		729.4625		1.0000
	0.8814		1.3622			722.7290		260.8109		1.0000
	0.7386		2.1059			753.2542		311.0877		1.0000
	1.8161		3.7490			292.2339		464.1626		1.0000
	5.2073		1.3463			1476.4321		586.7123		1.0000
	4.3708		8.5617			866.3770		883.4352		1.0000
	2.1835		0.8747			866.8259		161.1551		1.0000
	1.4648		3.0846			1112.8231		513.0927		1.0000
	7.1787		0.8611			717.7911		747.8674		1.0000
	2.8980					1308.0946				1.0000
	0.9939					1004.1893				1.0000
	1.5610					935.9565				1.0000
	0.9966					981.2954				1.0000
	1.6873					392.7875				1.0000
	0.9575					780.6371				1.0000
	1.1042					897.8000				1.0000
	4.4619					256.7708				1.0000
	3.3584					879.3951				1.0000
	1.2827					250.0373				1.0000
	1.8398					553.9426				1.0000
	2.4224					285.9493				1.0000
	0.9176					374.3826				1.0000
	1.1379					623.0732				1.0000
	1.0674					645.5182				1.0000
	2.1847					161.6040				1.0000
	0.8168					1111.4764				1.0000
	1.2361					1031.5722				1.0000
	1.6526					945.3834				1.0000
	1.9529					551.6981				1.0000
	2.5855					470.4472				1.0000
	0.6051					566.5118				1.0000
	0.7005					1049.9771				1.0000
	2.6590					663.4742				1.0000
	2.1307					329.0437				1.0000
	2.9485					230.7346				1.0000
	1.4123					302.1097				1.0000
	3.7212					742.0317				1.0000
	4.9127					254.5263				1.0000
	5.3463					584.9167				1.0000
	2.5773					654.0473				1.0000
	1.3979					1142.0016				1.0000
	2.7628					982.1932				1.0000
	0.7257					1278.0183				1.0000
	3.4490					566.0629				1.0000
	3.7834					207.8407				1.0000
	1.9249					321.8613				1.0000
	1.7494					870.8660				1.0000
	2.8558					374.8315				1.0000
	5.1870					845.7276				1.0000
	3.8308					970.0729				1.0000
	1.0173					739.3383				1.0000
0.5174	0.8490	1.0079	1.0192	2.3756	165.1952	893.7599	607.3617	629.3578	478.9763	2.0000
1.3721	1.5583	2.2802	1.0614	0.9878	1037.4079	1493.0414	669.7588	843.9320	1010.9228	2.0000
0.9831	1.0292	1.9725	1.2475	2.1386	727.2180	460.1225	496.4834	943.5878	330.3904	2.0000
0.9676	1.3013	3.3264	1.3091	0.9984	635.1935	677.8390	213.6764	719.1378	610.5040	2.0000
2.4844	0.3277	1.0400	3.4879	2.7966	449.3489	214.5742	215.4720	1028.4299	186.7424	2.0000
1.3990	0.3790	1.6196	4.1395	2.6082	162.0529	224.0011	589.8546	992.9668	684.1236	2.0000
1.4590	0.9681	1.2188	1.1009	2.0578	621.7265	766.2723	609.1573	825.9760	448.0022	2.0000
0.6915	1.0071	1.3252	1.0483	0.6105	1270.3870	558.8805	761.3344	830.9139	266.6466	2.0000
2.5758	1.0041	3.6711	1.0120	0.8245	809.8156	861.8880	217.7165	810.7134	556.6360	2.0000
4.4069	0.6620	1.2180	1.3281	1.1577	461.4692	182.7023	829.1183	786.9217	467.7538	2.0000
0.9785	0.7691	1.1842	1.1164	0.2744	1203.5009	655.3940	673.7989	426.4550	165.1952	2.0000
1.0055	1.4133	1.3902	0.9838	0.5840	421.9660	929.6719	625.7666	1025.7365	201.5561	2.0000
0.9356	4.0869	1.0980	5.4613	2.2630	672.9011	1180.1581	241.9571	375.7293	737.0938	2.0000
1.5390	2.0053	1.1507	0.3507	3.9479	727.6669	991.1712	509.0526	276.9713	797.6953	2.0000
0.9721	3.2775	1.5427	1.0787	6.6025	638.7847	1081.8490	870.8660	1018.5541	223.1033	2.0000
1.0838	4.1159	1.5080	3.8515	6.6711	837.1985	364.5068	707.4664	753.2542	183.1512	2.0000
0.9853	1.4640	0.9784	0.8987	3.0840	776.1481	789.6151	725.8713	654.4962	864.1325	2.0000
1.0506	4.1933	3.5164	1.1764	0.9662	573.6942	732.6048	197.0671	175.5199	924.7340	2.0000
0.9321	0.9900	1.3371	3.5716	4.2767	641.4781	1268.1425	278.3180	1139.7571	804.4288	2.0000
0.6423	2.2351	1.2828	1.2925	1.7005	182.2534	423.3127	629.3578	980.3976	444.8599	2.0000
0.8442	0.8891	1.5169	1.0419	0.8835	762.6811	1489.8991	555.7382	1086.3380	523.4174	2.0000
0.5892	4.0376	1.4002	0.9749	3.6682	216.3698	887.9242	470.8961	1099.3561	800.8376	2.0000
1.1654	0.8677	1.1313	2.2111	0.7627	398.6232	298.0696	738.8894	782.8816	848.4210	2.0000
0.8678	1.0016	12.7064	1.0251	1.0059	815.6513	913.9604	555.2893	936.8543	1120.9033	2.0000
0.8531	2.6801	1.7657	3.0075	0.9721	191.6803	280.1136	311.9855	509.9504	1212.4789	2.0000
0.7640	0.4673	4.9646	4.4583	0.8864	627.1133	222.2055	626.6644	454.2868	1352.9846	2.0000
0.7555	0.4734	1.2109	0.8624	0.5509	1011.8206	1007.3316	701.1818	156.6661	571.8986	2.0000
0.8391	0.4050	0.9840	1.2543	3.0156	404.9078	164.7463	1210.6833	419.2726	243.7527	2.0000
0.7352	0.4247	1.4451	1.0538	0.4077	920.6939	150.8304	636.0913	627.1133	260.8109	2.0000
1.0590	1.2376	5.4526	3.6586	5.5687	826.4249	412.9880	635.6424	1076.9111	952.5658	2.0000
0.8444	1.0142	1.2250	2.8543	2.3477	618.5842	762.6811	615.4419	293.1317	337.1239	2.0000
1.0281	0.7226	1.3512	0.8957	3.0211	402.6633	735.2982	918.8983	597.9348	1223.2525	2.0000
0.8037	0.9575	2.1020	0.8680	0.7200	887.0264	316.0256	527.4575	1177.9136	1214.2745	2.0000
0.7202	5.3713	2.1438	1.6398	0.8803	945.8323	453.8379	477.6296	1091.2759	966.9306	2.0000
0.7494	0.9902	1.8750	3.7066	1.8526	788.7173	768.5168	210.0852	690.8571	615.8908	2.0000
0.7431	4.7455	2.0334	0.8145	0.8614	1077.8089	918.0005	710.6087	1244.7997	520.7240	2.0000
0.7584	1.0110	1.4752	3.2090	0.7587	886.1286	1095.7649	201.1072	1073.7688	1070.6265	2.0000
0.8522	2.3048	1.8270	1.4738	3.4012	337.5728	841.2386	379.3205	783.3305	646.4160	2.0000
0.9364	1.0679	2.5861	3.0835	2.2567	218.1654	1461.1695	329.4926	1032.9189	1034.7145	2.0000
0.8135	1.0475	3.9166	4.0008	0.7527	1392.4878	617.2375	621.7265	1354.7802	412.5391	2.0000
0.8932	0.9970	6.6810	3.4529	1.0235	764.9256	1148.7351	529.2531	1019.0030	854.2567	2.0000
0.9426	0.8216	3.7197	0.8200	0.5246	245.9972	923.8362	497.8301	690.4082	304.3542	2.0000
0.8150	0.7722	1.7866	1.9336	1.2720	691.7549	844.8298	491.0966	294.0295	1383.9587	2.0000
1.0346	1.6088	5.3125	3.6756	1.3917	320.5146	263.0554	417.9259	1499.3260	453.8379	2.0000
1.1593	1.0503	1.3225	1.2347	1.2857	654.9451	303.4564	777.9437	827.7716	346.5508	2.0000
0.8451	4.0943	1.4987	1.0521	1.2375	731.2581	932.8142	660.7808	461.4692	957.5037	2.0000
1.3103	2.2692	1.9735	0.9338	0.6608	575.0409	475.8340	294.9273	891.0665	281.0114	2.0000
1.0030	0.6600	1.0856	0.9502	2.1791	841.6875	865.4792	781.9838	908.5736	397.7254	2.0000
1.0521	2.1315	1.0420	1.5903	2.6709	814.7535	167.4397	234.3258	1045.4881	989.3756	2.0000
1.0760	2.2640	1.0964	0.6502	0.7660	917.5516	606.4639	1479.1255	926.9785	1239.8618	2.0000
1.1303	1.9149	1.1940	0.7423	0.8584	715.9955	201.1072	482.1186	952.1169	988.9267	2.0000
0.9285	1.1310	0.8245	0.8154	2.7954	437.6775	597.9348	448.4511	1149.1840	1129.4324	2.0000
1.0169	3.1195	1.3522	1.3470	2.9704	672.9011	885.6797	562.0228	460.1225	727.6669	2.0000
0.8732	0.9061	0.9287	0.8824	1.5489	565.1651	1130.3302	210.0852	880.2929	639.2336	2.0000
1.3237	0.8476	1.5408	4.0086	1.1200	342.9596	550.8003	542.2712	370.7914	826.8738	2.0000
1.4260	0.7732	1.5625	1.6362	1.0131	730.8092	1035.1634	401.3166	791.8596	463.7137	2.0000
1.1330	0.7442	1.5186	0.6866	0.4946	729.4625	883.8841	499.6257	1101.1517	1316.1748	2.0000
0.9248	0.9653	1.0129	1.6040	1.0797	355.5288	994.7624	638.7847	260.3620	416.1303	2.0000
1.7740	0.6830	1.9069	2.2474	0.8371	610.9529	900.0445	685.9192	1414.0350	1115.0676	2.0000
1.1588	0.9632	2.2368	4.2568	0.6745	478.0785	642.8248	965.1350	895.1066	1180.6070	2.0000
1.4697	0.4722	2.6435	0.7562	0.9232	384.2584	906.3291	1372.2873	1230.4349	571.4497	2.0000
1.3449	0.8684	5.3966	2.3213	1.0678	494.2389	433.6374	487.5054	675.1456	1037.8568	2.0000
1.4806	2.8003	3.7993	0.9218	1.4807	732.6048	475.8340	458.7758	534.6399	395.0320	2.0000
1.0229	1.8794	5.0374	0.7452	0.6455	743.3784	246.4461	813.8557	865.0303	1199.0119	2.0000
1.5032	0.8600	1.4981	4.9634	0.9389	654.9451	1072.4221	698.0395	334.8794	516.2350	2.0000
0.7019	1.0360	1.7781	0.8713	0.7715	829.1183	855.6034	237.9170	1246.5953	1376.7763	2.0000
0.7541	4.1024	1.4422	4.6337	5.6879	682.3280	272.9312	406.7034	506.3592	1329.6418	2.0000
0.9384	0.6578	1.5354	0.8343	4.2229	778.8415	912.6137	574.1431	762.6811	330.3904	2.0000
0.7873	0.9008	1.7479	1.4767	3.4581	753.7031	1092.6226	749.2141	975.9086	243.7527	2.0000
0.7063	2.4467	1.2559	0.9477	0.8786	898.2489	1007.3316	341.6129	1024.8387	1035.6123	2.0000
0.9155	3.0079	1.8084	0.9678	0.7082	898.6978	918.0005	522.9685	549.0047	544.0668	2.0000
0.8387	2.7867	1.9578	1.0725	0.5169	724.9735	335.7772	397.2765	1161.3043	899.5956	2.0000
0.8018	1.3516	2.4177	1.1869	0.7240	1216.0701	1009.5761	290.4383	767.6190	861.4391	2.0000
1.2474	0.6765	5.7500	1.0270	5.0132	712.4043	974.5619	457.4291	614.9930	719.5867	2.0000
0.6781	0.8307	1.9887	1.0655	2.2597	733.5026	988.0289	563.3695	695.7950	725.8713	2.0000
0.7535	2.3706	1.5700	0.8215	0.8462	1206.1943	469.9983	318.2701	972.3174	961.5438	2.0000
0.8480	1.2314	4.8926	1.7521	0.9033	622.6243	1359.7181	527.0086	220.4099	550.3514	2.0000
0.6479	0.5410	1.9173	1.4436	0.7770	840.3408	694.4483	584.0189	1392.0389	786.0239	2.0000
0.6169	2.2305	2.2340	1.1181	0.8728	448.9000	1133.0236	474.4873	952.1169	1143.7972	2.0000
0.7026	0.9200	1.6265	5.0663	3.0343	1003.2915	1039.2035	179.5600	1289.2408	720.9334	2.0000
1.0603	0.7182	1.9048	1.0193	1.6923	654.9451	840.3408	1015.4118	719.1378	659.8830	2.0000
0.6844	1.1002	1.6693	0.9954	3.7851	785.5750	348.3464	276.0735	685.9192	957.0548	2.0000
0.6766	0.9983	1.5532	0.8916	1.4019	507.2570	458.3269	615.8908	1064.3419	183.6001	2.0000
0.4374	0.9229	2.8579	0.9591	0.5447	838.9941	1232.2305	528.3553	750.5608	1191.3806	2.0000
1.0375	1.0008	1.8380	3.5550	0.7225	1205.2965	772.5569	251.3840	943.1389	636.9891	2.0000
0.8835	2.1224	1.1005	1.8200	0.8061	1017.6563	417.9259	1034.2656	373.0359	695.7950	2.0000
0.7530	1.1630	5.6657	1.6228	0.8474	632.5001	517.5817	449.3489	297.1718	652.2517	2.0000
0.9238	3.1029	1.2057	2.9249	2.8412	657.6385	788.2684	938.6499	1076.9111	834.9540	2.0000
0.8097	0.9126	5.8288	0.6993	3.8374	414.3347	979.0509	277.4202	1093.5204	250.0373	2.0000
0.8787	3.9922	1.7850	0.7764	0.6770	973.6641	916.6538	493.7900	1117.3121	502.7680	2.0000
0.7112	2.8396	6.2853	0.8581	0.7800	582.2233	733.0537	491.0966	1101.1517	947.1790	2.0000
0.8077	0.7591	4.7339	0.8061	2.1650	584.9167	523.4174	331.7371	856.0523	969.6240	2.0000
0.7466	0.8321	1.8159	3.4612	1.7739	1044.5903	841.2386	603.7705	909.4714	301.2119	2.0000
0.9107	0.5070	5.8867	0.7246	3.6930	903.6357	1158.6109	795.0019	821.9359	216.8187	2.0000
0.9384	2.7241	0.9606	1.4394	0.8374	752.3564	600.1793	364.5068	784.6772	556.1871	2.0000
0.8075	0.7115	1.2687	0.9579	1.1109	923.8362	842.1364	482.5675	1286.5474	826.4249	2.0000
0.6089	4.3495	7.2917	0.7848	2.2998	540.9245	1116.8632	1182.8515	1170.2823	746.5207	2.0000
1.1597	0.6388	1.2005	2.4393	2.1797	535.5377	639.2336	816.9980	796.7975	378.8716	2.0000
0.8256	0.4944	2.0819	0.8771	0.5089	884.3330	405.8056	386.5029	1155.0197	1070.6265	2.0000
1.1045	0.8067	1.1714	1.8953	0.9650	202.0050	1133.0236	646.8649	1099.3561	1067.9331	2.0000
0.6416	3.2075	1.1701	0.8393	0.6061	425.1083	522.9685	572.3475	1012.7184	1074.2177	2.0000
1.2075	0.7196	4.4947	0.6753	1.4409	502.7680	805.3266	949.4235	634.2957	183.1512	2.0000
0.9437	3.2597	2.9233	1.2050	2.1297	1065.2397	912.1648	522.0707	961.9927	576.8365	2.0000
1.0539	1.1813	1.7858	3.2396	0.8677	686.3681	470.8961	836.3007	993.4157	1056.7106	2.0000
0.9860	0.6076	1.2885	0.8784	0.4390	779.2904	1063.8930	1237.1684	998.3536	623.9710	2.0000
1.1847	4.2114	4.5743	4.0914	2.2551	506.3592	755.0498	758.1921	1027.9810	259.4642	2.0000
1.0548	5.7264	1.4937	0.9584	3.9213	204.2495	351.4887	672.0033	347.8975	1476.8810	2.0000
1.4084	0.6439	1.2338	0.8558	1.0836	916.6538	1024.8387	677.3901	1082.7468	287.7449	2.0000
1.2506	0.8028	0.9281	2.2786	0.7120	522.5196	564.7162	658.0874	408.9479	891.0665	2.0000
1.3011	8.3374	1.3760	3.5955	1.0789	588.5079	538.6800	473.5895	1422.5641	557.5338	2.0000
0.9469	1.9340	1.5362	0.6587	0.5849	329.4926	1005.5360	202.4539	196.1693	1096.6627	2.0000
1.1006	0.9930	1.6343	4.0538	1.5207	801.7354	274.7268	282.8070	982.1932	628.0111	2.0000
1.5788	0.7067	4.8878	0.7267	0.5306	661.6786	592.5480	660.3319	1119.1077	1243.0041	2.0000
1.3516	3.9924	1.3804	2.1246	0.6200	650.0072	954.3614	658.9852	1184.6471	1126.7390	2.0000
1.0832	3.6478	3.1509	1.5278	0.8869	1000.1492	1207.5410	162.0529	1116.4143	607.3617	2.0000
0.9984	2.9604	3.7200	3.1240	1.2396	565.6140	847.0743	664.3720	1247.9420	629.8067	2.0000
1.0199	1.2382	1.3259	2.0105	0.5143	611.8507	864.1325	647.7627	380.2183	715.5466	2.0000
1.4240	0.7304	3.2815	0.9160	0.5092	565.1651	606.0150	735.7471	1103.8451	1292.8320	2.0000
1.5209	0.8351	0.8589	0.5937	0.6322	493.3411	1194.9718	298.5185	1113.2720	1168.0378	2.0000
1.4171	0.8406	1.5480	0.7953	0.6087	614.9930	569.6541	981.7443	972.3174	869.0704	2.0000
1.2415	0.7113	5.6802	0.7620	0.5361	472.6917	787.3706	849.3188	1135.2681	1348.4956	2.0000
1.3372	0.8523	0.9910	3.3717	0.5569	718.2400	330.8393	807.5711	824.1804	1045.0392	2.0000
0.7777	0.8485	1.4085	0.7853	1.1641	202.4539	672.0033	485.2609	1376.3274	998.8025	2.0000
1.1784	1.3258	1.1719	3.2825	0.5091	821.9359	227.5923	336.2261	992.9668	1057.1595	2.0000
1.2503	1.7325	0.9467	2.4035	2.4917	755.4987	883.4352	685.4703	1222.8036	1076.0133	2.0000
0.9288	1.4637	0.8085	4.0140	0.4145	255.8730	957.5037	777.0459	857.3990	1030.2255	2.0000
1.3367	2.9858	0.7941	1.1137	0.5259	310.1899	452.0423	640.1314	882.9863	1104.2940	2.0000
1.0612	3.0564	1.6889	0.8110	0.4540	860.5413	847.5232	554.3915	805.3266	1090.3781	2.0000
1.1853	3.4351	3.9390	3.9737	1.1697	250.4862	166.9908	835.8518	1140.6549	518.0306	2.0000
1.2080	0.9062	2.7071	1.3639	0.5667	711.9554	192.1292	355.5288	944.4856	579.0810	2.0000
1.0194	5.0952	1.2015	2.2162	0.6644	1017.2074	1162.2021	817.8958	453.8379	674.6967	2.0000
1.2336	1.2472	2.7137	2.4804	0.6207	575.0409	875.8039	288.1938	1122.2500	384.2584	2.0000
1.4136	0.9851	1.0731	3.9562	0.5541	725.8713	313.3322	682.7769	1153.2241	352.3865	2.0000
0.8347	0.6574	1.7504	2.9493	0.6127	1117.7610	1298.6677	919.3472	188.0891	1066.5864	2.0000
1.1452	0.7346	1.4361	0.9552	1.9447	840.3408	775.2503	681.8791	1117.3121	799.0420	2.0000
0.6422	0.5892	1.9392	0.9729	0.6306	418.3748	1194.9718	667.9632	377.0760	1083.6446	2.0000
0.9735	0.8737	1.7197	0.7894	1.4500	712.8532	1093.5204	614.5441	1138.4104	746.0718	2.0000
0.8752	0.6046	1.9149	2.0353	1.2733	1186.8916	600.6282	702.9774	507.2570	1090.3781	2.0000
0.9561	0.6495	4.9759	3.3715	0.5103	924.2851	152.6260	672.4522	838.9941	1169.3845	2.0000
0.9927	0.7760	9.3627	1.0405	0.7150	535.0888	535.0888	543.1690	1274.8760	628.9089	2.0000
0.9831	0.4326	1.1574	1.9943	1.6719	915.7560	731.2581	700.7329	598.3837	449.3489	2.0000
0.8807	0.3921	1.6503	0.6989	2.2587	868.6215	1062.0974	848.8699	922.0406	1292.3831	2.0000
0.6799	0.6532	4.9405	1.4184	0.6562	325.4525	1140.6549	617.2375	1001.9448	663.0253	2.0000
0.8521	0.7865	2.9402	2.4937	1.9975	717.7911	1265.0002	326.3503	730.8092	715.0977	2.0000
0.6400	2.7134	2.1874	0.9890	0.6909	412.0902	815.6513	803.5310	1071.5243	784.2283	2.0000
0.7403	0.7631	3.8267	0.8379	0.5336	202.4539	1427.9509	541.8223	838.5452	609.6062	2.0000
0.8060	0.7929	2.3280	2.0713	0.8981	864.1325	1323.3572	685.0214	823.7315	1044.5903	2.0000
0.9442	0.6878	0.9959	0.6565	0.6382	795.8997	1008.2294	587.1612	264.4021	622.1754	2.0000
0.6055	0.5555	1.6549	0.9620	0.7423	989.3756	462.8159	494.2389	1007.7805	905.4313	2.0000
0.5566	0.9297	5.5033	1.3509	2.4777	323.6569	1071.5243	434.9841	802.6332	818.3447	2.0000
0.7172	0.7909	1.5870	1.4425	0.7291	1113.7209	1061.1996	650.0072	614.5441	662.1275	2.0000
0.8020	0.8035	1.7518	0.8757	3.0314	807.1222	1249.7376	393.2364	670.2077	1385.7543	2.0000
0.6499	0.7750	0.9465	2.0120	0.9871	456.0824	1272.6315	152.1771	408.0501	1116.8632	2.0000
0.8060	4.3600	0.4809	4.5461	2.9664	666.6165	1046.8348	211.4319	1444.1113	355.5288	2.0000
0.8769	1.2464	8.4805	1.3294	1.1508	178.2133	195.7204	1034.7145	906.7780	466.4071	2.0000
0.7240	0.5194	4.1061	0.9903	0.7069	409.3968	1079.1556	391.4408	908.1247	812.9579	2.0000
1.0468	0.6828	2.3097	2.6256	3.0393	901.3912	1004.1893	935.9565	920.2450	648.2116	2.0000
1.3572	0.8482	1.6315	0.6999	3.6026	210.5341	778.3926	175.5199	634.7446	1135.2681	2.0000
1.0517	1.2755	3.3139	1.1000	1.3524	888.8220	221.3077	661.6786	944.0367	453.8379	2.0000
0.8074	0.9844	2.0137	6.5098	0.5514	532.8443	830.9139	642.3759	1343.5577	1018.1052	2.0000
0.9138	2.0433	1.9870	0.8827	0.5309	856.5012	957.0548	486.1587	874.9061	549.0047	2.0000
0.6399	0.7959	1.4062	0.7244	0.5397	948.5257	802.1843	1009.1272	1066.1375	1312.5836	2.0000
0.8802	4.1944	1.6342	1.9162	1.5956	549.9025	922.0406	503.6658	582.2233	983.0910	2.0000
0.7090	1.3031	4.1751	0.6288	0.7019	1308.9924	971.4196	333.0838	591.2013	775.6992	2.0000
0.9279	4.7030	1.1197	3.4094	0.6108	896.4533	911.7159	630.2556	358.2222	654.9451	2.0000
0.6287	4.1158	0.9282	2.2867	1.2707	624.4199	589.8546	824.1804	419.7215	465.9582	2.0000
0.5368	0.8642	1.1922	0.8646	1.1051	563.3695	993.4157	414.7836	924.7340	792.3085	2.0000
0.7342	0.8538	2.1428	0.9945	0.5826	663.0253	434.0863	355.5288	823.2826	641.9270	2.0000
0.7394	1.0883	1.6872	4.1877	3.0780	887.4753	827.7716	610.9529	781.5349	697.5906	2.0000
1.1635	1.3880	2.1606	1.0876	4.2758	201.5561	329.0437	408.0501	1142.4505	1035.1634	2.0000
1.0268	2.4112	1.6186	3.4306	0.5553	810.2645	755.4987	594.7925	792.3085	986.2333	2.0000
1.2568	1.0550	1.3711	0.8309	0.6588	215.0231	939.0988	373.0359	968.7262	885.6797	2.0000
1.0439	0.7280	0.9847	1.0014	0.9676	540.4756	613.1974	493.3411	1107.4363	616.3397	2.0000
0.9469	0.8287	1.0971	3.0298	1.5656	947.1790	855.1545	652.2517	764.0278	1300.0144	2.0000
1.0507	2.9244	1.7074	3.7829	0.6614	355.9777	1351.1890	528.3553	392.3386	823.2826	2.0000
1.0115	3.6286	1.1980	3.6284	2.0173	557.9827	1212.0300	561.1250	639.6825	1175.2202	2.0000
1.2023	4.4716	1.0264	2.2068	0.7640	573.6942	1001.4959	346.9997	278.7669	861.4391	2.0000
1.3410	1.0634	2.4473	5.7779	1.8992	181.8045	903.6357	896.9022	349.2442	799.0420	2.0000
1.3461	4.4188	1.2048	0.8960	0.5738	336.2261	330.3904	697.5906	1159.0598	320.0657	2.0000
1.3125	4.2111	1.0276	0.9750	1.7987	653.1495	627.5622	835.8518	851.1144	755.4987	2.0000
1.0561	2.9566	1.1488	0.9334	0.7278	782.4327	754.1520	640.5803	961.5438	1246.1464	2.0000
2.0263	1.1694	1.8479	0.5275	0.5588	356.4266	670.6566	737.0938	632.5001	1193.6251	2.0000
1.2334	0.6725	1.8184	0.3504	0.5030	529.2531	934.1609	829.5672	421.5171	855.6034	2.0000
1.0530	4.8771	1.2550	6.5474	2.3034	920.6939	736.6449	321.4124	1256.9200	1039.2035	2.0000
1.2484	5.5810	1.7201	4.8405	1.8765	517.5817	442.6154	643.7226	713.3021	747.8674	2.0000
1.2535	4.8828	0.7317	1.4996	0.6574	593.4458	414.7836	455.6335	342.0618	768.0679	2.0000
1.3870	1.1082	0.8116	0.7325	0.4663	526.5597	1036.5101	1048.6304	412.5391	1071.0754	2.0000
1.9474	0.9015	1.3282	0.7857	0.5502	451.5934	589.4057	722.7290	878.4973	1038.3057	2.0000
1.2575	0.7452	0.9946	2.7597	0.5095	498.2790	758.1921	500.0746	383.8095	1309.8902	2.0000
1.2486	1.4404	1.3420	1.0175	1.3352	565.6140	631.6023	803.0821	522.0707	580.4277	2.0000
0.8328	4.2152	1.9766	4.4673	0.6031	702.9774	556.6360	571.0008	1482.2678	947.1790	2.0000
0.9558	1.1724	1.2771	2.1321	2.9637	328.5948	354.6310	433.1885	1012.2695	760.8855	2.0000
0.9942	1.0101	4.1760	2.3348	0.4365	294.0295	667.9632	610.0551	230.7346	1019.0030	2.0000
2.0348	6.5344	5.4890	0.9793	0.9541	401.3166	233.8769	318.7190	1067.9331	162.5018	2.0000
1.0805	1.4637	1.1414	1.1191	0.5991	623.0732	611.4018	338.0217	592.5480	1258.2667	2.0000
1.0487	1.6337	1.5548	0.5688	2.7413	472.6917	286.3982	755.0498	793.6552	349.2442	2.0000
1.1609	1.0453	4.8025	3.1193	0.6000	749.2141	636.9891	542.2712	1317.9704	1094.8671	2.0000
1.0635	1.0442	1.1385	0.8171	0.5455	307.4965	723.1779	594.3436	1007.3316	818.3447	2.0000
1.6129	1.1624	5.9382	0.7873	0.5047	172.8265	646.4160	1457.5783	1142.8994	705.2219	2.0000
1.0024	1.3482	1.4804	0.9269	0.4262	332.6349	220.4099	509.0526	1047.2837	1146.4906	2.0000
1.4162	1.1641	1.5525	0.7970	0.3749	300.3141	710.6087	1114.6187	1211.5811	970.0729	2.0000
1.3408	3.8193	1.2872	2.5887	0.3991	1277.1205	666.6165	415.6814	798.5931	992.9668	2.0000
0.7627	0.6711	2.8853	0.9144	0.4928	228.9390	674.6967	488.4032	1437.8267	1118.2099	2.0000
1.3855	0.8494	1.0809	0.7966	0.5237	246.8950	755.4987	593.8947	740.2361	1173.4246	2.0000
1.1166	2.0636	1.5204	1.0032	0.4524	518.4795	221.7566	677.3901	846.1765	1429.7465	2.0000
1.4439	0.8555	1.3698	0.9550	0.3794	575.4898	762.2322	728.5647	1120.0055	1060.7507	2.0000
1.4691	0.8730	1.5672	2.8716	0.5833	490.1988	728.1158	580.4277	1234.0261	1433.3377	2.0000
1.1612	3.4399	1.7248	0.8623	3.1519	714.6488	708.3642	642.3759	957.0548	425.5572	2.0000
1.8814	3.3224	1.4310	0.9743	2.9397	254.9752	700.2840	364.9557	786.9217	785.5750	2.0000
1.1967	0.8093	1.5385	0.8568	3.2844	358.2222	808.0200	501.8702	409.8457	250.4862	2.0000
1.4028	0.7897	3.1954	1.0507	0.4621	765.3745	990.7223	550.8003	1150.9796	1177.9136	2.0000
0.9061	4.2472	1.6312	1.2843	0.4991	960.1971	380.6672	727.2180	995.2113	1401.4658	2.0000
1.5936	0.9030	10.4059	3.4014	0.5134	198.4138	603.7705	501.8702	741.1339	1104.7429	2.0000
0.9830	0.6994	4.3316	0.8601	0.4274	850.2166	982.1932	545.8624	708.3642	691.7549	2.0000
0.8694	1.4272	2.0118	3.6277	0.5814	821.4870	244.2016	535.0888	791.8596	739.7872	2.0000
1.9528	0.7708	1.5081	2.5053	2.9976	158.4617	732.1559	478.0785	223.5522	858.7457	2.0000
1.1618	0.8065	8.2500	2.6531	0.6983	430.4951	1175.2202	363.1601	866.3770	1149.6329	2.0000
1.0783	0.7916	1.6374	2.7875	0.5780	871.3149	463.2648	722.2801	1130.7791	708.8131	2.0000
0.9181	0.5743	1.4868	0.9182	0.5815	908.1247	735.7471	368.5469	967.8284	920.2450	2.0000
0.6052	0.7021	1.7572	1.1014	0.8141	313.3322	336.2261	577.2854	878.0484	560.6761	2.0000
0.9854	3.8173	1.8444	4.2517	0.5481	622.1754	810.2645	296.2740	1109.6808	1158.6109	2.0000
0.6357	1.0140	1.7641	2.9078	2.4839	153.5238	726.7691	527.0086	1152.3263	1284.7518	2.0000
0.8784	0.8101	13.5130	2.3950	0.4409	1171.6290	341.1640	804.8777	1054.0172	1226.3948	2.0000
1.1316	0.8627	11.7489	5.4113	0.4800	739.3383	879.8440	651.3539	1348.4956	1179.2603	2.0000
0.7274	3.4681	1.6695	1.1912	0.5327	621.2776	975.0108	527.4575	1260.5112	1084.0935	2.0000
0.7794	0.8105	3.2099	0.8749	0.5702	411.6413	208.7385	729.9114	1422.5641	1253.3288	2.0000
0.7555	0.8963	1.4665	1.9997	1.8052	1072.4221	1105.1918	456.9802	689.0615	208.2896	2.0000
0.8815	0.8210	1.5119	0.8363	0.5509	1030.2255	1331.8863	529.7020	1070.1776	1222.3547	2.0000
0.8782	2.8715	1.9629	4.5337	0.6801	920.6939	627.1133	550.3514	1313.9303	1091.7248	2.0000
0.8032	3.6141	1.8109	0.9096	0.5770	876.2528	909.0225	240.1615	893.3110	1229.5371	2.0000
0.5875	0.6662	1.4021	2.3944	0.4342	645.9671	289.9894	461.9181	1182.8515	1099.8050	2.0000
1.0489	0.9285	1.5289	0.6013	3.5671	812.9579	855.6034	470.8961	1225.0481	1000.5981	2.0000
1.0766	1.0422	1.3561	1.4651	0.5444	812.9579	215.4720	473.5895	1039.6524	1337.2731	2.0000
1.0271	0.8619	1.4864	0.6069	0.5450	825.0782	794.5530	545.8624	616.3397	1020.7986	2.0000
0.8680	0.9482	4.5928	2.0880	0.4157	1001.4959	1000.5981	234.7747	1203.0520	785.5750	2.0000
1.1454	0.6327	4.7356	0.8047	0.7759	460.5714	1209.3366	541.3734	996.5580	1117.7610	2.0000
1.0614	0.7019	1.4229	1.1403	0.5205	457.8780	621.7265	549.4536	1002.3937	1031.5722	2.0000
0.7295	0.8836	1.7902	1.5028	0.5695	848.8699	269.7889	716.8933	159.3595	995.6602	2.0000
0.7292	0.8595	1.6428	1.1102	0.9470	187.6402	715.9955	626.2155	1032.0211	559.3294	2.0000
1.2371	4.3027	1.3906	2.0549	0.6549	574.5920	322.7591	493.3411	519.8262	423.3127	2.0000
1.1955	5.4946	5.2221	1.0196	4.5361	527.9064	285.0515	687.7148	1374.0829	838.5452	2.0000
1.0242	2.1035	4.6730	0.7183	0.6920	882.0885	863.6836	812.5090	713.7510	922.9384	2.0000
1.1475	0.9249	1.5138	1.1743	4.0973	568.7563	790.5129	695.3461	808.0200	1069.2798	2.0000
1.6086	0.9251	1.4516	1.4634	0.5511	597.9348	820.1403	693.5505	724.9735	789.6151	2.0000
1.1500	0.9723	1.6679	0.8116	0.6246	671.1055	698.4884	644.1715	177.7644	949.8724	2.0000
1.3403	0.7946	1.1937	0.8652	3.1602	560.2272	634.7446	701.1818	1090.8270	992.0690	2.0000
0.9646	3.5653	2.6105	4.9908	0.6284	719.5867	303.9053	735.2982	1004.1893	1142.8994	2.0000
1.4119	3.1854	1.3662	5.6645	4.7881	218.1654	713.7510	699.3862	829.5672	1006.4338	2.0000
1.0635	1.8478	4.1781	0.8987	1.8253	638.7847	259.9131	616.3397	1107.8852	536.8844	2.0000
1.2394	1.3240	1.7145	0.9012	0.8304	752.3564	651.8028	748.7652	907.6758	1076.4622	2.0000
1.1259	1.1319	1.3072	0.9225	2.1310	836.7496	379.3205	501.8702	838.5452	1056.2617	2.0000
1.0859	3.4460	1.6245	2.6526	0.7257	360.0178	290.4383	549.9025	1317.0726	920.2450	2.0000
1.0058	4.3782	1.3421	2.5583	0.6551	624.8688	452.9401	676.9412	657.6385	958.8504	2.0000
1.1567	1.5495	4.0268	2.8770	3.4398	701.1818	758.1921	153.0749	1134.3703	1016.7585	2.0000
0.9386	5.3573	1.5920	1.5017	0.5920	820.1403	340.7151	510.8482	834.5051	944.4856	2.0000
1.7495	1.2407	0.9374	2.1257	2.9230	310.1899	839.4430	923.3873	630.7045	883.4352	2.0000
1.1532	2.2877	1.6511	4.4228	0.5736	403.1122	319.1679	938.6499	597.0370	182.7023	2.0000
0.7390	4.4455	1.1270	1.1572	1.7495	753.7031	333.9816	268.8911	1022.1453	1170.7312	2.0000
0.7617	5.6001	1.2652	2.9709	0.4747	1322.9083	553.4937	890.6176	523.8663	1375.8785	2.0000
0.7886	4.5013	1.0224	0.9355	1.9200	816.9980	610.0551	768.0679	960.6460	1084.9913	2.0000
0.7134	1.1849	1.3087	3.0615	0.4828	835.4029	393.6853	663.0253	1132.1258	345.2041	2.0000
0.6305	6.7720	1.0973	1.6727	2.1563	993.4157	633.3979	755.0498	452.0423	624.8688	2.0000
0.7466	1.2203	1.2054	1.0675	0.5690	703.4263	750.5608	902.2890	1104.7429	1049.5282	2.0000
0.7604	4.1196	4.7291	0.9773	0.5460	182.2534	450.2467	762.6811	995.6602	844.3809	2.0000
0.6702	1.2029	1.0555	0.8073	0.6153	1025.7365	602.4238	609.1573	990.7223	1177.0158	2.0000
0.7829	1.2439	3.1110	3.6198	2.8557	993.4157	924.2851	628.9089	1018.1052	291.3361	2.0000
0.9079	2.0642	1.0368	0.8423	0.6165	1287.8941	482.5675	540.0267	945.3834	830.4650	2.0000
0.7994	9.7369	1.7114	4.9343	3.4569	1020.7986	422.8638	1252.4310	937.3032	391.4408	2.0000
0.6915	1.4320	3.1197	0.8821	0.6139	746.5207	545.4135	1247.9420	968.2773	161.6040	2.0000
0.8396	1.1496	1.2733	2.5094	3.5034	706.1197	680.0835	478.0785	675.1456	1067.9331	2.0000
0.6621	4.3728	2.4807	1.5628	0.7246	957.9526	307.0476	406.7034	838.0963	368.9958	2.0000
0.7818	1.3238	4.5540	3.4897	0.6861	1088.1336	602.4238	454.2868	889.7198	1465.6585	2.0000
1.6087	0.8075	1.1503	3.1807	0.6434	1095.3160	632.9490	521.6218	715.9955	1132.5747	2.0000
0.6547	2.4346	1.9251	1.7636	0.5756	355.9777	221.3077	610.9529	735.7471	1036.9590	2.0000
0.3054	5.6037	1.4095	1.2714	0.6656	448.4511	565.6140	455.6335	575.0409	646.8649	2.0000
0.9730	1.4163	1.4257	1.1279	0.5696	408.0501	795.8997	690.8571	680.9813	1262.3068	2.0000
0.9324	1.4937	4.6740	1.0458	0.5536	297.6207	637.4380	727.6669	702.9774	1031.1233	2.0000
0.7677	1.0370	1.4506	5.7939	0.5607	891.9643	684.5725	208.7385	634.7446	1104.7429	2.0000
0.8045	6.1972	1.8645	3.2955	2.1499	798.1442	654.0473	1040.9991	509.0526	781.5349	2.0000
0.8582	7.2761	1.5620	4.7654	3.2277	712.8532	1092.1737	524.3152	722.2801	258.5664	2.0000
0.8505	4.4496	1.8684	1.2988	1.4949	775.6992	835.4029	487.9543	788.2684	631.1534	2.0000
1.2958	1.5402	1.2460	6.6542	3.8555	423.7616	657.1896	642.3759	525.6619	755.9476	2.0000
0.7662	1.1777	1.1099	0.9868	2.9983	935.5076	378.4227	572.3475	650.0072	1321.1127	2.0000
0.6613	4.0130	4.2695	1.0910	0.5545	974.5619	578.6321	389.1963	777.4948	1067.9331	2.0000
0.9228	5.9384	4.2448	4.9340	0.8178	773.0058	901.8401	374.3826	623.9710	1098.0094	2.0000
1.1960	6.1187	1.0780	1.5811	0.7987	890.6176	607.8106	217.2676	645.5182	870.4171	2.0000
0.9529	0.8080	3.8330	2.6881	0.6131	774.8014	690.4082	658.9852	360.0178	749.2141	2.0000
0.8332	1.2625	8.3505	2.3704	0.7768	752.8053	790.5129	277.4202	698.9373	686.8170	2.0000
0.8230	1.1374	1.5844	6.5468	3.3379	773.9036	894.2088	173.7243	730.8092	1258.2667	2.0000
0.9535	1.7675	0.9413	1.5932	2.6302	753.2542	1403.2614	504.1147	602.4238	171.0309	2.0000
1.1041	1.0530	1.0533	3.9028	0.6969	564.2673	909.0225	606.9128	603.7705	911.2670	2.0000
0.8463	3.7716	1.1751	1.4399	1.0390	654.4962	1097.1116	490.1988	835.4029	559.3294	2.0000
0.7695	3.4721	2.2303	4.8355	0.6347	586.7123	758.1921	518.0306	1167.5889	662.1275	2.0000
1.5175	1.1488	1.0550	1.2688	1.9895	768.5168	948.0768	954.3614	406.7034	1125.3923	2.0000
0.9320	0.9459	3.3588	1.0391	4.2996	689.0615	602.4238	765.3745	875.3550	675.1456	2.0000
0.6960	0.8420	1.1026	2.9191	0.6646	556.1871	903.6357	417.9259	1157.7131	453.3890	2.0000
0.8616	0.9514	1.4320	2.2603	0.6204	865.9281	1000.1492	488.4032	1235.8217	876.2528	2.0000
0.6969	0.6915	2.7897	0.8827	2.7282	601.9749	521.6218	627.1133	1286.0985	812.0601	2.0000
1.1507	2.3564	1.3868	2.7558	3.7316	564.2673	473.1406	511.7460	855.1545	888.8220	2.0000
0.9385	1.4223	1.1443	1.1045	0.5976	415.2325	285.0515	322.7591	1173.4246	960.6460	2.0000
0.6940	2.4993	2.1402	1.0699	1.1329	1071.0754	1310.7880	414.7836	157.1150	962.4416	2.0000
0.6419	2.9672	1.6283	2.7331	0.5321	403.5611	234.3258	541.8223	658.9852	855.6034	2.0000
0.6197	3.0413	1.5914	4.4338	2.3488	584.4678	1208.4388	663.4742	388.7474	917.5516	2.0000
0.6771	1.1378	1.2035	0.7675	1.5749	873.1105	766.7212	929.6719	1055.3639	841.2386	2.0000
1.1396	4.8445	1.9487	2.5742	1.7270	672.0033	637.4380	654.9451	460.1225	367.6491	2.0000
0.6429	2.0928	1.7800	1.0330	4.6173	283.2559	265.7488	540.4756	790.5129	1115.5165	2.0000
0.7263	1.6675	2.7384	1.0678	0.6449	172.3776	409.8457	648.2116	909.0225	926.9785	2.0000
0.6907	0.9823	7.9398	0.9049	0.6578	1229.9860	761.3344	718.2400	848.4210	943.5878	2.0000
0.6879	0.9457	8.4918	3.8840	2.5504	970.0729	534.1910	286.3982	1225.0481	951.6680	2.0000
0.7407	3.0341	13.5929	3.2467	0.8314	687.7148	1182.8515	518.4795	636.9891	720.9334	2.0000
0.6860	1.4613	2.0288	1.8302	0.7734	1005.5360	447.1044	325.0036	455.1846	722.7290	2.0000
0.7543	1.3961	2.6318	4.2008	1.1277	851.5633	346.5508	229.8368	446.6555	332.1860	2.0000
0.8356	1.1541	2.8372	0.7058	0.6979	372.1381	526.1108	338.9195	1151.8774	891.9643	2.0000
0.6806	4.7642	0.7191	0.9421	2.8353	1226.8437	397.2765	175.5199	1119.1077	1210.2344	2.0000
0.8361	5.2319	0.9928	3.2500	4.4570	1049.5282	804.8777	1200.3586	1091.7248	560.6761	2.0000
0.6743	0.9509	0.4360	3.3249	0.6233	935.0587	487.9543	180.9067	1159.0598	495.1367	2.0000
0.9702	4.8493	1.4250	0.9884	0.7726	1003.7404	698.9373	423.3127	446.2066	513.9905	2.0000
0.8669	6.5238	1.8061	4.9316	0.9929	167.4397	282.8070	543.6179	1241.6574	483.4653	2.0000
0.4750	1.3526	1.5246	1.9908	0.8447	894.2088	619.4820	497.8301	1252.4310	883.4352	2.0000
0.6803	2.8311	6.8312	5.0941	0.6481	339.3684	630.7045	514.4394	1449.0492	735.2982	2.0000
0.9019	1.5186	4.0073	0.8737	2.8485	452.4912	503.6658	409.8457	1356.5758	1013.1673	2.0000
0.8271	0.8395	1.4051	3.8997	0.5956	492.8922	1379.0208	224.0011	321.4124	338.0217	2.0000
0.7109	5.5578	1.2648	0.6889	0.5961	1012.7184	1291.4853	360.4667	921.1428	685.9192	2.0000
0.6015	1.3655	3.6774	4.2845	0.9930	311.9855	554.3915	461.4692	328.5948	341.6129	2.0000
0.5487	1.1757	10.6334	0.6637	2.7720	382.9117	897.8000	296.2740	639.2336	727.6669	2.0000
0.9005	1.0780	2.2914	2.3618	0.4847	307.0476	315.1278	495.1367	483.4653	835.8518	2.0000
1.0514	1.6379	4.6059	1.0119	0.6287	638.7847	664.3720	373.4848	526.5597	959.7482	2.0000
1.1464	0.7982	5.1317	1.1081	0.8239	720.0356	512.6438	171.4798	1001.9448	571.0008	2.0000
0.7611	3.7422	1.5436	1.0165	0.6708	1073.3199	809.3667	811.1623	1103.8451	1027.5321	2.0000
0.8494	1.3997	1.5082	0.8948	0.6592	206.4940	534.1910	497.8301	1162.6510	1413.5861	2.0000
0.9269	5.3290	1.9884	1.1243	1.4585	332.6349	662.5764	414.7836	916.6538	832.2606	2.0000
0.7328	1.4630	6.5420	2.6212	1.6329	962.4416	389.1963	166.0930	468.6516	1088.1336	2.0000
1.0320	1.2070	1.6389	5.3396	0.7626	272.9312	701.6307	620.8287	230.2857	947.1790	2.0000
0.6343	0.6950	1.2960	2.4651	0.7376	639.6825	480.3230	300.7630	370.3425	960.6460	2.0000
0.6704	5.7713	1.6403	2.0467	0.6511	459.2247	1411.3416	299.8652	713.7510	930.5697	2.0000
0.6218	1.9855	6.4324	4.6656	1.8537	371.2403	1487.6546	519.3773	508.1548	868.1726	2.0000
0.8111	1.0547	1.8119	1.5796	0.6213	935.0587	311.5366	441.2687	539.1289	1226.8437	2.0000
0.8696	2.4900	1.8174	1.5088	0.6617	1389.7944	468.2027	526.1108	403.1122	925.1829	2.0000
0.6010	7.5807	1.6233	1.0187	0.8815	710.6087	258.1175	557.9827	678.2879	1035.1634	2.0000
0.8043	4.8640	1.3302	1.1644	2.4912	1143.3483	518.9284	590.3035	536.4355	449.7978	2.0000
0.5409	1.8802	1.5631	6.5625	0.9648	338.0217	601.5260	483.9142	934.1609	729.9114	2.0000
0.4959	2.9773	1.4726	3.0757	1.5216	214.5742	471.7939	626.6644	514.4394	338.0217	2.0000
0.7545	1.7681	1.3168	4.2215	2.4533	253.1796	317.8212	389.6452	274.2779	298.0696	2.0000
1.2610	3.3313	1.4413	1.5525	1.2250	643.7226	206.0451	631.6023	641.0292	311.9855	2.0000
0.7671	10.1761	1.6087	1.1756	6.4870	618.5842	915.7560	654.4962	714.6488	618.1353	2.0000
0.3565	1.2250	1.8545	1.2068	0.9444	162.5018	535.0888	617.2375	689.0615	728.1158	2.0000
0.3978	5.2330	1.0843	1.4430	2.5600	311.0877	276.9713	222.2055	666.1676	720.9334	2.0000
0.8532	2.8594	1.7762	2.4126	0.7384	830.9139	474.0384	482.5675	662.5764	569.2052	2.0000
0.7769	1.0388	1.3555	7.1401	1.0387	986.6822	672.0033	442.6154	545.4135	706.5686	2.0000
1.0114	1.3317	1.7798	3.9640	0.9479	1135.2681	579.5299	702.0796	454.7357	723.6268	2.0000
0.7076	1.4446	2.5377	6.4111	1.1944	1013.6162	588.0590	386.0540	808.4689	298.9674	2.0000
0.8596	2.8929	1.2340	6.7510	11.3386	1220.1102	598.3837	402.2144	638.7847	171.0309	2.0000
0.7945	0.9738	8.9879	1.3263	0.8590	509.0526	764.4767	274.2779	622.6243	777.4948	2.0000
0.6625	4.8186	1.9120	3.0018	2.3241	193.0270	407.1523	509.9504	650.9050	586.2634	2.0000
0.3538	3.7441	1.6736	1.2077	0.6739	204.6984	323.6569	689.5104	427.3528	591.6502	2.0000
0.6451	1.4705	1.3573	1.6215	0.7152	822.3848	548.1069	396.8276	787.3706	772.1080	2.0000
0.6644	1.1705	1.9500	3.1694	3.8843	389.6452	639.6825	448.9000	486.6076	1291.9342	2.0000
1.0193	2.2299	1.9021	1.4136	0.8918	464.6115	412.0902	175.9688	475.8340	1196.3185	2.0000
0.6570	5.5113	1.0480	6.3710	0.9453	163.8485	390.0941	637.4380	650.0072	659.4341	2.0000
0.8303	3.2457	1.3257	6.0641	3.5380	740.2361	788.2684	677.8390	503.6658	799.0420	2.0000
0.7054	1.2078	1.8018	1.0991	3.2880	552.1470	768.9657	202.9028	398.1743	873.5594	2.0000
1.8418	1.2515	1.3292	1.2926	0.9484	555.2893	571.0008	513.5416	728.5647	1047.2837	2.0000
1.4754	1.4200	1.4459	0.8805	4.9179	350.5909	334.8794	438.5753	852.4611	1412.6883	2.0000
0.4834	1.2407	4.5177	1.2764	0.9326	553.0448	795.4508	192.1292	812.9579	1075.1155	2.0000
0.4826	0.7998	1.7088	2.9330	2.3957	657.1896	527.9064	634.7446	420.1704	696.2439	2.0000
0.3779	1.5581	1.8466	1.0078	3.9992	173.7243	399.5210	245.0994	937.7521	1256.4711	2.0000
0.6430	1.9012	1.4565	0.7310	0.7828	508.6037	285.9493	830.9139	1030.2255	820.5892	2.0000
0.6337	1.1617	1.1988	2.8779	0.9361	1010.0250	340.7151	750.5608	568.3074	314.6789	2.0000
0.5916	1.4508	2.4363	0.7745	0.7879	386.5029	307.0476	582.2233	636.5402	1101.1517	2.0000
0.4972	1.2006	0.9279	0.9646	5.7513	153.5238	624.4199	199.7605	836.7496	343.8574	2.0000
0.8705	1.2941	7.5491	1.1752	0.7487	612.2996	373.0359	528.8042	1023.4920	245.5483	2.0000
0.6295	1.1853	8.4376	0.8966	0.8107	1136.6148	645.9671	511.2971	276.5224	757.2943	2.0000
0.7913	1.9881	9.6118	0.9499	0.7756	1259.1645	153.0749	693.1016	746.0718	720.0356	2.0000
0.9016	1.2068	8.0424	0.9990	2.9928	821.4870	637.8869	689.9593	762.6811	755.4987	2.0000
0.7488	2.1182	5.2802	0.9053	0.8740	720.4845	588.9568	647.7627	952.5658	659.8830	2.0000
0.4441	1.4734	2.0919	4.5942	0.8036	391.4408	780.1882	315.5767	488.4032	935.0587	2.0000
0.4980	0.9619	2.1848	1.1186	0.8703	692.2038	361.8134	555.7382	434.5352	741.5828	2.0000
0.3928	1.1223	1.9095	0.8457	2.7048	286.8471	654.0473	244.6505	871.3149	860.5413	2.0000
0.5535	6.8174	1.3251	4.0490	3.1028	1069.7287	710.6087	686.3681	617.6864	593.4458	2.0000
0.5582	1.9598	1.1209	0.9246	0.7625	1040.5502	283.2559	577.7343	1049.5282	661.6786	2.0000
0.4954	1.2625	1.1385	3.6133	1.0327	232.0813	313.3322	596.1392	916.2049	805.7755	2.0000
0.6201	3.7900	5.4120	0.8618	2.2483	1264.5513	188.9869	161.6040	941.7922	162.0529	2.0000
0.5750	6.3383	3.4885	1.5190	0.6689	1013.6162	390.9919	593.8947	333.9816	733.5026	2.0000
0.5535	2.5493	1.1632	1.3829	2.0308	1025.2876	482.1186	380.2183	1096.6627	440.3709	2.0000
0.8682	1.6052	1.0385	3.4696	0.8096	699.8351	454.2868	552.1470	569.2052	1077.3600	2.0000
0.7145	0.9896	5.9986	3.0318	0.9871	1021.2475	470.4472	476.7318	1095.7649	874.4572	2.0000
0.5553	4.4246	1.5252	4.1997	0.7734	1222.8036	302.5586	503.2169	887.0264	1107.4363	2.0000
0.7442	6.9640	1.5711	2.6855	2.8899	1209.3366	415.2325	262.6065	422.4149	430.9440	2.0000
0.7032	5.7805	1.9617	3.3111	0.8189	1064.7908	254.5263	604.6683	941.7922	1014.0651	2.0000
0.5213	6.2617	4.9085	1.8939	1.0986	689.9593	307.9454	665.2698	781.0860	583.1211	2.0000
0.7114	0.9593	2.0237	3.0552	1.0417	1385.3054	475.8340	424.6594	300.7630	215.4720	2.0000
0.4043	1.9263	1.8267	1.3659	0.6966	660.3319	251.3840	595.2414	714.6488	920.6939	2.0000
1.4186	2.0580	1.7149	1.0897	3.8845	723.6268	815.2024	330.3904	238.3659	819.6914	2.0000
1.3194	4.2875	2.2756	1.7551	4.7687	335.3283	285.0515	473.5895	476.7318	810.7134	2.0000
0.7587	2.4606	3.2588	1.0411	4.7731	644.6204	1286.9963	446.6555	863.6836	267.9933	2.0000
1.3231	2.4846	1.4410	2.5587	0.8090	193.0270	597.0370	454.2868	749.6630	813.4068	2.0000
0.4696	3.2111	4.1117	5.7067	0.7992	1064.7908	298.5185	499.1768	778.8415	781.9838	2.0000
2.2419	1.5511	3.7165	5.1916	0.7931	376.6271	865.9281	222.2055	954.8103	796.7975	2.0000
1.3169	2.1621	5.2355	4.6005	0.9734	326.3503	935.0587	520.7240	371.6892	742.4806	2.0000
1.3549	1.8852	1.7315	1.0363	1.0186	625.3177	244.2016	408.9479	471.3450	1169.8334	2.0000
0.9870	0.9789	1.2165	1.2872	3.6750	713.7510	846.1765	216.8187	636.0913	621.7265	2.0000
1.1293	2.9051	7.7936	1.8788	0.9495	667.5143	1172.0779	711.5065	211.8808	929.2230	2.0000
1.4524	5.7629	1.6576	1.1016	1.0199	244.2016	924.2851	355.0799	821.9359	777.4948	2.0000
0.9031	0.8370	1.7483	1.0896	0.8051	864.1325	715.0977	448.9000	536.4355	1124.4945	2.0000
0.6980	2.1468	2.1177	3.7932	0.6937	309.2921	387.8496	361.8134	544.9646	628.0111	2.0000
0.7069	4.4411	1.8798	4.6289	0.9172	274.7268	881.1907	571.4497	326.7992	443.5132	2.0000
0.7927	1.3920	2.2126	1.0629	2.1223	965.1350	916.2049	351.9376	889.2709	760.4366	2.0000
0.9949	0.7282	3.2832	0.3545	4.8031	675.1456	540.4756	153.5238	170.1331	1096.6627	2.0000
0.8350	2.2719	1.2424	1.2540	0.7777	707.4664	299.4163	294.4784	802.1843	1129.8813	2.0000
1.8994	1.3881	2.4510	1.1206	6.3863	371.6892	991.6201	496.0345	618.1353	734.4004	2.0000
0.4515	1.1666	9.6765	2.5631	4.3141	838.5452	360.4667	469.1005	307.9454	975.0108	2.0000
0.7858	4.4537	1.8487	0.7845	2.9109	879.8440	1015.8607	386.5029	647.3138	860.9902	2.0000
0.7254	1.1373	1.9520	1.0009	0.9552	1119.5566	992.0690	408.4990	854.7056	652.2517	2.0000
0.5485	0.9713	5.0724	1.2335	4.3772	1106.0896	830.4650	339.3684	260.3620	692.6527	2.0000
0.7536	1.2382	1.4857	2.3987	5.4424	1162.2021	624.4199	359.5689	572.3475	814.3046	2.0000
0.6922	1.4118	1.9495	1.1947	2.8796	1300.9122	867.2748	354.6310	357.7733	770.7613	2.0000
0.5801	5.0930	1.6678	5.3049	0.9731	1008.2294	1210.2344	663.9231	627.1133	639.6825	2.0000
0.8261	1.4945	2.1332	3.2692	1.0741	192.1292	983.5399	768.0679	385.1562	725.4224	2.0000
0.6419	0.8771	9.1519	6.2182	0.8737	1069.2798	796.3486	821.0381	304.8031	551.2492	2.0000
0.7052	1.1055	1.6834	1.0040	0.9634	551.6981	613.6463	308.8432	432.7396	586.7123	2.0000
1.0331	1.2246	1.1188	3.7177	0.9369	935.5076	532.8443	461.4692	311.0877	701.1818	2.0000
0.6361	0.8129	1.1533	3.5779	1.4441	1187.7894	910.8181	663.9231	631.6023	366.3024	2.0000
0.8206	3.4156	0.9710	1.2138	4.2949	711.9554	152.6260	209.1874	664.8209	965.5839	2.0000
0.7795	1.6025	2.5161	2.7595	0.9154	883.8841	976.8064	307.0476	608.7084	1008.6783	2.0000
0.9025	0.9590	1.2678	1.4894	1.0874	1123.1478	951.6680	578.1832	216.8187	461.0203	2.0000
0.6899	0.8047	1.3851	2.1425	0.7933	1067.0353	717.3422	717.3422	242.4060	647.7627	2.0000
0.8510	1.6752	1.2857	2.5883	1.0302	1226.3948	158.9106	605.1172	525.6619	884.3330	2.0000
0.5813	0.8683	1.8554	1.1921	2.0276	869.5193	736.6449	429.1484	472.6917	394.5831	2.0000
0.8908	0.9117	4.3035	4.2356	0.7043	417.4770	808.4689	582.2233	319.6168	931.0186	2.0000
0.8414	2.5548	6.1504	5.6244	2.3009	483.0164	610.5040	411.1924	383.3606	790.5129	2.0000
0.5820	0.6853	1.0793	1.2845	2.5689	420.6193	789.1662	580.4277	728.1158	217.2676	2.0000
0.6970	0.8274	3.3340	1.3964	0.4467	887.4753	575.0409	278.3180	816.9980	221.3077	2.0000
0.5785	0.6927	4.8657	2.5594	0.6942	441.7176	737.0938	519.3773	592.0991	836.3007	2.0000
0.7576	0.6070	1.7960	3.6832	0.8982	727.2180	404.0100	522.0707	273.3801	865.0303	2.0000
0.7755	1.2102	6.4513	2.7511	0.8908	917.1027	679.1857	335.7772	845.7276	964.6861	2.0000
1.2148	1.2218	1.4567	3.7158	5.5439	675.1456	763.1300	404.0100	430.9440	879.3951	2.0000
1.3276	0.6622	3.2262	0.9718	1.2152	575.0409	375.7293	808.9178	907.2269	874.0083	2.0000
1.3129	3.1951	1.2205	0.9664	1.4603	660.3319	869.9682	759.9877	571.4497	623.9710	2.0000
1.1340	1.0456	3.3272	3.7697	3.1595	502.3191	810.2645	615.8908	1156.8153	267.5444	2.0000
1.0585	0.8580	4.9464	1.4879	0.8196	724.9735	292.6828	958.4015	520.2751	909.0225	2.0000
0.4143	0.8077	0.8383	4.0929	1.3163	531.4976	584.9167	809.8156	844.8298	988.9267	2.0000
1.1680	1.1154	2.6569	2.2426	0.9232	272.9312	419.7215	339.3684	656.7407	939.9966	2.0000
1.1650	2.7911	1.9370	3.2232	0.7032	412.0902	407.1523	831.3628	827.7716	1159.5087	2.0000
0.6364	1.0117	1.0508	3.4400	1.0904	615.8908	192.1292	923.8362	1024.3898	968.2773	2.0000
0.8432	1.0460	1.1347	1.9056	0.9617	776.5970	959.2993	606.9128	464.6115	758.6410	2.0000
0.6715	1.0525	1.1740	2.8759	1.0809	791.4107	634.7446	836.7496	616.3397	184.4979	2.0000
0.6705	0.9233	1.2918	0.9734	0.9923	868.6215	418.3748	765.8234	182.7023	831.8117	2.0000
0.6406	1.6167	1.2037	4.0223	6.1277	943.1389	743.8273	716.8933	164.2974	265.2999	2.0000
0.6382	0.9583	1.3272	1.4267	1.8988	502.7680	1414.9328	704.3241	702.5285	372.5870	2.0000
0.6362	0.9436	0.8426	0.9197	1.3012	860.9902	597.9348	581.7744	762.2322	698.9373	2.0000
1.0005	1.2220	1.4612	2.6400	10.9848	1129.4324	885.2308	1417.1773	680.5324	421.0682	2.0000
0.7044	1.0029	1.1764	1.0116	0.9949	619.9309	751.0097	725.4224	483.4653	790.9618	2.0000
0.6761	0.9368	2.9068	1.0420	1.0191	1034.2656	1451.7426	773.0058	506.3592	927.8763	2.0000
1.0815	1.0933	3.8970	2.0007	3.3755	1190.0339	776.5970	438.1264	394.5831	938.2010	2.0000
0.7393	1.3304	1.4238	9.4012	1.2405	1150.0818	543.1690	735.2982	390.5430	628.4600	2.0000
0.7488	5.0968	0.8473	5.0199	1.2915	793.2063	659.8830	766.7212	1231.3327	657.6385	2.0000
0.4268	0.9987	1.7806	1.1128	1.0806	923.8362	727.2180	357.7733	661.6786	711.0576	2.0000
0.6570	1.9702	1.4003	1.4141	10.3741	1195.4207	565.1651	690.4082	222.6544	258.1175	2.0000
0.7524	0.9840	1.1982	3.2144	3.1263	1123.5967	665.7187	1027.0832	336.2261	739.7872	2.0000
0.7497	0.9885	1.2837	3.7576	6.2673	589.8546	568.3074	641.0292	642.3759	756.3965	2.0000
0.7584	5.4215	4.6641	1.3311	1.4998	552.1470	658.5363	624.4199	627.5622	704.7730	2.0000
0.8583	3.0007	1.4126	7.4552	1.5052	1289.6897	658.9852	1024.3898	644.1715	408.4990	2.0000
0.6797	1.9683	1.1518	4.3974	2.7087	883.8841	963.7883	603.7705	186.7424	387.4007	2.0000
0.5502	1.8031	1.1472	8.5421	0.8185	945.3834	461.4692	970.5218	497.3812	531.9465	2.0000
0.6866	1.0052	1.3419	2.8143	1.7373	1317.9704	959.2993	758.6410	343.4085	256.7708	2.0000
0.8679	2.0706	1.2310	2.1883	3.1580	1145.1439	844.3809	783.3305	288.1938	507.7059	2.0000
0.6220	0.9650	4.2308	4.0439	2.0816	909.9203	746.5207	628.0111	501.4213	188.5380	2.0000
0.6769	3.3078	1.5898	1.1779	1.0299	973.2152	775.6992	374.8315	527.9064	1277.5694	2.0000
1.4081	1.2676	2.2321	5.3977	1.2834	1119.1077	652.2517	720.4845	241.9571	687.2659	2.0000
0.6574	0.9325	8.3491	1.3472	0.8526	1379.9186	711.0576	1184.1982	587.1612	730.3603	2.0000
0.9518	1.6282	1.3264	1.7248	1.4085	978.6020	461.4692	824.1804	380.6672	517.1328	2.0000
0.8978	4.4117	0.8305	2.6697	2.1214	1175.2202	759.9877	803.0821	881.1907	454.7357	2.0000
0.8929	1.1627	1.4643	1.8622	0.8234	1158.1620	464.6115	1196.7674	554.8404	505.0125	2.0000
0.7524	0.7870	4.6524	2.1288	1.2097	1059.4040	685.4703	904.9824	462.8159	1188.2383	2.0000
0.7414	0.8869	3.7946	2.0266	5.8242	655.3940	1467.4541	668.8610	400.4188	1336.8242	2.0000
0.4648	0.8683	0.8484	8.8793	1.0549	321.8613	600.6282	1091.2759	712.4043	497.3812	2.0000
0.8477	3.8479	1.0773	1.8798	3.1326	981.2954	1002.8426	537.7822	372.5870	358.6711	2.0000
0.7274	2.9899	1.1831	13.0782	2.5920	1267.2447	967.8284	355.5288	830.9139	366.3024	2.0000
0.7903	0.8562	0.8683	2.3310	1.4193	1162.6510	698.9373	815.2024	394.1342	605.1172	2.0000
0.6970	0.8054	3.7381	8.3302	0.8608	951.6680	786.9217	1068.8309	697.1417	390.0941	2.0000
0.8476	1.0886	3.0130	2.5934	0.9180	1359.7181	563.3695	672.0033	385.1562	524.7641	2.0000
0.8142	3.8141	2.6347	4.9360	1.0099	1345.8022	708.8131	317.3723	626.6644	578.1832	2.0000
0.8246	3.4278	1.1342	5.1246	1.0529	1308.9924	426.4550	790.5129	704.7730	498.7279	2.0000
0.8432	0.9935	6.0092	2.6485	0.8223	852.0122	863.2347	304.3542	549.9025	574.1431	2.0000
0.6994	2.3637	1.1839	1.4130	1.1549	863.2347	422.8638	869.9682	630.2556	428.6995	2.0000
0.8481	0.8645	5.8788	2.9461	5.7861	958.4015	601.5260	693.5505	388.7474	676.4923	2.0000
0.7482	0.8938	5.2730	0.6328	1.1549	1115.5165	653.1495	463.7137	150.3815	685.4703	2.0000
0.6962	0.7448	2.4530	0.8832	1.3575	1225.9459	752.8053	313.3322	333.0838	377.5249	2.0000
0.6409	0.8505	4.7786	3.8661	5.1955	1010.0250	461.0203	1014.5140	694.8972	518.4795	2.0000
0.8635	1.8759	1.9062	4.2636	0.7999	545.8624	1171.1801	292.6828	555.7382	407.6012	2.0000
0.6453	3.4727	1.8319	1.1110	1.0932	944.4856	660.3319	915.3071	502.3191	542.7201	2.0000
0.8015	0.9640	1.6958	1.7960	3.1747	915.7560	797.6953	441.7176	673.7989	594.3436	2.0000
0.8847	0.9461	2.0712	1.7893	1.1309	1124.0456	667.5143	774.3525	579.0810	561.1250	2.0000
0.6149	0.8487	1.2285	1.3963	1.2173	1087.6847	736.6449	510.3993	598.3837	404.0100	2.0000
0.7981	1.0744	3.3234	7.7103	1.1672	509.9504	507.7059	751.0097	619.9309	469.9983	2.0000
0.7617	1.2364	1.3860	1.5626	1.1785	501.8702	316.9234	592.5480	800.3887	253.6285	2.0000
0.8012	1.7653	3.7376	1.5983	0.9854	782.8816	321.8613	455.1846	439.0242	354.1821	2.0000
0.8225	1.4219	0.8418	1.4464	5.9145	435.8819	631.6023	904.5335	617.2375	436.3308	2.0000
0.6111	1.3816	3.7873	1.4281	1.2724	928.3252	661.6786	690.8571	441.2687	551.2492	2.0000
0.5783	2.9021	1.6556	3.5004	1.1283	773.0058	1425.7064	615.4419	536.8844	606.4639	2.0000
1.0633	0.8794	4.1518	1.3655	5.5110	897.8000	813.8557	751.0097	258.1175	408.4990	2.0000
0.6331	2.4692	0.9752	5.1250	4.0879	426.9039	576.8365	211.8808	401.7655	583.5700	2.0000
0.7477	0.8632	0.9795	1.9106	0.9240	915.3071	686.3681	692.6527	495.5856	436.7797	2.0000
0.8249	1.1293	1.2191	2.8337	7.1577	221.3077	514.4394	562.9206	345.2041	270.6867	2.0000
0.8634	1.2812	8.5022	2.2298	4.5010	1008.2294	235.2236	813.8557	354.6310	244.2016	2.0000
0.7591	0.9567	1.1462	1.6948	1.6204	689.0615	442.1665	416.5792	289.5405	376.1782	2.0000
0.4876	5.7537	8.8170	4.7710	1.4846	285.5004	729.4625	547.2091	391.4408	620.8287	2.0000
0.8993	0.9601	1.0641	3.3185	1.2731	418.8237	676.0434	747.8674	408.0501	764.9256	2.0000
0.9493	1.3032	0.8567	1.6926	0.5718	802.6332	591.2013	673.3500	499.1768	587.1612	2.0000
1.0813	1.5894	4.8729	3.6995	3.4746	626.2155	694.4483	292.2339	272.0334	478.9763	2.0000
1.1879	0.8283	2.5691	8.0300	1.0269	429.5973	542.2712	672.4522	607.3617	701.1818	2.0000
0.8923	1.0714	3.9472	6.8884	6.6940	966.4817	839.4430	165.1952	459.6736	781.0860	2.0000
1.0076	2.1608	2.0516	11.3386	0.9992	639.6825	329.4926	343.8574	461.0203	299.4163	2.0000
1.1205	0.8081	1.6747	1.8815	2.1482	593.8947	656.2918	502.7680	343.8574	393.2364	2.0000
1.0670	1.1265	5.2029	7.4242	0.7406	716.4444	443.9621	593.8947	702.5285	633.3979	2.0000
5.7054	0.8367	2.7860	1.9326	2.5190	1297.3210	487.9543	316.0256	404.9078	341.1640	2.0000
0.9403	0.8529	1.5807	2.2078	2.9095	1056.2617	628.0111	456.0824	553.4937	658.9852	2.0000
0.8514	0.8558	1.3479	3.5992	4.6001	422.8638	702.9774	781.9838	254.0774	1098.9072	2.0000
0.8313	0.7042	4.1071	6.6192	4.0233	756.8454	801.7354	442.6154	169.6842	791.4107	2.0000
0.5941	3.9327	1.7698	5.5917	1.4369	203.3517	1022.1453	263.9532	311.9855	662.1275	2.0000
0.5927	0.8575	2.2728	1.6620	2.9666	766.2723	868.1726	197.9649	400.8677	713.7510	2.0000
1.1702	2.4632	2.3128	1.4342	6.4074	547.2091	494.2389	761.3344	418.3748	1263.6535	2.0000
0.7165	1.0521	1.9337	4.5655	1.1355	551.6981	789.6151	1070.6265	216.3698	250.0373	2.0000
0.7415	0.6541	1.5239	1.6161	0.8991	592.5480	862.3369	724.5246	456.5313	797.6953	2.0000
0.9797	1.0531	0.9056	1.4646	5.7922	578.6321	726.3202	469.1005	578.6321	812.0601	2.0000
1.1409	1.0165	8.4340	1.6382	1.1075	608.2595	607.8106	920.6939	455.1846	747.8674	2.0000
1.0215	3.7009	1.4183	4.6071	7.6839	351.4887	650.9050	481.6697	364.9557	233.4280	2.0000
1.1425	0.9028	1.3270	2.9767	3.0951	602.8727	949.8724	635.6424	427.3528	484.3631	2.0000
0.8907	0.8553	1.7508	6.5169	1.0316	391.4408	697.5906	540.4756	377.0760	558.4316	2.0000
0.6149	4.5578	2.4838	5.3236	0.7066	529.2531	874.9061	345.6530	327.2481	356.8755	2.0000
0.9051	4.6737	1.2355	7.1261	0.9949	1453.5382	251.8329	1345.3533	439.9220	782.8816	2.0000
0.8555	0.7243	3.4783	8.1974	0.9784	685.9192	561.5739	517.5817	1413.1372	388.7474	2.0000
1.1900	0.8416	5.4382	1.6937	1.0493	237.4681	612.7485	837.1985	412.5391	163.8485	2.0000
0.9183	0.8469	7.1952	7.8143	0.7783	878.9462	838.0963	619.0331	434.5352	353.2843	2.0000
0.8311	1.0425	4.8002	2.0334	1.0400	1196.7674	591.6502	464.1626	442.1665	584.4678	2.0000
0.7152	0.9769	4.4086	1.8389	1.2944	1117.3121	790.9618	645.0693	549.4536	523.4174	2.0000
0.7323	1.0758	8.7594	6.9699	1.1010	1025.7365	891.9643	830.0161	486.1587	671.5544	2.0000
0.5345	1.0043	1.4630	4.9986	0.9567	868.6215	264.4021	640.1314	378.4227	662.5764	2.0000
0.7273	0.9558	5.5347	1.8119	1.3936	1046.8348	880.7418	1106.0896	315.1278	513.0927	2.0000
0.8031	4.2802	3.3201	4.9088	1.3461	509.5015	758.6410	521.6218	369.4447	379.3205	2.0000
1.2224	0.6408	1.6821	3.0485	1.0217	340.2662	457.8780	773.0058	1353.4335	376.6271	2.0000
0.8465	0.8047	1.1806	1.8120	1.2659	1051.3238	942.2411	506.8081	314.2300	481.6697	2.0000
0.7570	0.8472	1.7374	3.3762	5.9064	821.0381	454.7357	505.0125	356.8755	343.4085	2.0000
0.8146	3.4471	5.9888	2.2162	1.0300	782.8816	370.7914	560.6761	485.7098	412.5391	2.0000
0.7630	0.8522	3.2175	2.4629	1.4696	781.9838	1108.3341	193.4759	404.4589	519.8262	2.0000
0.7731	1.1323	1.7013	1.4650	4.6081	865.0303	412.5391	598.8326	555.2893	428.6995	2.0000
0.7774	0.9641	1.2453	2.3253	1.3911	1181.9537	654.0473	678.7368	407.6012	228.9390	2.0000
0.6963	0.5680	3.6182	9.0424	1.8513	397.7254	901.3912	290.8872	488.4032	468.6516	2.0000
0.8383	0.9254	1.2623	1.7038	2.5640	917.5516	1005.0871	1248.3909	1107.8852	257.2197	2.0000
0.6336	0.8501	1.2473	1.6940	1.1324	361.8134	629.3578	520.7240	457.8780	329.0437	2.0000
0.6998	1.0206	1.2070	8.3142	1.4062	1246.5953	968.7262	817.8958	439.9220	263.0554	2.0000
0.6538	3.1286	4.3381	7.5738	0.9615	1191.3806	326.7992	1036.0612	507.2570	505.4614	2.0000
0.5694	4.5785	1.3497	1.7464	1.8715	1106.9874	667.9632	672.0033	365.4046	159.8084	2.0000
0.9511	3.7848	6.3136	1.6070	3.1870	486.1587	790.0640	842.1364	485.7098	667.5143	2.0000
0.6195	0.9344	1.1999	1.2578	1.2121	930.1208	617.2375	645.9671	451.1445	539.5778	2.0000
0.7655	4.7349	6.8729	2.7998	1.1638	1255.5733	258.1175	496.4834	398.6232	496.9323	2.0000
0.8244	0.6579	1.2449	1.2595	1.0049	475.3851	929.2230	898.2489	345.2041	291.3361	2.0000
0.6303	3.4895	1.5936	3.1703	1.4655	1034.7145	950.7702	436.3308	676.0434	374.8315	2.0000
0.6189	0.8835	2.4566	1.6828	1.0664	653.1495	686.8170	413.8858	608.7084	573.6942	2.0000
0.7814	0.9016	2.5805	4.3687	0.9760	263.9532	446.6555	539.1289	525.6619	247.7928	2.0000
0.6685	1.1072	1.2550	2.9942	7.6051	948.9746	667.9632	892.8621	300.3141	422.8638	2.0000
0.9464	1.1563	1.1408	7.1969	1.1731	1040.1013	327.6970	746.5207	1218.3146	509.5015	2.0000
0.9892	1.1420	1.8233	1.8890	1.3536	992.5179	663.4742	922.9384	673.3500	462.8159	2.0000
0.6213	3.5528	1.2066	1.6694	2.1140	193.4759	178.6622	653.1495	572.7964	418.3748	2.0000
0.9365	3.4548	4.2926	7.1050	1.0173	1288.3430	1146.0417	663.0253	268.4422	469.1005	2.0000
0.7005	0.8278	1.1671	3.0875	7.9332	263.0554	738.4405	1029.7766	323.6569	664.3720	2.0000
0.8323	0.7991	2.7541	2.0261	3.0054	332.6349	736.6449	444.4110	387.4007	477.1807	2.0000
0.8304	0.8899	1.4200	2.3265	0.9799	513.9905	587.6101	608.2595	251.3840	443.0643	2.0000
0.6447	0.9494	2.3806	1.4849	1.8603	727.2180	793.2063	309.7410	505.9103	540.0267	2.0000
0.8560	0.8180	1.2379	1.6419	1.0862	311.0877	499.1768	715.0977	467.3049	493.7900	2.0000
1.2248	3.2751	0.6541	1.3040	1.5456	729.4625	413.4369	478.0785	560.2272	473.5895	2.0000
0.8491	1.7603	0.9369	1.4493	1.2610	688.6126	378.8716	788.2684	509.5015	389.1963	2.0000
0.8960	0.8840	1.0667	1.4280	1.5167	777.4948	827.7716	554.3915	688.1637	945.8323	2.0000
0.6531	2.4886	3.8138	1.7627	1.1478	515.7861	303.0075	912.6137	386.9518	335.7772	2.0000
1.7864	0.8943	2.5844	1.6481	1.1150	364.5068	631.1534	289.5405	602.4238	382.9117	2.0000
1.0829	0.7358	1.1662	4.4681	1.3401	775.6992	498.7279	844.8298	680.0835	481.2208	2.0000
1.1077	3.7624	3.3023	1.3499	1.2254	874.4572	390.9919	830.9139	720.9334	447.5533	2.0000
1.1281	0.9932	1.1156	8.2338	1.5704	1105.1918	771.6591	804.4288	558.4316	532.8443	2.0000
1.2341	3.8472	1.1540	1.6054	7.2686	773.0058	488.8521	1053.5683	553.4937	458.7758	2.0000
0.8212	1.0062	1.1729	2.2879	3.3782	718.2400	1482.7167	951.2191	365.8535	446.6555	2.0000
0.9302	0.8722	1.0864	1.5817	6.4608	740.6850	571.8986	611.8507	597.9348	235.2236	2.0000
0.6265	1.0138	4.5804	10.3975	1.2651	878.0484	740.2361	836.7496	781.9838	675.1456	2.0000
0.7935	0.8809	2.1061	3.5196	1.3149	825.9760	435.8819	314.2300	288.1938	489.3010	2.0000
0.7393	1.1960	1.3558	5.7353	1.4524	899.1467	808.4689	810.7134	1388.4477	536.8844	2.0000
0.9458	0.9729	1.7639	9.3119	6.7125	879.3951	830.9139	924.7340	699.8351	217.2676	2.0000
0.6759	1.1055	1.0592	2.0304	1.0786	277.8691	684.1236	594.3436	736.1960	566.5118	2.0000
1.1730	0.7028	5.7594	1.3411	5.8664	457.8780	341.1640	1200.3586	364.9557	508.1548	2.0000
0.9366	0.9250	1.8380	6.6291	8.3136	457.8780	860.9902	598.3837	870.8660	1002.3937	2.0000
1.2057	1.1840	1.3481	5.3756	1.6858	474.0384	487.5054	844.3809	495.1367	894.2088	2.0000
0.6963	1.2404	3.4073	7.4002	1.3706	945.8323	434.9841	185.8446	623.5221	443.5132	2.0000
0.9813	5.3940	7.3635	2.2632	2.2322	1351.1890	911.2670	799.9398	565.1651	167.4397	2.0000
0.6783	1.2591	5.2969	3.5390	1.0526	896.9022	516.2350	239.2637	510.3993	386.9518	2.0000
1.2177	1.0877	3.8611	1.9223	1.4532	451.1445	832.7095	736.6449	515.7861	439.9220	2.0000
0.9674	0.8645	1.0653	4.7163	4.7218	821.9359	712.8532	426.9039	500.5235	444.8599	2.0000
0.6352	0.9467	1.3458	1.5285	1.2829	972.7663	577.2854	295.3762	774.8014	769.4146	2.0000
0.7808	0.8853	2.2536	5.3052	4.3438	723.1779	809.3667	428.6995	584.4678	300.7630	2.0000
0.8969	0.8311	1.0535	1.8280	1.3456	1017.2074	560.2272	607.3617	635.6424	397.2765	2.0000
0.8382	0.6604	1.2745	9.6005	2.3187	925.6318	491.0966	720.9334	540.4756	392.7875	2.0000
0.7837	1.2062	3.8888	1.4586	10.4612	964.6861	783.7794	567.4096	608.2595	513.0927	2.0000
0.9312	0.7422	1.5747	2.3175	6.7844	1017.2074	1451.2937	489.3010	500.5235	475.8340	2.0000
0.5904	3.8015	4.6521	2.6566	8.5605	705.2219	765.8234	249.5884	493.3411	244.6505	2.0000
0.6394	0.9240	1.6080	8.4084	1.2270	955.7081	697.5906	528.3553	587.1612	484.3631	2.0000
0.8980	0.9238	1.1782	1.3064	9.7511	1115.0676	717.7911	631.1534	482.1186	695.7950	2.0000
0.7499	0.8780	1.1849	1.9127	3.1495	975.9086	696.6928	427.8017	557.0849	610.0551	2.0000
0.9604	0.8504	3.8738	2.1800	1.1355	993.4157	569.6541	582.2233	387.8496	453.3890	2.0000
0.6930	3.8993	1.4923	4.6429	1.2035	275.6246	861.8880	448.4511	717.7911	521.6218	2.0000
0.7342	0.8814	1.2722	7.4191	1.5342	1025.7365	598.3837	752.3564	178.2133	620.3798	2.0000
0.7747	4.0234	1.3282	4.6025	1.9443	1295.5254	656.2918	505.9103	464.6115	326.3503	2.0000
0.8234	1.4909	1.4529	1.8849	1.3758	861.8880	771.6591	662.1275	505.4614	481.6697	2.0000
1.0081	0.8410	1.9000	2.9480	4.3529	715.9955	898.6978	525.6619	257.2197	454.2868	2.0000
0.8845	0.8985	2.1819	1.7020	6.9255	945.3834	272.0334	321.4124	538.2311	267.9933	2.0000
0.6549	0.8822	1.1757	7.9933	3.4947	1456.2316	768.0679	1166.6911	531.0487	247.3439	2.0000
0.6735	3.4642	1.2986	5.0182	1.2978	802.1843	408.9479	590.3035	235.6725	438.5753	2.0000
0.6018	1.0376	0.9801	11.8433	1.2140	379.7694	332.1860	483.4653	820.1403	539.5778	2.0000
0.8080	0.9422	1.5031	1.5585	2.5625	1191.3806	502.7680	381.5650	482.1186	395.4809	2.0000
0.8656	0.9135	3.7803	5.3095	0.9920	1058.5062	599.7304	668.8610	259.9131	744.7251	2.0000
1.2970	0.8713	1.6498	1.8968	1.1614	744.7251	569.6541	610.0551	419.2726	691.7549	2.0000
0.6702	0.7591	1.3402	6.3391	2.0964	803.0821	891.5154	710.6087	412.9880	741.1339	2.0000
0.8188	0.9870	1.3376	1.1407	0.9412	1155.4686	849.7677	571.4497	368.9958	639.6825	2.0000
0.8221	0.9148	3.6836	1.6976	1.7837	1127.6368	716.8933	1115.0676	481.2208	315.1278	2.0000
0.6790	4.4236	1.8744	3.9074	0.5948	1120.4544	707.9153	554.3915	808.9178	546.3113	2.0000
0.8383	1.0494	3.1140	1.8482	1.4031	880.2929	1043.2436	618.1353	507.7059	535.0888	2.0000
0.7295	3.3701	2.7735	1.7564	2.1769	1052.2216	218.6143	197.9649	538.2311	212.7786	2.0000
1.0123	0.7104	1.4027	1.7434	0.7122	468.2027	1017.2074	456.9802	879.8440	801.7354	2.0000
0.9070	0.9067	4.1281	7.4475	1.0647	481.2208	343.8574	437.6775	758.6410	510.8482	2.0000
1.0565	0.6602	6.2684	2.5356	2.7070	983.9888	970.5218	262.1576	487.5054	533.7421	2.0000
0.7600	2.6450	1.6667	4.0001	1.3604	675.1456	862.7858	453.3890	457.8780	254.9752	2.0000
0.5876	1.2907	1.0926	3.7814	0.4957	720.9334	1245.2486	529.2531	642.3759	183.1512	2.0000
0.9128	0.7916	6.0373	4.9984	0.6212	703.4263	1030.6744	345.6530	292.6828	165.6441	2.0000
0.6184	0.8748	1.9158	2.0239	0.7453	1025.7365	403.5611	1089.0314	449.7978	213.2275	2.0000
0.5811	1.0659	2.3028	10.2901	0.8448	887.9242	1047.7326	459.6736	478.5274	208.7385	2.0000
0.6870	3.6622	8.5183	1.7976	4.7963	666.6165	548.5558	796.7975	459.2247	715.9955	2.0000
0.5988	1.1488	3.6693	4.6297	1.4794	502.3191	695.7950	670.2077	295.3762	441.2687	2.0000
0.9585	0.7641	1.8222	0.7233	1.7729	768.9657	845.2787	695.3461	291.7850	315.5767	2.0000
1.0085	2.3605	1.8818	0.7328	1.8431	769.4146	1045.9370	652.7006	323.2080	295.8251	2.0000
0.8279	0.6890	6.7735	0.7062	1.1511	824.6293	1253.3288	492.8922	196.1693	431.8418	2.0000
0.9747	1.7811	8.2970	1.9979	1.5363	727.2180	463.2648	563.8184	527.0086	470.8961	2.0000
0.8630	0.8972	8.1037	0.8820	6.5856	898.2489	1084.5424	616.3397	334.4305	307.4965	2.0000
0.8827	3.2710	1.6656	8.4529	0.8337	726.3202	614.0952	447.1044	724.5246	640.5803	2.0000
0.8063	0.6896	3.8464	2.2960	0.9791	661.2297	473.5895	243.3038	572.7964	561.5739	2.0000
0.5903	0.9939	1.4047	1.7524	1.2837	706.5686	1072.4221	718.6889	195.7204	606.4639	2.0000
0.6538	1.0101	1.9362	1.8361	4.4898	527.9064	1220.1102	544.5157	420.1704	303.4564	2.0000
0.8957	0.8189	2.7469	2.6555	1.2417	273.3801	1113.2720	273.3801	394.1342	595.2414	2.0000
1.0517	0.8482	2.1778	2.1172	7.4608	716.4444	757.2943	486.6076	237.9170	554.3915	2.0000
0.7951	2.9892	2.0156	0.4385	1.1555	1100.2539	828.2205	500.0746	333.0838	461.0203	2.0000
0.7352	2.4139	11.0869	0.5221	1.3053	968.7262	978.6020	461.9181	341.1640	512.1949	2.0000
1.0133	1.1833	2.9100	0.4575	2.5215	679.1857	498.7279	297.1718	153.5238	618.1353	2.0000
0.8972	2.3184	1.4069	0.8685	2.2373	740.6850	286.3982	578.6321	208.2896	191.6803	2.0000
0.8280	1.0483	2.2859	0.6917	0.9245	338.9195	775.6992	213.2275	171.9287	424.2105	2.0000
1.1682	4.0100	7.3466	5.0780	0.9871	231.6324	371.6892	1096.2138	812.0601	460.5714	2.0000
0.9942	0.9286	1.4871	0.5074	4.4135	353.7332	448.0022	408.4990	197.9649	554.8404	2.0000
0.8206	1.1742	1.8953	0.5627	3.6721	1068.3820	902.7379	434.5352	313.3322	499.1768	2.0000
1.0481	0.8301	8.5255	6.1739	3.9442	1057.1595	899.1467	775.2503	191.6803	272.4823	2.0000
0.7340	1.1588	2.5414	4.0827	2.7318	1088.1336	677.8390	443.9621	607.8106	450.6956	2.0000
0.9109	1.7654	1.2246	0.9252	2.9519	1204.3987	400.8677	581.3255	420.6193	236.5703	2.0000
0.8155	3.0600	3.1012	2.8688	1.5214	597.9348	473.5895	168.3375	491.5455	499.1768	2.0000
0.8091	1.6618	2.0134	2.8831	1.6642	1139.7571	858.7457	530.1509	408.4990	286.3982	2.0000
0.8020	0.6599	1.5953	2.1695	1.9706	985.7844	834.9540	307.9454	518.9284	411.1924	2.0000
0.7327	1.3293	4.9273	7.2345	5.2334	943.5878	661.2297	406.7034	584.0189	379.7694	2.0000
0.7936	0.9425	4.6580	3.5444	1.5124	192.1292	1001.0470	174.1732	600.6282	551.6981	2.0000
1.1069	2.9692	10.3873	0.4672	3.6885	337.5728	606.0150	456.0824	191.2314	908.5736	2.0000
0.6759	0.9466	1.8145	2.0509	3.5088	1051.3238	364.9557	319.6168	197.9649	906.7780	2.0000
0.8990	1.2873	1.1225	1.9482	2.6321	717.7911	662.1275	751.9075	514.4394	482.5675	2.0000
0.8662	2.9410	3.9027	2.2905	8.9997	867.7237	414.3347	499.6257	542.2712	611.4018	2.0000
1.2859	1.2030	1.1765	1.6267	1.2434	864.5814	356.8755	635.6424	464.1626	695.7950	2.0000
1.3715	2.2590	5.4544	1.4309	4.9294	562.0228	406.2545	545.8624	695.7950	248.2417	2.0000
0.9939	3.5789	5.2730	0.4187	1.5806	1035.6123	289.5405	446.2066	535.9866	637.4380	2.0000
1.1508	1.4935	1.2976	0.6227	4.7232	689.0615	915.3071	511.2971	202.0050	860.5413	2.0000
1.0075	0.9765	1.7557	1.8958	0.4733	391.8897	945.3834	415.2325	632.9490	170.1331	2.0000
0.7990	1.3181	1.3688	2.2443	0.4692	250.0373	702.5285	471.7939	327.6970	296.2740	2.0000
1.0047	1.1452	0.9650	2.9445	10.6983	1071.9732	717.3422	568.7563	494.2389	621.2776	2.0000
1.5427	2.2416	1.4958	3.3455	0.3443	201.1072	837.1985	654.9451	770.7613	161.1551	2.0000
0.4893	2.5758	6.0542	4.5050	1.1104	151.2793	774.3525	826.4249	348.7953	341.6129	2.0000
1.7396	0.7745	3.5248	3.0874	0.4717	198.8627	862.7858	513.5416	616.3397	201.5561	2.0000
0.7692	0.8667	1.8284	1.3006	0.3743	911.2670	1109.2319	585.3656	469.5494	285.9493	2.0000
0.9932	1.1110	1.1746	0.6092	1.0918	154.4216	729.9114	831.3628	279.2158	338.0217	2.0000
1.0273	2.9214	1.3445	1.5622	0.4668	623.5221	232.9791	616.7886	683.6747	281.0114	2.0000
1.1583	0.7085	1.3670	1.8689	1.4067	680.9813	931.4675	684.1236	499.6257	185.8446	2.0000
1.3191	0.8632	1.3415	2.5152	0.4755	847.9721	1037.8568	505.9103	568.7563	175.0710	2.0000
1.1599	1.3595	0.9465	1.5500	1.1601	531.0487	784.6772	726.7691	681.4302	549.0047	2.0000
0.6023	4.3783	1.3526	1.8426	0.9457	311.5366	502.3191	412.9880	530.1509	727.6669	2.0000
0.8926	3.6622	2.0919	1.2698	2.5374	158.9106	643.2737	826.8738	503.6658	467.7538	2.0000
0.7701	1.6235	5.7357	4.2632	5.5112	921.5917	887.9242	468.2027	623.0732	648.6605	2.0000
1.5939	5.0618	1.7316	2.6336	2.7955	298.5185	776.1481	873.5594	586.2634	823.2826	2.0000
1.1361	1.0514	4.1163	1.5744	1.1987	851.5633	1170.7312	202.9028	413.4369	207.8407	2.0000
1.3571	1.5634	1.8650	1.4268	1.6514	801.7354	722.2801	607.3617	589.8546	463.7137	2.0000
1.2374	0.7977	6.3078	1.7997	1.1524	785.1261	748.3163	531.4976	536.8844	488.4032	2.0000
1.1389	1.1151	1.0424	1.4280	1.2043	694.4483	202.0050	316.4745	672.4522	603.3216	2.0000
1.0955	0.9247	1.0791	1.2776	1.0254	730.3603	522.9685	691.3060	583.1211	682.7769	2.0000
1.0068	1.7455	1.3264	2.9693	1.7551	487.5054	717.7911	720.0356	342.9596	565.6140	2.0000
0.9665	0.4055	1.0304	2.0011	1.1741	674.2478	835.8518	994.7624	390.5430	411.6413	2.0000
0.9850	0.3236	1.2974	0.5265	6.3599	577.2854	186.7424	940.8944	220.8588	1019.9008	2.0000
0.6082	1.5893	1.1617	0.4575	2.9852	452.9401	678.7368	1004.6382	219.5121	347.8975	2.0000
0.4940	0.9342	0.9351	1.2650	1.1561	413.4369	994.7624	699.3862	630.7045	440.8198	2.0000
0.4426	1.1958	1.2915	1.5801	3.3010	241.5082	650.0072	706.1197	443.9621	406.2545	2.0000
1.2626	0.8289	3.3786	5.8700	1.4443	501.8702	838.0963	808.0200	285.9493	506.8081	2.0000
1.5357	0.8818	1.3748	1.1466	5.9408	428.2506	763.1300	1066.1375	614.0952	453.3890	2.0000
1.2927	0.8727	6.2697	2.2876	3.3207	762.2322	1161.3043	1052.6705	434.5352	203.8006	2.0000
0.7439	0.7338	1.2150	1.8072	1.5348	537.3333	800.8376	199.7605	566.5118	475.8340	2.0000
1.0736	0.7886	3.2070	1.5555	3.0686	435.8819	1117.3121	437.2286	446.2066	310.6388	2.0000
1.1020	0.6222	1.2176	2.3736	9.0700	860.5413	1245.2486	735.7471	547.2091	562.0228	2.0000
1.0284	1.2851	4.6125	1.3526	1.7146	685.9192	181.3556	685.4703	654.4962	738.4405	2.0000
1.0332	1.0540	3.8251	1.6200	7.3074	983.9888	413.4369	720.4845	618.5842	191.2314	2.0000
1.0252	4.2699	2.1894	2.1956	1.3567	634.2957	803.0821	452.0423	306.5987	700.2840	2.0000
1.0585	0.8046	1.2843	2.1652	9.2059	938.6499	1103.8451	621.7265	631.6023	620.3798	2.0000
1.1083	1.5826	1.6017	2.2991	0.3993	631.6023	182.7023	226.2456	661.6786	174.1732	2.0000
0.7353	0.9368	1.6403	2.6329	0.5590	230.7346	807.1222	219.5121	527.0086	1380.8164	2.0000
0.7723	1.0278	1.3242	0.7632	0.4956	957.9526	737.0938	711.0576	295.8251	704.3241	2.0000
1.0805	0.9676	5.7799	2.4221	0.5515	819.6914	415.6814	695.7950	449.7978	320.5146	2.0000
1.0696	2.7897	4.0068	2.8656	0.4140	667.9632	807.1222	224.8989	366.3024	286.8471	2.0000
1.1107	0.8612	1.5621	1.1489	1.3823	1083.1957	853.3589	430.4951	465.5093	586.2634	2.0000
1.1760	1.1977	1.1234	0.6801	4.6947	997.4558	329.9415	854.7056	289.0916	643.7226	2.0000
1.3077	5.0675	1.2044	0.5704	1.1170	772.1080	831.8117	898.2489	171.0309	690.8571	2.0000
0.9901	1.7726	4.6933	0.5523	1.3923	822.8337	437.6775	811.6112	249.5884	700.7329	2.0000
0.9465	1.0030	1.4921	1.6958	1.3598	837.6474	759.0899	553.0448	520.2751	1260.9601	2.0000
0.9635	0.8199	1.1267	8.0707	3.1590	756.8454	421.9660	382.4628	729.4625	235.6725	2.0000
1.0832	0.9769	0.8012	1.4281	7.4741	302.1097	739.3383	672.0033	798.5931	555.7382	2.0000
1.1121	0.9976	1.2430	1.7147	3.0255	170.1331	862.7858	697.5906	824.6293	326.3503	2.0000
0.9161	0.9385	1.5928	1.0886	1.0750	836.3007	766.2723	770.7613	973.6641	611.4018	2.0000
1.0297	0.8930	2.6946	1.2176	3.8735	342.0618	944.0367	623.5221	945.8323	301.6608	2.0000
0.8207	0.7778	8.7658	1.8730	2.1844	530.5998	698.4884	274.7268	577.2854	266.6466	2.0000
0.6616	0.8552	7.9062	1.2074	0.8609	841.6875	846.1765	646.4160	548.5558	577.2854	2.0000
1.0653	2.1763	2.5055	1.0204	0.7190	990.2734	964.6861	477.1807	973.6641	776.5970	2.0000
0.9523	3.7249	1.1877	1.0379	1.0732	1355.6780	430.0462	715.0977	931.4675	562.0228	2.0000
1.3215	1.1454	3.0166	1.1419	2.3631	287.2960	805.7755	260.8109	646.8649	602.8727	2.0000
1.1994	2.4229	2.0927	1.2558	1.0912	1155.4686	849.7677	831.8117	385.1562	685.4703	2.0000
1.5341	0.8040	1.4293	0.7421	2.6091	623.9710	1036.5101	679.1857	403.1122	505.4614	2.0000
1.3007	1.4314	4.5015	1.7697	1.0505	358.2222	798.5931	518.4795	985.3355	674.2478	2.0000
1.8149	0.5864	1.6370	7.6560	2.1216	218.1654	836.7496	289.0916	692.6527	346.9997	2.0000
1.4579	0.7970	2.1757	4.9956	7.0129	608.7084	726.7691	363.1601	529.2531	548.5558	2.0000
1.0780	1.0947	6.2973	1.8039	1.8937	649.5583	801.7354	450.6956	490.6477	324.1058	2.0000
0.7056	1.1423	1.3741	1.7752	0.9753	658.5363	774.8014	434.0863	653.1495	598.8326	2.0000
1.1550	5.5944	2.2242	6.6822	6.4040	692.6527	753.7031	516.6839	494.2389	342.5107	2.0000
1.0098	4.7663	5.8839	1.4251	1.0370	580.4277	746.9696	200.6583	618.1353	498.7279	2.0000
0.8141	1.2291	3.8332	6.4330	5.7462	469.1005	738.4405	404.9078	1413.1372	382.4628	2.0000
0.7527	2.0913	1.3674	1.5787	1.0101	898.6978	801.7354	318.7190	450.6956	673.7989	2.0000
0.9067	1.4875	4.9127	1.7190	1.1001	476.7318	843.9320	412.9880	1358.8203	565.1651	2.0000
0.9039	2.8152	1.8347	1.7499	7.7943	746.9696	513.0927	528.3553	450.2467	925.6318	2.0000
1.0304	1.5345	1.6408	5.5195	0.9226	752.3564	558.4316	473.1406	534.6399	602.8727	2.0000
1.0892	1.6238	2.2549	1.9137	4.0925	821.4870	643.7226	221.7566	662.1275	691.3060	2.0000
3.5923	1.3392	2.0355	2.2870	1.3966	162.9507	457.8780	303.4564	523.8663	620.8287	2.0000
0.8965	1.5536	2.3308	2.9293	1.1371	738.4405	720.4845	215.9209	375.2804	632.5001	2.0000
1.2160	0.8648	2.6570	13.9207	1.3842	846.1765	547.2091	513.5416	464.1626	552.1470	2.0000
0.7604	0.8843	1.5965	2.1566	1.1454	599.7304	1011.8206	241.9571	556.1871	560.2272	2.0000
0.8969	0.8272	6.4838	8.5030	5.1312	986.6822	723.1779	607.3617	414.7836	561.1250	2.0000
0.9521	2.2941	9.3122	4.1139	3.7231	1031.5722	619.0331	506.3592	156.6661	525.6619	2.0000
1.1671	0.7596	3.8565	1.9555	3.8049	213.2275	524.3152	270.6867	426.4550	332.1860	2.0000
1.0613	0.8729	1.9126	4.4791	5.9064	1002.3937	1021.6964	213.2275	410.7435	560.6761	2.0000
0.9742	1.0737	2.0488	7.0334	5.2003	817.8958	1224.1503	597.9348	386.0540	150.3815	2.0000
1.2262	1.3497	2.0350	5.5588	1.0573	840.3408	1471.4942	400.8677	252.7307	507.7059	2.0000
1.1271	0.7333	3.0583	2.1343	1.4746	962.8905	1256.4711	209.1874	347.8975	215.9209	2.0000
0.9406	0.8330	1.6745	1.4875	5.7734	847.9721	1024.8387	179.1111	183.1512	440.3709	2.0000
1.0602	1.1507	2.7192	6.1365	2.9780	349.6931	226.6945	259.4642	1111.9253	285.9493	2.0000
1.1149	3.7198	1.4442	8.4249	5.3410	930.5697	1304.9523	392.7875	220.8588	650.4561	2.0000
1.3351	0.8207	2.0669	1.3193	4.2163	264.4021	892.4132	437.6775	592.0991	165.1952	2.0000
2.8663	0.2992	9.1431	1.8200	1.1161	340.2662	171.4798	733.9515	255.4241	804.8777	2.0000
0.9394	0.2787	1.7048	1.7302	1.3526	507.7059	229.3879	588.5079	430.4951	568.3074	2.0000
1.3581	0.3692	0.5060	3.5106	1.2050	493.7900	700.7329	272.0334	466.8560	399.0721	2.0000
1.0883	3.2100	7.0716	2.2556	10.9586	633.8468	286.8471	437.2286	441.2687	1361.9626	2.0000
0.6526	2.5208	7.6061	3.2815	5.6399	704.7730	951.2191	688.1637	464.6115	338.0217	2.0000
0.9130	0.7363	6.0621	1.7131	2.2904	616.7886	209.1874	475.8340	562.4717	421.9660	2.0000
0.7544	3.6469	1.6919	4.3407	1.0745	538.6800	975.4597	441.7176	169.2353	390.0941	2.0000
0.9954	1.1051	1.5729	1.8553	1.2854	547.2091	941.3433	350.5909	426.9039	515.7861	2.0000
0.8715	4.2831	7.3999	1.7275	1.3008	551.2492	404.4589	418.8237	533.2932	712.8532	2.0000
0.8747	0.9226	1.6760	2.4307	5.2493	534.1910	585.3656	613.6463	474.4873	684.1236	2.0000
1.0032	0.8616	1.7494	3.6671	3.7727	671.1055	1019.9008	719.5867	566.0629	334.4305	2.0000
0.8368	5.0280	8.7697	1.6088	2.6193	676.9412	1308.9924	738.4405	750.1119	201.5561	2.0000
0.8449	4.0477	1.4335	2.0586	3.8283	760.4366	759.5388	743.8273	560.6761	351.9376	2.0000
1.0150	1.0374	1.8043	1.8437	6.9822	644.1715	739.7872	559.7783	529.2531	478.5274	2.0000
1.1938	4.2378	6.8192	2.1910	0.5292	678.7368	267.0955	1221.0080	422.4149	277.4202	2.0000
1.4035	0.7466	1.5799	7.6306	0.6981	513.0927	737.5427	656.7407	450.6956	168.7864	2.0000
0.8273	1.5429	1.4388	7.5757	8.2762	609.6062	719.5867	580.4277	180.9067	889.2709	2.0000
1.2477	0.7986	2.1530	3.2466	5.8320	393.6853	664.3720	366.7513	329.9415	837.6474	2.0000
1.1480	0.8267	3.6554	2.2342	3.2869	764.0278	516.6839	278.3180	242.4060	718.6889	2.0000
0.9955	0.8032	1.0506	2.5564	1.5006	681.4302	329.0437	447.5533	350.5909	721.8312	2.0000
1.2112	1.0299	1.5821	1.9783	3.2125	652.2517	792.3085	394.1342	354.6310	322.7591	2.0000
0.7727	3.0963	1.6966	1.8803	1.6171	445.7577	867.7237	748.3163	474.0384	278.3180	2.0000
0.8751	0.9832	1.4742	7.6227	1.4954	361.8134	747.8674	582.6722	228.0412	595.2414	2.0000
1.0447	2.3903	1.3012	3.8932	1.8033	914.4093	1267.6936	173.7243	455.1846	287.2960	2.0000
1.2118	1.0555	1.1809	3.3173	1.1747	235.6725	695.7950	641.4781	397.7254	596.1392	2.0000
0.9606	1.4018	1.4559	2.3823	1.6776	818.7936	567.4096	588.9568	365.8535	246.8950	2.0000
1.4944	1.8282	6.6189	2.2525	4.8004	636.9891	221.3077	958.8504	527.0086	498.2790	2.0000
1.3146	1.5051	7.4949	8.9717	1.0460	680.9813	516.6839	667.9632	414.7836	406.2545	2.0000
1.2888	1.0894	2.2119	4.2921	1.0324	636.5402	1495.7348	181.8045	281.9092	604.2194	2.0000
1.2985	0.9857	5.3316	5.7433	2.4394	344.7552	839.4430	636.9891	309.2921	259.0153	2.0000
1.0499	0.8706	2.1165	1.4947	1.1774	486.1587	963.3394	774.8014	580.4277	255.8730	2.0000
1.0076	1.0372	4.8572	8.6704	2.0323	531.9465	474.4873	1181.5048	393.2364	337.1239	2.0000
1.2318	1.2546	1.1100	2.6656	1.2241	205.5962	595.6903	856.9501	255.4241	687.7148	2.0000
1.2693	1.1060	5.1984	2.6067	10.5044	617.6864	767.6190	399.0721	439.4731	275.6246	2.0000
1.3833	0.6253	3.5281	3.7185	1.5107	522.9685	1471.9431	185.3957	317.8212	1111.9253	2.0000
1.0525	1.2478	1.3499	2.7674	1.4430	786.4728	177.7644	226.2456	246.4461	565.1651	2.0000
1.0832	0.9229	1.1148	0.5482	9.4355	685.0214	499.6257	381.1161	236.5703	209.6363	2.0000
1.0399	1.4548	1.3645	4.2894	1.9015	768.0679	1269.0403	871.7638	695.3461	277.8691	2.0000
1.0380	0.9236	1.0707	1.4033	0.9975	943.1389	195.7204	719.5867	429.5973	747.8674	2.0000
2.7791	0.6987	3.3220	1.1253	1.2427	162.9507	1038.3057	345.2041	601.5260	502.3191	2.0000
1.1381	1.2002	0.9236	1.5840	6.0167	534.1910	896.4533	257.2197	325.4525	327.2481	2.0000
1.2114	1.9314	1.7592	1.7473	4.4096	707.0175	762.6811	1074.6666	519.3773	589.8546	2.0000
1.1289	0.8596	1.5697	2.3346	1.1007	1055.3639	763.5789	858.2968	207.3918	632.0512	2.0000
1.1149	0.7887	1.6403	4.3846	1.0621	695.7950	960.6460	609.6062	285.9493	456.0824	2.0000
0.8233	0.7499	1.3668	9.2608	4.2080	811.1623	935.5076	376.6271	257.2197	622.6243	2.0000
1.1389	0.9469	1.6380	5.1568	1.4363	720.4845	835.8518	997.4558	184.0490	504.1147	2.0000
1.0456	2.9261	1.1264	6.3755	2.0348	539.1289	746.9696	702.5285	329.0437	557.9827	2.0000
1.0483	0.7369	1.8715	7.2664	5.5595	252.7307	864.1325	1077.3600	350.5909	586.2634	2.0000
1.0555	0.6561	6.4434	8.6123	1.3004	942.6900	1007.3316	1106.9874	151.7282	1326.9484	2.0000
1.1952	1.1320	5.0309	2.3723	3.2824	649.1094	316.9234	1451.7426	413.4369	225.7967	2.0000
1.1654	0.7793	4.7112	1.8619	2.0251	709.7109	715.0977	658.9852	599.2815	198.4138	2.0000
1.1815	2.6851	1.4189	3.8600	1.1298	285.5004	1015.8607	672.4522	214.5742	546.7602	2.0000
0.8237	0.7654	2.6982	9.2570	8.6890	428.2506	903.1868	364.5068	438.5753	384.7073	2.0000
1.0681	0.5493	2.2847	2.2084	1.4433	438.1264	152.1771	280.1136	606.4639	473.1406	2.0000
0.8159	0.7628	5.9322	4.8091	8.7413	424.2105	999.2514	369.4447	159.3595	162.0529	2.0000
0.9774	1.1175	1.5571	8.1500	4.1812	798.1442	389.1963	870.8660	434.5352	660.7808	2.0000
1.2780	0.7140	5.0721	1.3422	1.1391	218.6143	885.2308	636.0913	432.2907	557.5338	2.0000
1.3502	2.8098	1.6993	2.7073	3.1834	979.4998	756.8454	241.0593	401.7655	614.5441	2.0000
1.3768	0.8490	1.3779	1.4590	1.2623	171.9287	736.6449	669.7588	244.2016	474.9362	2.0000
1.0145	0.4492	3.4609	1.3161	0.9225	680.0835	488.8521	496.4834	790.5129	715.5466	2.0000
1.4484	4.9070	3.3982	1.8199	1.0904	286.8471	732.6048	430.4951	614.0952	844.3809	2.0000
1.2512	0.8790	1.6833	7.4177	6.5499	227.5923	1090.3781	530.1509	575.9387	775.6992	2.0000
1.1814	0.8819	1.7657	3.6157	1.0142	640.1314	780.1882	509.5015	258.1175	241.5082	2.0000
0.9581	0.8594	1.8412	1.7549	1.0571	752.3564	735.2982	1122.2500	527.0086	709.7109	2.0000
1.1064	0.7581	1.5818	6.2807	0.7310	278.7669	977.7042	819.6914	578.6321	874.9061	2.0000
1.1817	2.1092	1.3054	1.9783	0.9421	652.7006	790.9618	483.9142	415.6814	1432.4399	2.0000
0.9810	1.1808	1.7857	2.1084	0.9200	628.9089	887.0264	633.3979	365.8535	571.8986	2.0000
0.9013	0.9197	1.3185	2.1221	1.2874	158.4617	208.2896	662.1275	358.6711	501.4213	2.0000
0.9943	0.9132	1.7649	7.7103	1.1561	433.1885	300.7630	436.3308	424.2105	561.1250	2.0000
0.9847	0.8917	1.8835	2.9099	1.6963	686.3681	724.5246	487.9543	349.6931	510.3993	2.0000
0.8777	0.9498	1.9288	15.0251	4.2369	285.0515	977.2553	219.9610	382.0139	733.0537	2.0000
0.9812	0.7434	2.0708	5.7932	1.1643	690.4082	759.0899	486.1587	359.1200	608.2595	2.0000
0.6440	0.8447	0.6443	1.5940	1.0853	517.1328	931.4675	632.9490	431.8418	560.6761	2.0000
0.7289	0.7460	3.7095	4.9960	1.0244	450.2467	1062.0974	701.6307	405.3567	888.3731	2.0000
0.5781	0.8262	1.8709	2.6295	1.3641	439.0242	1151.4285	294.0295	276.5224	227.1434	2.0000
1.0699	2.9178	1.8855	7.6015	0.6442	465.0604	1267.2447	504.5636	313.3322	445.7577	2.0000
0.9281	2.1018	3.0115	4.1906	0.8796	962.4416	592.9969	1008.6783	307.4965	407.6012	2.0000
0.9780	2.7233	1.9245	3.0231	5.9663	910.3692	255.4241	533.7421	297.6207	1348.4956	2.0000
1.1357	4.8065	4.9691	3.9099	1.4075	1409.5460	1028.4299	489.7499	198.8627	353.2843	2.0000
0.9037	0.8163	1.1223	3.0658	1.2669	859.6435	649.5583	776.1481	259.0153	1351.1890	2.0000
1.1423	0.7857	1.5910	2.9728	1.0382	623.5221	896.9022	491.0966	425.5572	485.2609	2.0000
0.8381	1.0890	1.7496	2.5975	1.2324	579.0810	811.6112	445.7577	403.1122	750.5608	2.0000
0.9822	3.7504	11.2076	8.2357	1.0062	921.1428	350.1420	211.4319	355.9777	254.0774	2.0000
1.1146	0.8290	1.9372	5.9023	1.7009	329.0437	989.8245	575.0409	250.0373	276.5224	2.0000
0.9197	0.6741	3.9045	1.8588	1.0389	638.3358	825.9760	465.5093	533.2932	771.6591	2.0000
1.2964	0.9281	1.9267	6.5821	1.1631	209.6363	750.5608	556.6360	588.0590	607.8106	2.0000
0.9266	1.0785	1.5900	1.5852	1.5055	1092.6226	1154.5708	583.5700	401.7655	261.2598	2.0000
1.1743	1.5197	1.8716	1.4883	8.2640	623.5221	595.6903	441.2687	550.3514	163.3996	2.0000
1.0247	0.8884	7.7977	1.5338	6.1856	875.3550	1000.5981	706.5686	572.3475	709.7109	2.0000
1.1650	0.7095	1.5498	1.0658	1.1760	395.9298	1126.2901	422.4149	701.1818	564.2673	2.0000
0.9838	0.6997	1.8722	0.3596	0.9310	668.4121	758.1921	660.7808	192.5781	512.6438	2.0000
1.1641	0.9992	1.3544	4.7935	0.8143	413.4369	923.8362	756.8454	476.7318	546.7602	2.0000
1.1962	0.9173	1.8830	1.2516	1.5851	680.9813	998.8025	515.7861	926.5296	833.6073	2.0000
1.2651	0.8624	1.8979	1.0711	2.6461	640.5803	960.1971	404.0100	709.2620	388.2985	2.0000
1.2624	0.7125	4.3155	2.0100	2.4638	729.9114	930.1208	655.3940	606.4639	157.5639	2.0000
1.6057	0.8023	1.3774	1.3396	1.6007	1151.4285	886.1286	807.1222	517.5817	524.3152	2.0000
1.0644	0.7677	1.6353	1.5634	1.2808	566.5118	1087.2358	836.3007	467.7538	647.7627	2.0000
1.1440	1.0074	3.7992	1.7364	3.5291	663.4742	1127.1879	627.1133	514.8883	456.5313	2.0000
1.1493	1.9430	1.3849	1.7650	0.4903	416.5792	511.7460	883.4352	426.0061	165.1952	2.0000
0.9766	1.8827	0.8187	7.8502	0.6805	991.6201	989.8245	829.5672	389.6452	739.3383	2.0000
0.4976	0.9961	0.9520	7.0063	0.4617	306.5987	1103.3962	793.2063	450.2467	220.4099	2.0000
0.8717	1.2790	1.3603	1.5714	0.9271	254.9752	454.2868	1200.3586	678.7368	371.2403	2.0000
0.9930	6.6960	1.5272	6.0643	6.0681	277.8691	832.2606	365.8535	300.3141	1055.8128	2.0000
0.6884	0.9859	1.2697	5.2045	1.1459	808.0200	1002.8426	558.4316	321.4124	490.6477	2.0000
0.9393	0.9148	1.7738	0.5057	1.9716	738.8894	434.9841	650.4561	175.0710	819.6914	2.0000
1.1189	1.2452	1.6055	1.4653	9.8017	254.0774	884.7819	713.3021	265.2999	942.2411	2.0000
0.6064	0.8894	1.0940	0.7132	1.5770	530.5998	742.4806	878.0484	159.3595	645.9671	2.0000
0.9729	0.8918	4.6472	2.0650	1.0079	535.9866	1258.2667	893.3110	466.4071	915.7560	2.0000
0.7564	0.7065	2.3859	5.7227	1.1372	623.0732	235.6725	201.1072	202.9028	489.3010	2.0000
1.3160	2.3304	1.1970	2.9603	1.1290	812.9579	928.7741	798.5931	438.5753	589.4057	2.0000
0.9482	1.2697	1.0359	1.7933	2.4038	511.2971	706.1197	439.9220	582.2233	649.5583	2.0000
1.0925	0.6621	2.2121	1.6652	1.3065	654.9451	1397.8746	378.4227	710.6087	721.8312	2.0000
0.8423	0.9604	2.4073	8.9337	1.2082	269.7889	351.9376	993.8646	172.8265	690.8571	2.0000
0.9224	1.0814	1.5038	7.0989	2.4056	511.7460	386.9518	432.2907	171.4798	416.5792	2.0000
0.9166	1.0808	3.2432	9.2360	2.2619	210.5341	592.0991	1367.3494	221.7566	431.3929	2.0000
0.8857	0.9909	2.0865	38.1036	6.8585	348.7953	549.0047	313.3322	279.6647	816.1002	2.0000
1.3664	2.6068	1.1738	1.4579	1.7840	488.8521	672.4522	800.8376	524.3152	308.8432	2.0000
1.0483	1.8892	5.8110	3.0874	2.0842	545.4135	1249.2887	1414.0350	294.0295	288.1938	2.0000
0.9668	1.0459	6.3533	1.7697	1.0574	505.4614	807.1222	552.1470	503.6658	622.1754	2.0000
1.1442	2.3855	1.6583	2.5173	5.4411	379.3205	166.5419	662.1275	185.3957	720.4845	2.0000
0.7818	6.6372	1.7272	1.3691	1.2012	572.7964	965.5839	867.2748	743.8273	616.3397	2.0000
0.9448	0.8712	3.8747	1.1331	1.0959	459.2247	889.2709	528.3553	378.4227	181.8045	2.0000
1.1011	1.2844	5.4751	8.1082	0.8913	674.2478	640.1314	572.3475	407.1523	456.5313	2.0000
1.6041	0.8994	1.6585	3.5665	1.0464	388.2985	839.4430	525.6619	180.4578	645.0693	2.0000
1.1688	1.2350	1.8202	1.0391	4.0096	874.4572	980.3976	455.1846	1036.9590	266.1977	2.0000
1.0448	1.1843	7.5370	0.8165	8.2413	439.0242	284.1537	651.8028	161.6040	1146.9395	2.0000
1.5098	2.5507	1.6466	0.3813	1.2677	564.7162	629.8067	463.7137	162.5018	765.8234	2.0000
0.8705	0.9649	6.5136	1.0503	3.5450	448.0022	1008.2294	229.3879	232.5302	298.0696	2.0000
0.9684	0.8671	7.8757	0.4390	1.0678	671.1055	623.0732	305.7009	229.8368	498.7279	2.0000
0.8981	4.0043	1.7979	0.4894	0.8919	887.4753	1471.9431	418.8237	197.9649	674.2478	2.0000
1.0404	0.8182	1.6801	4.9442	0.9020	437.6775	579.0810	580.4277	721.3823	582.2233	2.0000
0.9513	1.0393	1.8524	1.7728	0.9083	1162.2021	896.0044	431.8418	870.4171	720.9334	2.0000
1.0963	1.1826	3.1542	2.7322	0.9430	1023.0431	298.9674	304.3542	695.3461	449.3489	2.0000
1.2613	0.6831	4.5323	1.8381	0.9456	555.7382	698.9373	493.3411	819.6914	713.3021	2.0000
1.0340	1.4318	1.4622	1.6410	1.1754	1296.4232	833.1584	520.2751	677.3901	1322.4594	2.0000
1.0789	0.8190	1.3574	2.6698	3.8783	1327.8462	571.0008	595.6903	305.2520	569.2052	2.0000
1.2040	0.9557	1.3681	5.0619	0.9454	844.3809	719.5867	559.7783	584.9167	359.1200	2.0000
1.2227	5.1641	1.9133	1.8353	1.7814	1129.4324	301.6608	522.9685	186.7424	369.8936	2.0000
1.5563	0.8819	2.1615	10.1152	1.0397	154.8705	1072.8710	321.8613	1133.9214	689.9593	2.0000
1.2117	2.8246	7.6405	1.2261	0.9119	1309.4413	369.4447	1286.0985	432.7396	430.4951	2.0000
0.9784	0.6931	1.4586	1.8615	1.3894	461.9181	810.7134	610.0551	357.7733	613.1974	2.0000
0.8856	2.3045	2.3360	1.3655	0.9984	773.0058	821.9359	808.9178	479.4252	662.5764	2.0000
0.8742	4.1883	6.1485	1.6414	1.5998	416.1303	277.8691	178.2133	500.9724	176.8666	2.0000
0.9023	1.1265	8.1183	10.6661	1.1868	838.0963	1025.2876	210.0852	660.3319	344.7552	2.0000
1.1360	0.7842	5.6798	8.3430	2.4809	592.5480	693.1016	660.7808	686.3681	643.7226	2.0000
0.9309	1.0167	1.9928	5.0512	1.3438	674.6967	938.6499	1017.6563	255.8730	251.3840	2.0000
1.1957	0.6683	1.4400	1.2520	2.2888	641.0292	925.1829	901.3912	527.4575	333.0838	2.0000
1.4030	0.7798	2.2323	3.4347	1.0596	163.3996	505.4614	426.9039	451.1445	565.1651	2.0000
0.8372	0.6864	1.4854	5.1164	1.2908	603.3216	1205.2965	851.1144	254.5263	708.8131	2.0000
0.6302	0.6918	1.4432	7.6078	7.7505	187.6402	1249.7376	965.5839	417.9259	919.3472	2.0000
0.7719	0.9201	1.3580	2.1798	1.3668	557.5338	1104.2940	789.6151	550.8003	304.8031	2.0000
0.9546	2.5411	2.8020	1.2235	1.1677	544.5157	467.3049	739.7872	471.3450	777.4948	2.0000
0.9243	4.0431	3.3614	4.6488	1.2569	417.9259	907.6758	1004.1893	643.2737	517.5817	2.0000
1.0362	1.5193	4.3699	2.9964	1.0950	631.6023	476.2829	938.6499	491.0966	592.5480	2.0000
0.8824	0.9982	1.2844	5.4024	1.1316	724.5246	442.1665	777.4948	380.2183	652.7006	2.0000
1.0067	0.8196	1.3424	5.3429	3.7446	522.0707	1105.1918	703.8752	292.6828	241.0593	2.0000
1.1662	0.7705	3.7882	1.2843	2.7685	534.1910	929.2230	250.4862	521.6218	160.2573	2.0000
1.0311	3.5662	2.1739	3.4489	1.2266	412.5391	925.6318	228.9390	165.1952	577.7343	2.0000
1.4872	0.8395	1.4519	1.0963	1.0003	636.5402	1212.0300	597.9348	707.4664	599.2815	2.0000
1.1657	0.7666	3.2687	1.3583	7.6413	702.0796	931.9164	528.3553	396.3787	645.5182	2.0000
1.0011	2.3460	2.5587	1.4191	1.2321	223.5522	911.2670	551.6981	447.1044	660.3319	2.0000
1.0917	1.4631	4.3864	1.5771	1.2910	1399.6702	1220.1102	551.2492	550.8003	951.2191	2.0000
0.9198	3.2935	1.7377	5.5146	1.3066	562.9206	1033.8167	609.1573	477.6296	797.2464	2.0000
1.4655	0.8119	2.7875	1.8982	1.1899	516.2350	889.7198	291.7850	574.5920	303.4564	2.0000
0.9668	0.7605	1.7111	1.5187	1.8035	543.6179	977.7042	576.3876	606.0150	339.3684	2.0000
1.0208	1.0304	4.6823	1.2249	0.9925	689.9593	919.7961	557.9827	534.6399	619.4820	2.0000
1.0609	0.6634	1.5782	1.2111	7.2826	653.5984	1233.1283	543.1690	656.7407	1200.3586	2.0000
1.0160	0.7669	4.3217	2.1268	1.4382	1271.2848	992.0690	605.1172	377.5249	535.9866	2.0000
1.2454	0.6535	1.4923	1.4907	1.8892	620.8287	1251.0843	496.9323	481.6697	878.0484	2.0000
1.0772	2.1516	1.4159	3.0374	6.9836	685.0214	1472.3920	553.9426	283.2559	649.5583	2.0000
1.0917	1.6475	1.3023	0.7031	3.2843	660.3319	168.3375	361.8134	443.5132	408.0501	2.0000
1.1201	0.5971	1.1346	1.8909	6.4120	582.2233	858.2968	479.4252	491.0966	574.1431	2.0000
1.1329	0.7038	2.6894	1.2205	3.8595	539.5778	959.7482	412.5391	943.1389	562.0228	2.0000
0.8909	0.7761	1.5997	1.3360	3.3826	731.2581	970.5218	689.0615	799.0420	718.6889	2.0000
0.9643	0.7675	1.3879	1.0906	1.1054	755.0498	1132.5747	683.6747	671.5544	644.6204	2.0000
0.7411	1.0426	1.8970	4.4666	0.9833	599.2815	706.1197	392.3386	547.6580	768.9657	2.0000
0.9442	2.8316	3.9142	2.7167	8.0735	473.1406	786.4728	281.0114	430.4951	186.2935	2.0000
1.0648	0.7720	1.6527	1.5929	0.9115	690.8571	943.5878	688.6126	680.0835	526.5597	2.0000
1.5282	3.0302	6.2629	0.9756	1.1996	766.7212	610.0551	700.7329	508.1548	562.4717	2.0000
1.1472	1.0267	1.6768	1.5765	1.3296	482.1186	1063.8930	864.1325	329.9415	567.8585	2.0000
1.3283	0.9805	5.3357	7.6693	1.0960	634.2957	741.5828	956.1570	1254.2266	691.7549	2.0000
0.6400	0.9068	1.0360	5.2643	3.2917	426.4550	1106.9874	852.9100	1011.8206	297.1718	2.0000
3.9208	0.7233	1.0621	1.3152	1.0141	821.4870	744.7251	831.3628	671.1055	1171.1801	2.0000
0.6532	3.2524	1.0389	6.8716	2.6117	444.8599	496.9323	738.4405	776.5970	362.7112	2.0000
2.4891	0.5909	2.8795	0.9644	2.6200	167.4397	455.6335	416.5792	425.5572	464.1626	2.0000
1.9175	1.0413	1.5113		4.7190	985.3355	733.9515	909.0225		880.7418	2.0000
0.8463	1.6555	2.3985		1.1211	644.1715	965.1350	607.8106		811.1623	2.0000
0.9558	3.8987	0.8822		0.9920	712.4043	750.1119	187.6402		841.6875	2.0000
1.1922	0.7203	0.7111		6.4893	652.7006	827.7716	831.8117		769.8635	2.0000
1.0184	6.0096	0.9520		0.7264	603.3216	785.5750	1027.9810		407.1523	2.0000
1.0813	0.7501	0.5273		1.9753	252.7307	748.7652	1126.7390		826.8738	2.0000
1.3375	4.5353	0.6968		1.3826	496.4834	753.2542	793.2063		840.3408	2.0000
1.4579	0.6082	0.7359		2.3448	294.0295	709.7109	597.0370		151.7282	2.0000
1.2092	1.5481	2.2238		2.9477	496.9323	978.6020	1029.3277		462.8159	2.0000
1.2335	0.8353	0.8983		0.9027	547.2091	759.5388	1067.9331		846.1765	2.0000
1.3873	2.7271	0.8371		0.7388	611.8507	860.0924	311.9855		872.6616	2.0000
1.2649	0.7275	0.7671		0.6294	746.9696	759.9877	671.5544		873.5594	2.0000
1.5946	1.0737	0.9852		4.4256	435.8819	1049.5282	404.9078		353.7332	2.0000
0.8401	1.0040	0.8335		0.8958	853.3589	686.8170	1045.4881		636.0913	2.0000
1.8121	1.0038	4.3751		1.1774	304.3542	818.7936	868.1726		664.3720	2.0000
0.8549	1.8062	0.9685		1.2542	412.0902	474.0384	749.6630		926.5296	2.0000
1.2942	0.7267	1.0538		2.4068	239.2637	1003.2915	783.7794		630.2556	2.0000
1.0333	2.4083	3.0790		4.6695	645.5182	423.7616	937.7521		699.8351	2.0000
1.4000	1.5965	1.0813		3.7414	245.5483	320.0657	366.7513		644.1715	2.0000
0.8554	0.8489	0.6582		6.7422	533.2932	856.0523	1043.6925		172.8265	2.0000
1.1315	0.7871	0.9396		7.7115	689.9593	702.0796	997.9047		1020.7986	2.0000
1.0625	0.7605	3.2126		0.9559	676.4923	888.8220	341.6129		711.5065	2.0000
1.3700	5.5311	1.0414		5.1355	441.2687	354.1821	581.3255		237.4681	2.0000
1.0869	0.9199	0.6747		0.9174	853.3589	760.8855	1091.7248		636.9891	2.0000
1.0871	0.6317	1.6362		0.8322	578.1832	523.8663	280.1136		657.1896	2.0000
1.0335	0.8523	0.8368		4.8894	753.2542	351.9376	387.8496		163.3996	2.0000
0.8692	4.0978	1.7237		0.8465	490.6477	367.2002	482.5675		917.5516	2.0000
1.3716	0.5594	0.7747		5.3668	337.5728	939.5477	1154.5708		737.9916	2.0000
1.2834	0.7761	1.0602		0.7937	386.5029	676.4923	321.8613		570.1030	2.0000
1.1661	2.6994	4.4817		1.4330	1362.4115	644.6204	374.3826		395.9298	2.0000
1.1200	0.8769	3.1687		1.2194	1458.0272	374.8315	1147.3884		398.1743	2.0000
0.8358	0.7244	0.7638		1.1055	599.7304	790.0640	871.7638		327.6970	2.0000
1.0354	0.9605	2.1927		0.9028	741.1339	860.5413	654.9451		705.2219	2.0000
1.4174	1.5290	0.8081		3.8109	358.6711	492.8922	811.1623		299.4163	2.0000
1.3003	0.9182	2.2735		1.1215	171.9287	310.6388	250.0373		396.8276	2.0000
0.9343	1.2149	1.3152		3.8436	710.6087	513.0927	441.7176		513.5416	2.0000
1.6784	2.6257	0.6447		7.8471	290.4383	930.5697	526.1108		523.8663	2.0000
1.6075	1.0094	4.1441		0.7899	667.5143	601.5260	916.2049		1005.0871	2.0000
1.1715	0.6346	3.6409		0.4668	462.8159	750.1119	992.0690		187.1913	2.0000
1.4451	0.4803	0.7877		4.0584	286.8471	1126.2901	1412.2394		1022.1453	2.0000
1.2929	0.7095	1.3205		0.9690	460.5714	788.2684	720.9334		1010.0250	2.0000
1.3957	2.1604	1.4196		0.8173	525.2130	614.5441	505.4614		548.5558	2.0000
1.2560	1.2354	4.8240		0.9528	528.3553	578.6321	997.9047		902.2890	2.0000
1.6326	0.6455	3.9332		1.0537	531.0487	1005.5360	923.3873		790.5129	2.0000
1.2580	1.2023	0.7914		4.7407	518.4795	591.2013	960.1971		708.8131	2.0000
1.0385	0.9127	5.1472		0.9158	396.3787	611.4018	252.7307		786.0239	2.0000
1.0687	0.6901	0.7224		1.0590	184.0490	1050.8749	540.0267		768.5168	2.0000
0.7906	1.2275	0.3102		0.8949	448.9000	1170.2823	587.1612		902.2890	2.0000
1.2376	0.6881	0.9951		2.9189	544.9646	1229.0882	241.9571		743.3784	2.0000
1.3314	0.9195	2.5689		1.0770	1330.9885	746.0718	896.9022		983.9888	2.0000
1.3330	0.9648	1.8396		0.7976	581.3255	1132.1258	1268.1425		775.6992	2.0000
1.3254	0.7877	1.0135		4.9622	289.9894	455.6335	388.7474		930.5697	2.0000
1.1983	0.7007	0.8616		0.9264	540.4756	1052.6705	1013.6162		862.7858	2.0000
1.5738	0.8055	0.8862		3.8861	630.7045	509.5015	344.3063		580.4277	2.0000
1.3792	0.7286	1.2662		1.0757	289.0916	1157.7131	1100.7028		762.2322	2.0000
1.8842	0.7092	0.3388		1.0958	952.1169	1012.2695	180.9067		893.3110	2.0000
1.4547	1.3317	0.7598		1.4256	632.0512	631.6023	961.0949		755.0498	2.0000
1.7999	0.8597	0.7554		0.8893	437.2286	933.7120	942.6900		733.0537	2.0000
1.3441	0.6188	0.8129		0.8583	709.7109	949.4235	1372.7362		807.5711	2.0000
3.0982	0.6487	0.5636		1.0003	793.6552	1167.5889	458.3269		759.0899	2.0000
[truncated: 2,359 more rows]
