# Supplementary material for: ODE Constrained Mixture Modelling: A Method for Unraveling Subpopulation Structures and Dynamics
Source: PLoS Comput Biol. 2014 Jul 3;10(7):e1003686. doi: 10.1371/journal.pcbi.1003686 (PMC4081021; doi:10.1371/journal.pcbi.1003686)
Supplement: Code S1 — MATLAB code used for ODE constrained mixture modelling. This zip-file contains the MATLAB code for the simulation example (conversion process) and the application example (NGF-induced Erk1/2 phosphorylation) presented in the paper. We provide implementations for the models, the parameter estimation, the uncertainty analysis and the model selection. In addition to the implementation, also all data and result files (.mat) are included. (ZIP) [file pcbi.1003686.s001.zip › ODEMM_implementation_v01/NGF_induced_Erk_phosphorylation/pathway_model_A/project/data/load_NGF_kinetic.m]

function ExpCondition = load_NGF_kinetic
% This file creats the data structure used for the following analysis.
% The stucture is as follows:
%
% MeasurementData(i)
%   .name = 'string specifying the experimental consitions'
%   .label = 'label used in plots for ticks'
%   .labelname = 'label used in plots as label'
%   .experiment(j)
%      .name = 'string specifying the experiment'
%      .measurands = {'name of measurand 1','name of measurand 2',
%                            ...,'name of measurand m'}
%      .data = n_D x m matrix
%         (One row represents one observed cell with the
%          data in the order of the measurands. The different
%          rows provide measurement data for different cells.)
%
% The whole routine strongle depends on the way the data
% are provided. The struct 'MeasurementData' on the other hand
% should have exactly wthis form to allow the usag of other
% routines in the following.

%% load data: sheet - Dose response stimulus for GDNF

D = csvread('project/data/Kinetic NGF.csv',1,0);
% stimulus and type of data
str_stim = 'NGF';
str_type = 'kinetic';


% number of time points
n_c = 5;
% number of experiments
n_e = 4;
% considered experiments
I_exp = 1:n_e;

% label data
ExpCondition(1).name = 'no stimulus';
ExpCondition(1).label = '0';
ExpCondition(1).labelname = 'time [min] after stimulus with 1 nM NGF';

ExpCondition(2).name = '5 min after NGF stimulus';
ExpCondition(2).label = '5';
ExpCondition(2).labelname = 'time [min] after stimulus with 1 nM NGF';

ExpCondition(3).name = '15 min after NGF stimulus';
ExpCondition(3).label = '15';
ExpCondition(3).labelname = 'time [min] after stimulus with 1 nM NGF';

ExpCondition(4).name = '30 min after NGF stimulus';
ExpCondition(4).label = '30';
ExpCondition(4).labelname = 'time [min] after stimulus with 1 nM NGF';

ExpCondition(5).name = '60 min after NGF stimulus';
ExpCondition(5).label = '60';
ExpCondition(5).labelname = 'time [min] after stimulus with 1 nM NGF';

% restore data
for c = 1:n_c
    % index set of all measurements for stimulus s
    ind_c = find(D(:,c)>0);
    % initialization
    j = 1;
    % loop over experiments
    for e = I_exp
        % Additional information
        ExpCondition(c).experiment(j).name = sprintf('experiment %d',e);
        ExpCondition(c).experiment(j).measurands = {'Erk-P','size'};
        % index set of experiment e
        ind_e = find(D(:,end)==e);
        % index set of experiment e with stimulus s
        ind_ec = intersect(ind_e,ind_c);
        % fluorescence and size data
        ExpCondition(c).experiment(j).data = D(ind_ec,c+[0,n_c]);
        % update
        j = j+1;
    end
end
