# Supplementary material for: ODE Constrained Mixture Modelling: A Method for Unraveling Subpopulation Structures and Dynamics
Source: PLoS Comput Biol. 2014 Jul 3;10(7):e1003686. doi: 10.1371/journal.pcbi.1003686 (PMC4081021; doi:10.1371/journal.pcbi.1003686)
Supplement: Code S1 — MATLAB code used for ODE constrained mixture modelling. This zip-file contains the MATLAB code for the simulation example (conversion process) and the application example (NGF-induced Erk1/2 phosphorylation) presented in the paper. We provide implementations for the models, the parameter estimation, the uncertainty analysis and the model selection. In addition to the implementation, also all data and result files (.mat) are included. (ZIP) [file pcbi.1003686.s001.zip › ODEMM_implementation_v01/NGF_induced_Erk_phosphorylation/pathway_model_A/project/data/NGF_Erk_large_dataset.csv]

0.935753791	1.884735196	574.59	492.44	1.00
0.86070426	0.847148197	536.88	182.70	1.00
1.162658777	0.879539183	1213.38	513.99	1.00
1.121897457	4.20978359	368.10	245.10	1.00
0.974431613	2.744744593	654.95	624.87	1.00
0.446429904	0.956628882	212.78	1322.46	1.00
1.007512718	1.000022476	623.52	568.31	1.00
0.970891688	1.371868013	541.82	516.68	1.00
0.859883753	7.809770031	968.28	558.43	1.00
1.103670191	0.949330297	1146.49	357.32	1.00
1.046589391	0.897612018	716.00	483.02	1.00
1.208484332	3.209180008	776.60	152.63	1.00
1.089940825	0.879990505	577.73	231.18	1.00
0.73834589	1.069266892	273.38	504.56	1.00
0.806359563	1.211976502	448.00	617.69	1.00
0.921038491	7.65077355	831.81	630.26	1.00
0.729834798	1.26015357	276.52	523.87	1.00
0.951195577	1.069877736	320.51	650.46	1.00
1.008556596	1.042296858	663.03	551.70	1.00
1.06496091	0.939092223	511.30	193.03	1.00
0.913171429	1.034601091	348.80	658.09	1.00
1.052435257	3.811218795	588.96	449.35	1.00
0.840743215	1.19229706	421.07	715.55	1.00
0.888645037	6.09849745	337.12	671.55	1.00
1.205040605	1.615434361	624.42	573.69	1.00
0.858234405	1.367675881	347.45	210.09	1.00
0.86378658	0.660224772	830.47	440.82	1.00
0.922132125	5.049663074	351.94	150.38	1.00
0.946758018	3.265662929	544.07	563.82	1.00
0.817428403	1.402509256	616.79	518.93	1.00
0.678131372	6.575444509	230.73	553.94	1.00
0.822267861	3.131059545	629.36	318.27	1.00
0.788305872	0.783735364	448.00	463.71	1.00
1.000802294	1.184339668	392.34	434.09	1.00
0.93033503	1.410445185	1282.06	932.81	1.00
0.864212878	4.876993497	302.56	291.79	1.00
0.819108041	1.367484544	225.35	311.99	1.00
0.770880326	1.155531983	424.66	176.42	1.00
1.069340455	1.263143598	430.05	562.92	1.00
1.28314287	1.385672597	474.04	523.87	1.00
0.820676737	6.407568537	309.74	430.05	1.00
0.812028405	1.032581085	560.68	798.59	1.00
0.605317764	0.922844542	178.21	386.05	1.00
1.167576708	0.931833276	546.31	495.59	1.00
0.846366452	0.994028079	320.07	439.47	1.00
0.920598496	0.729266483	1041.90	997.01	1.00
0.760952686	1.062450771	355.08	525.66	1.00
0.827492814	1.015249116	607.36	567.86	1.00
0.809286377	1.580801693	176.87	227.14	1.00
0.887951374	0.839512038	405.36	431.39	1.00
0.757644135	1.015331367	335.33	641.48	1.00
0.751724271	1.604741562	680.08	726.32	1.00
0.636003939	1.105647896	159.81	579.98	1.00
0.823851803	0.925958125	351.49	794.10	1.00
1.867891973	4.437553743	649.56	453.39	1.00
0.857405657	2.831154704	336.23	348.35	1.00
0.752444547	1.037322381	601.08	155.32	1.00
0.927802262	0.980477734	538.68	1376.33	1.00
0.57831697	3.098574441	237.92	382.91	1.00
0.817441552	1.000860302	737.09	589.85	1.00
0.99003253	1.126260455	722.28	355.98	1.00
0.701453688	2.174007924	744.28	836.75	1.00
0.862590434	0.933011894	151.28	662.13	1.00
0.898831978	5.304287922	542.27	470.90	1.00
0.819105393	0.809245849	589.85	610.06	1.00
1.024956766	6.613329918	629.36	592.55	1.00
0.917414686	0.981170019	406.25	281.01	1.00
1.180699133	1.041655597	204.25	407.60	1.00
1.066887895	2.249835275	707.02	330.84	1.00
1.160867362	1.12160465	509.05	689.06	1.00
0.784203322	2.847837541	170.13	255.42	1.00
0.802964912	0.902781729	292.68	549.00	1.00
0.827931995	2.975531015	561.57	226.69	1.00
0.857898506	1.105542761	516.24	734.40	1.00
0.684820852	1.687301123	326.80	298.52	1.00
0.551937461	1.065764933	235.22	709.71	1.00
1.222358236	2.61696476	865.03	232.98	1.00
0.818365334	1.100776622	500.52	768.97	1.00
0.811847919	5.176019058	656.74	341.16	1.00
0.986033945	3.788358433	599.73	795.00	1.00
0.650372633	1.347212786	267.54	580.88	1.00
0.99412908	1.389064697	640.13	679.19	1.00
0.817599017	6.621140754	463.71	483.91	1.00
0.72719776	1.321087864	380.22	272.03	1.00
0.756671675	1.257677589	329.49	493.34	1.00
0.872197594	0.970107988	309.74	1315.73	1.00
0.849803365	0.918345515	298.07	275.62	1.00
0.80894426	3.642109786	797.25	559.78	1.00
1.018839911	1.329355005	875.36	295.38	1.00
0.777125979	1.431689225	373.93	533.29	1.00
0.890497781	1.368473602	571.45	320.96	1.00
1.041563733	1.199513475	675.59	544.96	1.00
0.740820585	2.669778493	487.95	704.32	1.00
0.903391114	1.196275059	530.60	588.06	1.00
0.75448304	1.007761347	922.94	481.22	1.00
0.634171709	1.405848999	261.71	550.35	1.00
0.822168178	1.088398241	668.41	542.27	1.00
0.850225639	1.687667259	610.50	786.02	1.00
1.008342368	3.975193957	522.07	455.63	1.00
0.709089152	1.202642466	328.15	527.46	1.00
0.643639377	1.168348132	400.42	627.11	1.00
0.622073268	8.092405112	458.33	185.84	1.00
0.78387639	0.890693395	237.92	433.19	1.00
0.917385789	6.144870044	611.40	294.03	1.00
0.894138457	1.292654857	707.02	635.64	1.00
0.877203568	0.804559248	424.66	240.16	1.00
0.903605042	3.931031944	678.29	462.37	1.00
0.887976571	1.558030091	219.96	645.97	1.00
0.86338645	1.309796165	173.28	580.43	1.00
0.966400647	1.088134396	543.62	560.68	1.00
0.690896692	1.04611516	235.67	572.35	1.00
0.991955616	0.65129265	576.39	514.89	1.00
0.929222355	0.91893607	608.26	253.63	1.00
0.929332052	1.212952827	946.28	601.08	1.00
1.136473747	0.91273694	518.48	540.03	1.00
0.628944879	2.460189731	486.16	466.86	1.00
0.443336587	0.98397961	292.23	436.78	1.00
0.497789943	1.046708806	508.15	438.58	1.00
0.618563325	0.956705608	305.25	331.74	1.00
0.971876005	4.343405954	218.17	254.98	1.00
1.262534891	0.897947167	212.33	627.11	1.00
1.21008818	1.561824301	497.38	219.51	1.00
1.058575782	1.74160677	230.73	552.15	1.00
0.954869475	4.538325058	235.22	206.05	1.00
2.340421547	5.707613362	1138.41	949.42	1.00
1.11106498	1.225897176	579.08	697.59	1.00
0.958317358	1.155553732	461.47	564.72	1.00
1.189918641	2.451821491	351.04	429.15	1.00
0.985434758	1.169178741	627.56	583.12	1.00
0.953932884	3.161497451	535.09	595.69	1.00
0.799670831	4.036868262	256.77	694.00	1.00
1.278734477	5.149448655	251.83	668.86	1.00
0.897732694	5.080940646	355.98	337.57	1.00
0.783266465	0.941837219	250.94	600.63	1.00
0.796684541	0.889214613	391.89	400.42	1.00
0.653833505	0.918845581	498.28	588.51	1.00
0.7492419	1.214511633	538.68	540.48	1.00
0.769790774	6.56170457	311.54	471.79	1.00
0.879137396	2.532442731	547.21	636.09	1.00
0.713134916	3.132374058	250.94	541.37	1.00
0.966206004	1.358569595	585.37	285.50	1.00
0.936491667	1.384698969	583.57	240.16	1.00
0.609669912	1.291563709	494.69	501.42	1.00
0.892720595	1.312319808	602.42	249.14	1.00
0.85808115	2.426024579	498.73	439.47	1.00
0.801700505	5.571430374	584.47	432.29	1.00
0.818511097	4.160908144	774.80	438.58	1.00
1.409099733	1.525867188	737.99	392.34	1.00
0.707705838	2.999866691	329.04	495.59	1.00
0.913377094	0.978973948	223.55	536.44	1.00
0.856264997	1.121239742	638.34	639.23	1.00
0.704206754	1.350447432	357.32	637.44	1.00
0.713262499	3.652441134	211.43	323.66	1.00
0.820801842	0.932527894	652.25	436.33	1.00
0.68458634	1.031017305	1130.78	517.58	1.00
0.829149074	0.822922376	375.73	315.58	1.00
0.956511798	2.560543221	413.44	351.04	1.00
0.938847966	0.899636915	781.98	377.97	1.00
1.178594945	0.944271742	683.67	438.58	1.00
0.863274993	3.126360721	780.19	174.17	1.00
0.806129572	0.902352834	802.63	423.76	1.00
0.8124552	1.855646751	677.39	375.28	1.00
0.801922604	1.167059163	507.26	452.94	1.00
0.705452366	8.876089848	227.14	214.13	1.00
0.769347258	1.159987193	437.23	373.04	1.00
0.975424104	1.005259879	597.93	396.38	1.00
0.83829026	1.035725715	780.19	476.28	1.00
0.747000129	0.850641288	660.33	219.06	1.00
0.710446055	2.02202883	333.98	1452.64	1.00
0.829828471	7.623322692	577.29	465.06	1.00
0.58165023	1.380881125	403.56	513.54	1.00
0.725243839	4.072825519	604.67	410.74	1.00
0.650911012	8.592256765	659.88	386.95	1.00
1.075520189	1.601385088	454.29	341.16	1.00
0.644337289	1.68751121	223.10	392.79	1.00
0.80159038	1.173087867	337.12	271.58	1.00
0.781422702	1.792051955	581.33	165.64	1.00
0.622531417	0.908706863	383.36	450.70	1.00
1.096753649	2.706466017	922.49	668.41	1.00
0.734102355	5.29332533	150.83	440.37	1.00
1.006981899	1.30218169	727.22	552.15	1.00
0.621168079	1.753215455	281.91	311.99	1.00
0.835529809	1.769404574	291.79	222.21	1.00
0.892970955	1.029611876	400.87	360.92	1.00
0.741182779	8.282359996	554.84	564.27	1.00
0.980466071	3.289817005	501.42	350.59	1.00
0.818499129	2.914827364	445.76	298.07	1.00
0.927682451	0.997027911	632.95	150.38	1.00
0.816691204	1.356698286	241.51	288.64	1.00
0.796408886	3.768584934	350.59	480.77	1.00
0.932930944	2.145320472	568.31	275.18	1.00
0.768022266	1.238450561	432.29	259.02	1.00
0.972144328	4.18403327	465.51	466.41	1.00
0.887965887	1.775532184	650.01	166.54	1.00
0.861885475	3.985490404	561.13	396.83	1.00
0.87105386	0.982841567	210.98	379.32	1.00
0.918148959	1.240427641	339.82	250.04	1.00
0.798886106	3.500260702	311.99	172.83	1.00
0.779148088	1.358742725	549.90	627.11	1.00
0.759193406	2.586398108	226.69	577.29	1.00
1.299332974	3.151878581	223.55	317.37	1.00
0.810176401	8.095482196	268.89	615.44	1.00
0.765578968	3.868804735	382.01	273.38	1.00
0.871505435	4.756139451	278.32	501.87	1.00
0.738596811	1.196046304	711.96	521.62	1.00
1.250890042	4.386815576	464.16	397.73	1.00
0.840977881	3.345302384	1126.29	334.88	1.00
0.889941163	5.877281923	564.27	195.72	1.00
0.833053657	0.847759551	308.39	650.01	1.00
0.89204952	2.805726174	465.96	263.95	1.00
0.832560566	3.473844225	200.66	310.64	1.00
0.8680314	1.49340296	305.25	544.96	1.00
1.085738364	5.046817678	487.95	556.64	1.00
0.806543571	1.203230731	221.76	718.24	1.00
0.747893573	1.074513899	186.74	248.69	1.00
0.821010169	0.967158971	241.96	600.18	1.00
0.795372128	0.932759042	185.84	303.01	1.00
0.765011123	1.061974078	582.22	194.37	1.00
0.936550624	5.215367179	530.15	206.94	1.00
0.871198147	4.566725088	439.47	251.38	1.00
0.894894362	1.378825136	644.17	549.90	1.00
0.766826546	2.109125093	1350.29	302.11	1.00
0.774879804	6.540647105	643.72	694.00	1.00
0.593679984	1.566916306	478.98	658.09	1.00
0.812392332	8.032587737	615.89	571.45	1.00
0.860789108	1.733859787	547.21	507.71	1.00
0.874196914	1.673928582	1130.78	443.51	1.00
0.91900645	2.746105779	490.20	619.48	1.00
1.25651535	1.952295695	458.33	567.86	1.00
0.954906459	0.894946497	634.30	619.93	1.00
0.972376894	1.093281758	637.44	209.19	1.00
0.639074921	1.62829595	393.69	645.07	1.00
0.802705041	1.078330643	549.90	676.49	1.00
0.869106983	0.942807644	502.77	466.86	1.00
0.762632505	1.133568284	472.69	540.48	1.00
0.828087408	1.460290548	468.20	535.99	1.00
0.710952863	1.224227215	399.07	600.63	1.00
0.690828226	1.318022999	526.11	487.06	1.00
0.887305871	1.123407333	523.42	325.45	1.00
0.797032098	1.266040164	479.43	564.72	1.00
0.943789421	1.41327562	480.32	623.52	1.00
0.69406954	1.074152229	464.61	570.10	1.00
0.843416491	1.006496298	444.86	590.30	1.00
0.881728487	1.293634326	461.02	549.45	1.00
0.796807843	1.211105323	305.25	527.01	1.00
0.729831908	0.912978521	429.15	442.17	1.00
0.574826393	1.308771348	178.21	461.92	1.00
0.938195218	1.584438115	429.60	874.91	1.00
0.708589275	1.032233731	174.17	570.10	1.00
0.983055636	1.372962756	316.92	562.02	1.00
0.901384273	1.127844031	182.70	256.77	1.00
1.335479436	0.810720539	465.06	697.14	1.00
1.010710784	0.89774551	469.10	319.17	1.00
0.680430455	0.817333108	201.56	684.57	1.00
1.063432433	1.130066003	438.58	586.26	1.00
1.454690718	1.279304498	1399.22	246.45	1.00
0.676151795	1.059704515	522.97	515.34	1.00
1.079961215	7.295649596	574.59	258.12	1.00
1.296613674	0.833697216	739.79	430.50	1.00
1.052474958	0.883785186	405.81	394.13	1.00
0.903887393	2.975478013	476.28	588.51	1.00
0.816960497	1.05426466	176.42	462.82	1.00
0.965038577	1.121854642	310.19	702.08	1.00
1.098039391	2.919836581	441.27	604.22	1.00
1.157503307	3.00176059	529.70	372.59	1.00
0.808983454	1.113171277	394.58	533.74	1.00
0.810395909	0.985851283	522.07	489.30	1.00
0.901146126	1.305311099	172.83	452.49	1.00
1.200916218	0.997131701	1127.19	390.54	1.00
0.797663362	1.761359648	382.91	589.85	1.00
0.708254061	1.137989948	412.09	465.51	1.00
0.679140723	1.307602885	528.80	602.42	1.00
0.777672467	2.184846454	420.62	517.58	1.00
0.845224408	2.750609864	569.65	237.47	1.00
0.927074063	1.095923855	386.05	532.84	1.00
0.750502138	1.163305672	426.46	453.39	1.00
0.822833066	5.306606623	379.32	215.47	1.00
0.652615746	0.854932227	607.81	185.40	1.00
0.917020702	3.754703963	558.88	278.32	1.00
0.781949872	1.269566109	632.05	650.46	1.00
0.725764443	2.190395893	722.28	285.95	1.00
0.741332604	1.23179027	411.19	578.63	1.00
0.715575761	9.675129513	259.46	233.88	1.00
0.836770276	1.168465439	246.90	352.39	1.00
0.895306228	3.074259189	1136.61	258.12	1.00
0.574483454	0.799427473	481.22	513.99	1.00
0.934977143	1.304858242	563.82	496.03	1.00
0.867158412	1.539876661	280.56	386.05	1.00
0.919589591	1.563944743	657.64	1127.19	1.00
3.424101778	1.267854228	337.57	965.14	1.00
0.856162983	2.0467528	590.75	158.91	1.00
1.156025199	7.190919239	586.26	194.82	1.00
1.011720109	1.046875232	388.75	411.19	1.00
0.914570381	1.403679214	483.91	361.36	1.00
0.993065808	1.404302972	607.36	441.72	1.00
1.054418205	0.877653235	528.80	171.93	1.00
0.848753909	1.004022939	523.87	309.74	1.00
0.992679925	3.455979327	441.72	280.11	1.00
0.970291194	6.961659385	353.73	444.41	1.00
1.064160582	3.312950533	291.79	218.17	1.00
1.131505023	2.701149934	562.47	946.28	1.00
0.911620608	7.202088711	386.95	382.46	1.00
0.719262367	8.322835771	278.32	169.68	1.00
0.960771586	3.300136499	254.08	468.65	1.00
1.45587312	1.551972624	408.05	473.59	1.00
1.603498007	7.857744923	168.79	286.85	1.00
1.745711057	1.265266806	604.22	335.33	1.00
1.612076812	8.143710521	405.81	501.87	1.00
1.803529595	1.383193043	592.10	441.27	1.00
1.781272695	1.03988115	152.63	437.68	1.00
1.517965672	1.18037053	187.64	492.89	1.00
1.746348254	0.948175638	615.89	449.80	1.00
1.740951923	3.909097086	161.16	537.33	1.00
1.776451179	1.409770345	673.35	940.45	1.00
1.835386653	1.361199289	197.07	464.61	1.00
1.719937258	5.230313008	677.84	500.07	1.00
1.596270193	1.520065442	228.49	445.76	1.00
1.653593311	2.192299547	197.52	172.38	1.00
0.697996231	1.872622135	654.50	542.27	1.00
0.730923336	1.739994322	593.89	304.80	1.00
0.905857937	1.816878595	729.91	937.75	1.00
0.832969414	1.053261597	467.75	200.21	1.00
0.875093223	1.725563811	649.11	843.48	1.00
0.754973505	1.355836588	306.15	308.84	1.00
0.709543928	1.322032547	513.99	418.82	1.00
0.681791749	7.709793573	457.43	297.62	1.00
0.844640975	9.612529512	217.72	493.34	1.00
0.89339733	1.51028278	170.58	249.59	1.00
0.662175838	1.47752855	731.26	817.00	1.00
0.819451651	1.478256965	266.20	387.40	1.00
0.603600151	1.443383918	209.64	381.12	1.00
0.832287504	6.675468829	741.13	412.54	1.00
0.838745619	5.293776572	293.13	464.16	1.00
0.890994875	3.606624864	223.55	423.76	1.00
0.911806918	8.612864471	274.28	442.17	1.00
0.953664479	1.815762709	610.95	359.12	1.00
1.206310137	1.322196391	346.10	365.40	1.00
0.855598301	4.004360343	537.33	344.76	1.00
0.893154392	1.284106097	332.63	173.28	1.00
0.851728213	1.327483273	526.56	365.40	1.00
1.161597082	7.452429987	647.76	433.64	1.00
1.023116681	0.928219244	577.29	297.62	1.00
1.027818457	1.405592561	185.84	1023.49	1.00
1.404959036	0.94456587	1402.36	325.45	1.00
0.808556775	0.968087069	322.31	385.16	1.00
1.186499692	1.235114614	536.88	423.76	1.00
0.843407772	3.323702839	522.97	528.80	1.00
0.663659975	0.925398674	426.90	562.47	1.00
0.794008794	1.08534239	214.57	485.26	1.00
0.755643515	0.892395497	407.60	441.27	1.00
0.955813557	5.44606373	670.66	205.60	1.00
0.795574635	0.965868779	263.50	373.04	1.00
0.846223441	0.852259329	550.35	571.90	1.00
0.91868255	1.249636229	623.07	632.50	1.00
0.730171972	3.394060872	419.27	537.78	1.00
0.740752281	0.942207184	405.81	534.19	1.00
0.743677605	3.008758563	821.49	450.70	1.00
0.820547088	2.186778343	351.49	217.27	1.00
0.847517496	3.126500435	505.01	452.49	1.00
0.53112174	1.268180301	154.42	569.21	1.00
0.838155287	2.330518234	559.33	523.42	1.00
0.816252319	1.012781649	764.03	500.97	1.00
0.548319345	1.924648019	178.21	213.23	1.00
0.87610084	3.908115878	519.38	308.84	1.00
0.892967614	4.911225843	465.06	340.27	1.00
1.022168027	5.673327589	606.02	714.65	1.00
1.063028464	1.147205395	327.70	490.65	1.00
0.934473495	0.964224611	718.24	582.67	1.00
0.738613227	5.162433352	758.64	366.30	1.00
0.757023429	9.443318071	265.30	504.11	1.00
0.64247196	4.732911493	249.59	263.50	1.00
0.904559558	1.093454497	277.42	563.82	1.00
0.753199326	3.619456956	503.67	775.70	1.00
0.678163041	0.958877721	623.97	649.56	1.00
0.76914603	1.650778214	183.60	626.22	1.00
0.650407262	1.268412755	272.03	450.70	1.00
0.892828791	5.345021063	600.63	601.53	1.00
0.863877308	1.462938032	284.15	663.03	1.00
0.679783175	4.742066272	329.04	266.65	1.00
0.77628057	1.698838996	229.84	309.74	1.00
0.793027013	6.583488796	513.09	204.70	1.00
0.967273326	1.168328644	250.49	487.51	1.00
0.671813724	1.154319434	480.32	235.22	1.00
0.742421524	0.925522608	476.28	620.38	1.00
0.832433649	0.986076909	527.91	575.49	1.00
0.967104758	1.864873369	655.84	296.72	1.00
0.835778211	1.206118112	686.82	541.82	1.00
0.88336997	1.147286459	597.49	643.72	1.00
0.685161919	4.952664934	561.13	282.36	1.00
0.912780929	2.105991198	271.14	441.72	1.00
0.614840488	0.938567774	162.95	657.19	1.00
0.976835256	1.119367517	676.49	543.17	1.00
0.705656354	0.834700563	384.26	402.66	1.00
1.206547779	7.17881968	575.49	453.39	1.00
0.606241927	2.011626132	263.50	260.81	1.00
0.902204647	6.437286849	587.61	753.25	1.00
0.842575533	3.820307783	680.53	236.57	1.00
0.791602055	3.518897314	584.02	556.19	1.00
0.722735891	3.22800574	363.61	359.57	1.00
0.733198897	0.865461767	252.73	527.46	1.00
0.754130391	2.937450074	342.06	163.40	1.00
0.806399117	1.434935058	499.63	303.46	1.00
0.766684999	4.861751736	620.83	314.68	1.00
0.788898765	5.566418513	415.68	263.06	1.00
0.99922665	8.803195561	370.34	371.69	1.00
0.673942591	10.43815854	1054.47	767.62	1.00
0.774536823	6.401538868	571.45	304.80	1.00
0.781595363	4.810214352	518.48	962.89	1.00
0.7085697	9.393609039	661.23	773.90	1.00
1.052951528	5.543771694	461.92	354.18	1.00
0.544847559	3.755240083	474.49	683.67	1.00
0.614431467	1.147939544	511.30	437.23	1.00
0.989682586	3.738402624	623.97	193.48	1.00
0.63576531	2.375785729	377.52	417.48	1.00
0.749470338	0.991548072	452.94	360.47	1.00
0.660208294	1.591853275	640.13	424.66	1.00
0.685208256	1.591825311	299.87	236.57	1.00
0.840147822	0.935306904	517.58	155.32	1.00
0.991653077	1.667020824	649.11	272.93	1.00
0.828306952	1.219934623	478.53	391.89	1.00
0.738868486	1.290859371	548.56	559.33	1.00
0.711757148	1.135378371	299.87	845.73	1.00
0.588167949	3.918379358	207.84	395.48	1.00
0.791861857	3.493833684	430.50	454.74	1.00
0.837176987	1.435430262	508.15	368.55	1.00
0.908842171	5.750651136	667.51	217.27	1.00
0.892864185	2.700787168	537.33	199.31	1.00
0.94124815	0.900934235	985.78	417.03	1.00
1.136404217	1.500840473	593.45	427.35	1.00
0.855334907	1.176440488	459.22	323.66	1.00
0.841238229	1.223408741	651.35	166.09	1.00
0.601595002	2.833047816	542.27	264.40	1.00
0.830323822	1.155852295	318.72	439.92	1.00
0.68678872	6.848040514	308.39	254.53	1.00
0.867440637	12.06192371	653.60	216.37	1.00
0.681614978	1.026286025	450.70	479.43	1.00
0.67488082	1.028659233	390.09	522.97	1.00
0.750884434	9.763810301	389.65	353.28	1.00
0.658631373	1.628986256	540.03	439.47	1.00
0.703602931	6.901726419	233.43	324.55	1.00
0.611901695	1.525228938	220.41	356.43	1.00
0.885462968	2.109277191	627.56	325.00	1.00
0.763536234	1.412697202	408.50	560.68	1.00
0.666897687	6.991259895	529.70	240.61	1.00
0.957416311	5.46276113	630.70	391.44	1.00
1.30629047	0.980611575	409.85	258.57	1.00
1.031293639	4.04751819	324.55	429.60	1.00
1.063120238	0.811866821	734.40	170.58	1.00
0.787918904	5.243370923	456.08	511.30	1.00
1.108642311	0.861549902	431.39	223.10	1.00
0.95763348	1.731995293	653.60	485.71	1.00
0.982300788	1.120436631	329.49	616.34	1.00
0.801239496	7.099099371	1239.86	616.34	1.00
1.033108239	1.098410167	540.03	509.50	1.00
0.988713955	6.143047799	321.86	612.30	1.00
0.859890346	1.300091223	432.29	396.38	1.00
0.970337099	2.675768845	1043.69	791.41	1.00
0.909768442	4.281181281	609.61	368.10	1.00
1.227380809	2.614515469	517.58	259.02	1.00
0.715534313	1.588160049	232.53	166.99	1.00
0.857946827	5.024056083	555.29	414.78	1.00
0.736116548	1.554144374	236.57	480.77	1.00
0.877658053	1.379489306	485.71	436.78	1.00
0.870827492	1.049965766	610.50	288.64	1.00
0.818375288	1.626050428	640.13	389.20	1.00
0.765233955	6.270358847	301.21	169.24	1.00
0.533781659	1.568525462	626.22	479.43	1.00
0.560870605	6.354683371	248.69	281.91	1.00
0.740247056	4.247771224	353.73	542.72	1.00
0.611281637	3.892895482	298.52	460.57	1.00
0.962135023	1.375112295	505.91	431.84	1.00
0.600179463	3.448130989	345.20	530.15	1.00
0.835355047	3.298453767	1128.53	315.13	1.00
0.675403265	0.776343665	692.20	363.16	1.00
0.986412272	1.685879244	250.49	338.92	1.00
1.131841265	1.127015068	460.12	228.94	1.00
0.975663243	4.365939563	617.24	478.98	1.00
0.870123695	4.331358054	338.92	203.80	1.00
0.726481439	1.605211291	206.05	162.50	1.00
1.04211717	6.164589111	607.36	859.19	1.00
0.861054691	1.246749344	398.62	486.16	1.00
1.093024597	2.67347075	458.33	293.58	1.00
1.043315128	6.525734662	298.52	492.44	1.00
0.99734056	3.651326418	437.68	464.16	1.00
0.973442751	2.007655446	653.15	192.58	1.00
0.785369984	1.962216661	439.02	236.12	1.00
0.97023151	1.176522644	634.30	550.35	1.00
0.75614241	7.826919951	925.18	429.60	1.00
0.782735337	4.787268914	202.01	301.21	1.00
0.639126272	0.920242402	581.77	500.97	1.00
0.626404342	2.226009627	364.51	291.34	1.00
0.799323673	1.437988813	605.57	524.32	1.00
1.058375588	0.824687576	597.49	229.39	1.00
0.715572551	1.22715818	281.91	162.50	1.00
0.748858766	1.408130923	322.76	349.24	1.00
0.848280671	1.087522643	673.80	359.12	1.00
0.735862735	1.14037084	742.03	225.35	1.00
0.661956737	2.886211508	369.89	382.46	1.00
0.575975541	1.673512422	507.26	367.20	1.00
0.490384588	0.955761043	223.10	182.70	1.00
0.764559364	1.26766236	185.40	493.79	1.00
0.75476669	2.090554942	578.18	240.16	1.00
0.770041302	5.800396738	210.09	245.10	1.00
0.887706523	5.184529352	556.19	539.58	1.00
0.601647161	0.71215931	404.01	199.76	1.00
0.741747548	2.05573954	327.70	392.34	1.00
0.937558926	3.809936461	317.37	537.33	1.00
0.74122293	2.966807545	333.08	316.47	1.00
0.732731442	0.848833917	391.89	461.02	1.00
0.709999723	0.933526958	229.39	412.09	1.00
0.981993553	6.955003998	751.46	1139.31	1.00
0.652781731	0.885643858	319.62	650.01	1.00
0.79979526	2.045386572	532.84	163.85	1.00
0.92488758	1.311045311	463.26	869.07	1.00
0.91653576	2.193831555	828.67	781.53	1.00
0.921279076	2.838622097	647.31	1295.53	1.00
0.759010402	4.223206732	410.29	524.76	1.00
0.741710392	1.426391059	488.40	811.16	1.00
1.097025305	6.091304317	468.20	523.87	1.00
0.821465519	1.060292637	566.51	547.21	1.00
0.702269497	1.636656454	193.92	414.33	1.00
0.929963371	1.448617641	644.17	309.29	1.00
0.677913812	1.58300337	308.84	485.71	1.00
0.850375122	2.700545016	600.18	306.15	1.00
0.831744416	1.063234453	688.61	516.24	1.00
1.077344135	7.820779571	1189.14	513.09	1.00
0.908118951	5.093987523	544.07	452.94	1.00
0.810179119	1.091800154	355.08	393.69	1.00
0.862243333	3.533355545	485.26	333.08	1.00
0.836594478	1.23484769	624.87	510.85	1.00
0.771117112	6.581024837	297.17	220.86	1.00
0.797174738	1.028576474	431.39	407.15	1.00
0.812101424	3.414667306	583.57	400.87	1.00
0.749032045	1.059602411	553.94	504.56	1.00
0.709327882	2.607563131	241.51	249.59	1.00
1.116806502	1.16593174	605.57	1027.08	1.00
0.952839144	1.142417511	779.29	500.97	1.00
0.54006394	6.564311699	284.15	217.72	1.00
1.204278993	8.763508981	697.59	396.38	1.00
0.844617969	9.216826204	417.93	391.89	1.00
0.649633314	3.704029632	260.81	393.24	1.00
0.834838662	0.838227292	542.72	300.31	1.00
0.712770232	1.182994408	320.07	435.43	1.00
0.734437316	6.161453724	178.66	423.31	1.00
0.804608199	4.647660691	281.01	402.21	1.00
1.167840364	1.687090096	538.68	382.91	1.00
0.78669566	1.157635921	423.76	559.78	1.00
0.943684045	1.467388219	249.14	311.99	1.00
0.815424251	1.121421654	360.47	340.27	1.00
0.611289992	1.402919365	552.60	560.68	1.00
1.057579391	3.138693134	274.73	270.24	1.00
1.651926611	6.708315701	592.10	316.03	1.00
0.947526917	1.655796413	521.17	847.97	1.00
1.204237722	1.012695407	362.26	163.85	1.00
0.500096944	4.28527642	375.28	204.25	1.00
0.825450353	1.174017313	627.11	601.08	1.00
0.958120811	0.707995998	244.20	989.38	1.00
0.820992785	6.941375047	336.68	451.14	1.00
0.959724064	1.14826937	757.74	386.05	1.00
0.98361546	1.184598236	267.10	359.57	1.00
0.757031442	1.993949587	521.17	263.95	1.00
0.680202355	1.414735009	878.05	459.22	1.00
0.731648075	2.029788107	434.09	517.13	1.00
0.794470046	2.964659242	553.49	376.18	1.00
0.900518769	1.26773514	647.31	278.32	1.00
0.69971843	0.888427091	228.49	249.14	1.00
0.786027717	1.074404918	337.57	439.02	1.00
1.030016324	1.036635537	531.95	599.73	1.00
1.003306409	1.259607553	808.47	623.97	1.00
0.595559999	1.906615206	285.50	408.50	1.00
0.664453382	3.356924214	1089.93	281.46	1.00
1.078946801	2.079755534	615.44	432.74	1.00
0.917997427	0.81163717	588.51	662.13	1.00
0.784165875	6.284823114	606.91	355.53	1.00
0.856987834	1.021699633	617.69	710.16	1.00
0.47798166	1.286745834	152.18	323.66	1.00
0.87280186	1.317221899	376.18	354.63	1.00
0.737332313	1.214244993	542.27	466.41	1.00
0.982992009	1.560356029	429.60	215.47	1.00
0.651443757	1.077467837	681.43	339.37	1.00
0.712542613	1.42816014	360.92	501.87	1.00
0.658759674	1.140043179	202.01	380.67	1.00
0.7331716	1.416155862	616.34	446.66	1.00
0.595712627	4.004457355	528.80	219.51	1.00
0.761373776	1.340836512	512.19	553.94	1.00
0.581229719	1.46946614	393.69	642.82	1.00
0.625628658	5.554431014	1130.78	203.35	1.00
1.165996861	2.533695954	549.00	356.88	1.00
0.719269236	4.040138465	182.70	170.58	1.00
0.845668358	3.508849288	666.62	561.13	1.00
0.774387555	1.282770439	367.20	998.80	1.00
0.683943863	1.20927004	410.29	423.31	1.00
0.678456901	1.288860813	223.10	704.32	1.00
0.647780739	1.446282982	280.11	561.57	1.00
1.040328554	0.897053295	374.38	244.65	1.00
0.603799201	2.586832305	315.58	259.46	1.00
0.829603188	3.672551214	628.46	247.79	1.00
0.744395528	0.796157217	571.00	213.23	1.00
0.757132329	1.295921854	364.06	197.07	1.00
0.78858881	1.863256553	450.70	648.66	1.00
0.730284876	0.964889266	360.92	384.26	1.00
0.872169403	7.413968132	659.43	808.47	1.00
0.718451737	1.164892782	1368.70	549.00	1.00
0.607269347	0.866664654	433.64	429.15	1.00
0.916755925	1.294956749	540.92	300.76	1.00
0.72874758	1.70252131	232.08	219.96	1.00
0.676835727	7.635488948	696.69	575.04	1.00
0.708297895	0.795986541	659.43	336.68	1.00
0.708183133	1.083978486	465.96	504.56	1.00
0.653498352	5.619827054	513.54	400.42	1.00
0.510296862	1.478626275	237.92	186.29	1.00
0.764745763	1.409359121	420.62	691.31	1.00
0.801449987	1.579548368	514.89	551.70	1.00
0.695073264	1.328711753	160.71	478.08	1.00
0.793012403	8.804471888	222.65	510.85	1.00
0.80816423	1.168424639	618.58	639.68	1.00
0.746166277	0.900824006	240.61	342.06	1.00
0.652108698	1.144143224	313.78	622.62	1.00
0.902260951	2.390637307	483.02	541.82	1.00
0.791287001	1.553149537	588.06	363.16	1.00
0.588619582	4.533625973	326.35	709.26	1.00
0.890050754	1.402254378	399.52	508.15	1.00
0.825404906	5.468446404	502.77	526.56	1.00
0.89699715	6.297780467	433.19	156.67	1.00
0.903900231	1.372310275	363.16	459.22	1.00
2.256448711	0.898134508	491.10	376.63	1.00
0.630226615	0.843761559	668.41	263.95	1.00
0.649388323	7.911308269	464.16	327.25	1.00
0.955108865	0.604289279	637.89	291.34	1.00
0.923611542	0.737864117	607.81	525.21	1.00
0.902444192	3.96652417	280.56	505.91	1.00
0.749979838	1.009056873	513.99	564.27	1.00
0.525126856	0.709519468	447.55	464.61	1.00
1.22283707	0.922381856	1071.52	269.79	1.00
0.594634587	1.497705302	175.52	452.94	1.00
0.836898241	1.89749364	562.02	471.35	1.00
0.901211455	0.692717159	334.43	706.57	1.00
0.834486228	0.79178608	541.82	446.21	1.00
0.747844734	0.538097679	161.16	396.83	1.00
0.7651393	0.730927313	481.22	271.14	1.00
0.848677448	1.122202335	486.16	278.32	1.00
0.747715237	0.900878406	479.87	303.01	1.00
0.888211014	5.259475056	339.37	392.34	1.00
0.593466481	0.639566873	605.12	428.70	1.00
0.749188103	0.933521593	680.53	541.82	1.00
0.909252502	2.326530255	321.86	299.42	1.00
0.612699367	3.979375908	1224.60	536.88	1.00
0.736299769	0.576105482	783.78	313.78	1.00
0.855728378	3.324829507	1005.54	492.44	1.00
0.549048156	3.058301476	293.13	197.07	1.00
0.883146952	5.633783501	594.34	508.15	1.00
0.739388605	3.138467195	526.56	394.58	1.00
0.930384497	3.270996706	497.38	591.20	1.00
1.152393205	3.521698829	509.50	531.95	1.00
0.662629071	3.411180473	390.99	507.26	1.00
0.617335075	3.491526131	338.02	464.61	1.00
0.875481341	6.441185198	594.34	622.18	1.00
0.662628376	5.748784998	319.17	601.08	1.00
0.83823165	2.761024121	712.85	412.09	1.00
0.70309323	8.994208988	391.44	176.87	1.00
0.514593458	2.780126073	1281.61	364.51	1.00
0.526168936	1.540009838	615.44	329.49	1.00
0.686519971	1.295073774	611.85	504.56	1.00
0.658091497	2.302914115	678.29	363.61	1.00
0.664355063	1.064241475	242.41	291.34	1.00
0.736769943	5.574356605	333.98	369.44	1.00
0.785623518	1.204679806	592.55	201.11	1.00
0.693348807	10.94190396	366.30	731.71	1.00
0.67136152	1.198373208	342.51	393.24	1.00
0.914483058	7.734745222	672.90	448.90	1.00
0.578912812	2.012204118	305.70	316.03	1.00
0.666666213	4.117980506	571.00	452.94	1.00
0.795276509	1.500580613	543.17	332.63	1.00
0.652297089	1.079100314	330.84	186.74	1.00
0.535972229	4.593905896	162.50	306.60	1.00
0.863236317	1.450414464	958.40	225.80	1.00
0.769528776	4.377904564	343.86	530.60	1.00
0.647273329	3.281449313	270.24	294.93	1.00
0.946090749	1.29687671	419.27	169.68	1.00
0.74880049	0.946510472	532.84	493.79	1.00
0.832476752	12.70850241	280.11	512.64	1.00
0.679353314	1.230664251	1175.22	477.18	1.00
0.752957398	0.963209709	511.75	203.35	1.00
0.592373708	1.522167495	286.40	433.19	1.00
0.755292143	2.77251115	574.59	331.29	1.00
0.762300201	6.432542409	639.68	398.62	1.00
0.751940934	4.27153885	449.80	329.49	1.00
0.635736043	3.017176365	557.53	362.71	1.00
0.692659754	6.161024529	532.40	192.58	1.00
0.610597853	0.848334941	187.64	167.89	1.00
0.776715652	1.629356107	318.27	396.38	1.00
0.773037922	1.268370199	712.40	308.84	1.00
0.869610827	8.565318532	388.30	653.15	1.00
1.429487337	0.930668133	838.55	338.92	1.00
0.671176048	1.3223768	234.77	420.17	1.00
0.805135031	6.576136939	496.48	216.82	1.00
0.808020557	1.118570625	533.29	422.41	1.00
0.84775465	5.407971631	429.15	429.60	1.00
0.728593874	7.539642126	357.77	352.39	1.00
0.839650253	1.226006475	483.47	448.90	1.00
0.816750545	2.872079281	333.98	263.95	1.00
0.713239786	1.086980731	516.68	350.59	1.00
0.668485232	4.810511816	883.44	475.39	1.00
0.861509115	3.790936418	470.45	405.81	1.00
0.755670716	0.950248211	280.56	459.22	1.00
0.636904952	1.054452879	167.44	396.38	1.00
0.744352199	1.150809122	355.08	467.30	1.00
0.66617851	0.987079568	300.31	391.44	1.00
0.688399376	1.192498982	486.16	461.02	1.00
0.646498208	1.007144989	422.86	397.28	1.00
0.655534865	5.927443322	434.98	371.69	1.00
0.779491181	4.572032809	513.09	472.24	1.00
1.019882293	2.259603288	269.34	469.55	1.00
0.762247571	3.754238644	571.00	493.34	1.00
0.715368258	2.494555643	219.96	429.60	1.00
0.770952754	2.178146728	593.45	878.05	1.00
0.574291641	6.869023474	394.13	270.69	1.00
0.729303177	3.125845927	225.35	439.92	1.00
0.738658685	2.375707502	195.27	400.87	1.00
0.571350903	12.90872845	260.81	547.21	1.00
0.932936285	3.086334506	399.52	371.24	1.00
0.621238449	4.574454851	213.68	406.25	1.00
0.574651327	2.263204266	489.75	420.62	1.00
0.707439349	5.320572713	637.44	506.81	1.00
1.005266092	9.816611637	540.48	832.71	1.00
0.763939479	3.215660097	500.07	518.48	1.00
0.466279626	2.183045109	283.70	363.16	1.00
0.823927428	1.162723763	418.37	412.54	1.00
0.807693646	0.722201187	649.11	213.23	1.00
0.451088091	6.393972073	235.67	483.47	1.00
0.629507123	1.572054938	531.50	237.47	1.00
0.669766846	1.996919311	328.15	464.61	1.00
0.782046021	1.077924711	642.82	428.25	1.00
0.675147521	0.864199185	622.18	335.78	1.00
0.527806367	5.22039952	307.05	227.59	1.00
0.526017855	1.170433038	435.43	532.40	1.00
0.727456695	1.401853546	1453.99	399.52	1.00
1.085502614	3.887833087	1153.22	601.08	1.00
0.759020715	0.818396568	507.26	282.36	1.00
0.826920306	1.342162604	334.43	313.78	1.00
0.774871681	1.216913567	491.10	380.22	1.00
0.761266813	1.10218423	487.51	1062.10	1.00
0.775942401	4.890135452	571.45	213.23	1.00
0.810188195	0.963496377	204.70	407.15	1.00
0.883997531	6.157935012	405.36	174.62	1.00
0.678883139	6.973329945	359.12	441.72	1.00
2.064669302	1.444723505	620.38	194.82	1.00
2.002669953	1.193997121	339.82	369.44	1.00
1.910148125	0.693972062	587.61	291.79	1.00
1.860964277	2.098261613	649.11	162.95	1.00
1.587180977	2.193669409	583.12	369.00	1.00
0.799693782	5.036275536	364.06	188.99	1.00
0.648038265	1.017175407	270.69	402.66	1.00
0.768560633	1.360273053	685.92	480.32	1.00
0.650981753	0.987601755	435.88	406.70	1.00
0.835972666	7.240961266	319.62	213.23	1.00
0.795568719	1.090773725	171.93	493.79	1.00
0.870071517	2.349078433	900.94	462.82	1.00
0.59675127	7.342867091	577.73	162.50	1.00
0.693380756	1.006743316	1487.21	441.27	1.00
0.489754227	1.325937873	680.53	475.83	1.00
0.515115635	1.304154511	257.22	395.48	1.00
0.75214825	1.268549021	539.58	462.82	1.00
0.49082761	5.738159343	586.71	238.37	1.00
0.729252418	1.057576164	878.05	345.65	1.00
0.534645407	2.223039207	536.44	157.12	1.00
0.621461661	4.979478631	426.01	463.71	1.00
0.708179922	3.969248275	351.49	400.42	1.00
0.660928978	2.072224564	496.03	250.49	1.00
0.511577225	1.375501971	241.06	226.25	1.00
0.550087743	1.151028511	212.78	433.64	1.00
0.561006531	1.106618011	596.59	377.08	1.00
0.644984498	1.741852635	534.64	219.06	1.00
0.660085259	1.078498346	291.79	1372.29	1.00
0.734345999	5.868545361	773.90	751.01	1.00
0.716341209	1.416096999	490.20	403.11	1.00
0.785893219	4.719116652	520.72	290.89	1.00
0.697461017	1.121825571	236.12	187.64	1.00
0.895558384	0.806926451	350.14	174.17	1.00
0.672916775	3.404898715	224.00	365.85	1.00
0.609390581	0.828632571	721.83	377.08	1.00
0.714719845	3.328736507	286.40	250.49	1.00
0.644936823	0.97580525	685.47	759.99	1.00
0.810145474	1.505325008	539.58	1050.43	1.00
0.605652813	9.204951952	476.28	210.53	1.00
0.651310166	1.018307705	469.55	593.45	1.00
0.790561438	5.919675367	558.43	168.79	1.00
0.585276331	1.721850016	707.92	219.96	1.00
0.724102182	1.934552354	635.19	242.85	1.00
0.482554967	1.139726986	379.32	285.05	1.00
0.68382049	2.400834143	363.16	183.60	1.00
0.653064256	0.917534027	429.60	453.39	1.00
0.662159896	3.339863185	714.20	431.39	1.00
0.799055502	1.289791136	635.64	1132.57	1.00
0.604512031	1.041771297	150.83	370.34	1.00
0.637822538	7.301919685	597.49	399.97	1.00
0.679403589	1.179503407	882.54	362.71	1.00
0.675575641	0.909408899	476.73	667.07	1.00
0.746639427	1.14884897	1226.84	483.47	1.00
0.756783708	0.941306117	404.01	325.45	1.00
0.677812401	0.865442191	706.57	904.98	1.00
0.810673071	2.619003046	628.46	325.00	1.00
0.691977546	1.011375013	671.11	712.85	1.00
0.833990052	0.741270483	679.63	305.25	1.00
0.689608337	4.417549114	407.15	386.50	1.00
0.701669965	3.410540187	226.25	441.27	1.00
0.595057862	1.490309002	695.80	351.49	1.00
0.654526818	2.4748136	162.95	267.10	1.00
0.896685198	10.07180667	571.90	447.10	1.00
1.133067534	1.826458419	494.24	167.89	1.00
0.98101738	8.630112205	449.80	412.09	1.00
0.885605262	9.887462892	328.59	194.37	1.00
1.178955841	6.062928828	739.79	162.95	1.00
0.948576928	1.098729866	535.54	468.20	1.00
1.134378596	1.801215416	263.06	399.07	1.00
0.983961483	2.8909304	351.04	403.11	1.00
1.269549714	1.017649951	483.02	244.65	1.00
0.49141534	4.972467297	386.95	408.50	1.00
0.90893132	1.311484586	567.41	172.83	1.00
0.996500188	1.254599728	361.81	445.76	1.00
1.570776611	1.167372241	1154.57	382.01	1.00
0.74011146	1.018448214	1210.23	360.47	1.00
0.875003386	1.23408706	608.71	229.39	1.00
0.733622951	1.870679626	592.10	224.00	1.00
0.833118081	6.505948618	741.58	798.14	1.00
0.965755068	1.295964697	571.00	189.88	1.00
0.64675029	1.162251258	390.09	452.94	1.00
0.731171725	1.141149509	509.05	407.60	1.00
0.918508345	4.122660982	770.31	210.98	1.00
1.084416857	1.755421411	732.16	416.58	1.00
1.009542323	2.209055916	499.18	854.71	1.00
0.991325322	3.254405995	663.92	423.31	1.00
0.97190965	1.154317355	465.51	395.48	1.00
1.031914576	1.005600047	701.63	352.84	1.00
0.835795014	3.502481129	329.94	267.10	1.00
0.895319114	7.074266017	685.02	370.34	1.00
0.765388372	1.76123817	591.20	154.87	1.00
0.91526972	1.208270973	610.50	476.28	1.00
0.809567701	1.187716892	754.15	301.66	1.00
1.142338956	0.974647683	863.23	358.67	1.00
1.229132017	1.466848685	273.38	395.03	1.00
0.923192515	2.4477583	211.43	486.16	1.00
0.852959478	1.487463586	378.42	308.84	1.00
0.804806286	1.340651156	351.94	398.17	1.00
0.96869071	4.95296323	244.20	160.71	1.00
0.809694907	1.541767828	543.62	472.69	1.00
1.094227666	7.620702608	270.69	468.20	1.00
1.348433123	9.407951503	261.71	1105.19	1.00
0.853663104	3.690149002	478.98	320.96	1.00
0.973301541	0.931739241	512.19	455.63	1.00
1.083256715	1.215411623	469.10	557.08	1.00
1.017929555	1.109169822	636.09	380.22	1.00
1.297721158	1.212652943	507.26	417.48	1.00
0.988711591	5.177081436	537.33	208.74	1.00
1.027615495	1.322892499	656.29	579.53	1.00
1.515447182	2.405637223	1041.45	256.77	1.00
1.045771295	1.313931051	312.88	342.51	1.00
1.19623543	3.409111495	659.88	177.76	1.00
0.866992266	1.014414386	492.44	251.83	1.00
0.755438521	1.352937365	1480.47	435.88	1.00
0.65785178	1.037150389	184.50	403.11	1.00
1.145696971	1.765689019	166.99	219.96	1.00
1.14215181	5.309019711	290.44	434.09	1.00
0.818242458	1.210053423	767.62	411.19	1.00
1.119858073	1.331754579	357.32	523.87	1.00
0.821601529	4.313757142	389.20	151.73	1.00
0.79050894	1.03089712	400.42	230.29	1.00
0.974756465	1.154074039	508.15	444.41	1.00
0.720746699	6.052303278	288.19	267.10	1.00
1.019598901	1.105091154	611.85	459.22	1.00
1.368389668	1.273427285	428.70	274.28	1.00
0.948186158	1.277301607	285.95	467.75	1.00
0.99660934	4.294383273	468.20	467.30	1.00
1.637804036	4.293544297	215.47	185.40	1.00
1.278304642	0.889605977	599.73	524.76	1.00
1.46201918	0.983879112	369.44	208.74	1.00
1.172511681	4.789899657	606.46	439.47	1.00
1.107445791	4.350083032	496.93	444.86	1.00
1.094602166	0.971705579	440.82	426.01	1.00
1.164267768	5.757930551	479.43	392.79	1.00
0.856322662	1.086824679	239.26	171.48	1.00
0.557701899	2.639925542	242.85	177.76	1.00
1.261031286	1.265311105	190.33	428.25	1.00
1.124341424	0.876913872	408.95	784.23	1.00
0.938360368	1.048294142	476.73	166.09	1.00
1.022808709	1.042441924	251.38	430.05	1.00
0.927329548	1.29421517	157.12	482.12	1.00
1.557444127	2.364985781	308.39	306.60	1.00
1.167174763	2.614171151	389.20	207.39	1.00
0.907989454	1.150269475	244.65	433.19	1.00
1.001538798	1.207898216	370.34	551.70	1.00
0.91165325	0.869822865	425.56	552.15	1.00
0.936114702	1.401202093	435.43	407.15	1.00
1.437127323	7.881836535	703.88	1176.57	1.00
1.06218507	6.661008606	222.21	595.69	1.00
2.185295015	1.021214947	667.07	301.21	1.00
1.144850327	1.087137581	778.39	531.05	1.00
1.10433554	1.301930402	396.38	599.73	1.00
1.221789833	0.907335435	447.55	794.10	1.00
0.869624378	2.366028873	386.95	346.55	1.00
0.884118655	1.27428174	236.12	487.95	1.00
1.015602588	1.103894205	218.61	594.79	1.00
1.024328863	7.204737535	488.40	197.52	1.00
0.706026956	2.170010637	451.59	267.99	1.00
1.080378209	0.898063848	544.96	319.17	1.00
0.851369184	1.163475532	563.37	506.36	1.00
0.987724925	1.228835626	815.20	241.06	1.00
0.89608737	4.101040576	451.59	174.62	1.00
0.954277347	1.102308918	753.25	534.19	1.00
0.809532348	9.882661841	316.92	642.38	1.00
0.975503533	4.004622584	585.37	433.19	1.00
0.875830603	1.241625519	610.50	463.26	1.00
0.918297301	1.439756573	442.17	627.11	1.00
1.179477498	6.222840971	541.37	170.13	1.00
1.109953224	1.243776257	610.50	519.83	1.00
0.880846306	1.232562642	251.83	435.43	1.00
0.935557214	0.969633478	215.92	181.36	1.00
1.022475488	2.124557769	478.53	231.63	1.00
0.887726382	1.433702034	506.81	1017.21	1.00
1.034126378	1.141304049	635.19	350.59	1.00
0.718540235	4.613295917	207.84	334.43	1.00
1.116314119	7.673038915	322.76	174.17	1.00
0.735541382	1.1735365	374.38	580.43	1.00
0.92673384	0.951027581	259.02	270.24	1.00
0.976632208	1.907151104	333.98	209.64	1.00
1.230267753	6.865967183	586.26	557.53	1.00
0.912966088	9.927435234	321.86	626.66	1.00
0.893195691	3.54930052	319.17	285.50	1.00
0.740141924	1.327055264	282.36	489.75	1.00
0.563292522	1.172962634	357.77	487.51	1.00
1.042796485	1.073491164	490.65	569.65	1.00
0.885778439	7.345869176	276.97	447.10	1.00
0.885208946	14.73700727	534.19	321.41	1.00
0.979452843	4.584176643	395.03	705.67	1.00
1.073678427	5.747626042	531.05	507.26	1.00
0.748883454	4.822960443	967.83	579.98	1.00
0.77341549	4.19016717	293.13	375.28	1.00
0.919387508	12.85977104	511.30	981.30	1.00
0.731904565	5.765408573	554.84	273.38	1.00
0.935752271	4.383954743	477.63	1023.94	1.00
0.996255299	4.502469942	161.60	387.85	1.00
1.123905495	4.434612359	595.24	431.84	1.00
1.123820177	7.438045268	442.62	162.05	1.00
0.962293646	4.705901041	470.90	457.88	1.00
0.816085199	5.275713614	330.84	632.05	1.00
0.998568121	7.144482631	471.79	971.87	1.00
0.926904314	4.272416906	552.15	443.51	1.00
0.938874486	8.925286858	378.87	592.10	1.00
2.571335599	0.97624173	373.48	420.17	1.00
1.030028543	0.979078992	581.33	416.58	1.00
1.149101665	4.975956058	447.10	478.98	1.00
0.93217793	1.406323013	412.09	548.11	1.00
1.001147847	3.240540174	249.14	500.97	1.00
1.151976017	1.292206074	421.52	549.00	1.00
0.911023687	1.23775551	916.65	421.07	1.00
0.818214683	7.568947465	390.09	470.00	1.00
0.813910732	2.028786403	376.63	474.04	1.00
0.890064161	0.964416181	196.17	307.95	1.00
1.330216609	1.259601713	404.46	449.80	1.00
1.243124413	4.854423126	306.60	217.72	1.00
0.887783149	1.400545011	478.53	355.53	1.00
1.230737396	4.853239324	575.49	339.82	1.00
1.496951814	1.352642089	460.57	554.84	1.00
1.140884332	1.046111351	469.10	390.99	1.00
1.133829913	1.196910011	465.06	933.26	1.00
1.010703275	3.884325215	351.04	170.58	1.00
1.001273473	3.195480637	435.88	461.92	1.00
1.215832075	4.193716754	460.57	530.15	1.00
1.450873184	1.371251964	376.63	499.18	1.00
1.386782724	2.632836201	361.36	1001.05	1.00
1.203254061	1.47108384	351.04	469.10	1.00
0.850003304	0.895267065	374.83	334.88	1.00
0.907757153	2.803010739	341.61	189.44	1.00
1.473822001	0.792550875	230.73	366.75	1.00
1.214252497	4.247780813	408.95	259.46	1.00
0.986309828	1.362767733	483.02	444.86	1.00
1.155924765	7.149516142	219.96	608.26	1.00
1.226334437	2.552304189	320.07	479.43	1.00
1.421922646	1.79528467	412.09	399.97	1.00
1.133099201	1.493091347	210.53	346.55	1.00
1.318988126	1.602583915	171.93	169.24	1.00
1.188346373	5.343978998	471.79	424.66	1.00
1.344354221	2.18543334	333.53	465.06	1.00
1.467676744	1.798298419	299.87	200.21	1.00
1.296030115	1.826600367	462.37	489.30	1.00
1.137483935	2.00858422	414.78	263.95	1.00
1.045212075	4.757912759	370.79	191.23	1.00
0.779630172	7.422081815	368.10	421.97	1.00
0.898490259	1.011240839	472.24	365.40	1.00
0.713646822	0.780950002	360.02	242.41	1.00
1.341312864	1.46538413	495.59	272.03	1.00
1.552553423	2.61786893	161.16	386.50	1.00
1.194388827	2.037275328	466.41	648.66	1.00
1.132932909	1.368532277	429.60	1039.65	1.00
0.855398713	2.677120374	215.02	226.25	1.00
0.948243003	1.114841613	219.96	518.48	1.00
0.970499129	1.085431469	170.58	467.30	1.00
1.144650818	4.671397902	380.67	215.02	1.00
0.873308202	1.341782653	355.08	485.26	1.00
0.953729909	0.984697117	235.22	884.78	1.00
0.896025978	0.785762036	212.33	237.92	1.00
1.025682508	1.766814475	181.36	219.06	1.00
0.89212006	0.904103217	152.63	373.04	1.00
1.282228672	2.640883931	463.26	439.92	1.00
0.839499969	2.333141009	383.81	401.32	1.00
1.141976584	1.209849841	395.03	483.91	1.00
0.921254539	2.082071792	252.28	215.02	1.00
1.198139167	1.037259711	396.38	650.01	1.00
0.898210671	0.910586399	275.62	248.69	1.00
0.976914198	2.224305693	377.52	317.37	1.00
1.042246883	5.990088102	414.78	375.73	1.00
0.761073804	0.994412195	480.77	427.80	1.00
0.717967328	1.545255382	201.56	221.31	1.00
0.797593177	1.032303465	217.72	342.06	1.00
0.966321349	11.44914558	387.85	228.94	1.00
1.054606655	1.907330739	509.05	197.07	1.00
1.149359434	1.568801506	415.68	343.41	1.00
0.926762107	2.001415502	452.49	392.79	1.00
0.960418403	8.656270434	224.90	189.44	1.00
0.926009877	2.150690652	353.73	336.68	1.00
0.843217926	1.800648815	326.80	378.42	1.00
0.869099482	7.37599596	452.04	497.83	1.00
1.01190429	1.6784265	581.77	285.05	1.00
0.898289304	1.773520407	196.17	708.81	1.00
0.848154671	1.746121212	326.80	461.02	1.00
0.791148988	1.093883224	378.42	498.28	1.00
1.131308989	3.672156193	511.30	242.85	1.00
1.081236761	7.691646116	261.71	523.87	1.00
0.941304611	5.672933605	165.64	385.61	1.00
1.045173536	1.929824135	320.96	419.27	1.00
0.836724561	1.300345535	447.10	311.99	1.00
1.015395713	0.864165627	448.90	170.58	1.00
0.871135848	6.098366981	559.33	535.54	1.00
1.182720825	1.459020874	1294.63	407.15	1.00
1.187683031	3.910388945	340.72	192.58	1.00
0.915234944	2.180979787	297.17	161.60	1.00
1.126348027	1.195100843	234.77	382.46	1.00
1.290694433	2.713186268	542.72	273.38	1.00
0.778013446	6.592586266	251.83	377.52	1.00
1.180330618	5.650577921	499.18	385.61	1.00
1.073252345	2.884651363	175.07	555.74	1.00
1.128134966	3.251680466	359.12	424.66	1.00
0.927480175	2.80793345	333.08	178.21	1.00
0.974378422	1.362146401	263.95	634.30	1.00
1.075551242	0.802989134	282.81	240.16	1.00
0.827370589	7.445589209	152.63	408.05	1.00
1.1499359	7.550199183	277.42	469.10	1.00
0.688092676	1.149247305	276.97	365.85	1.00
0.974591266	0.990625512	377.52	247.34	1.00
0.971559464	4.521313611	394.58	778.84	1.00
1.018277656	1.412177593	321.41	530.60	1.00
1.467765524	3.435055905	680.98	274.28	1.00
0.964050071	8.278676752	544.07	508.15	1.00
0.985453583	2.444274017	313.78	211.43	1.00
0.861440737	1.037699086	448.45	876.70	1.00
1.198483755	6.983299613	169.68	849.32	1.00
0.872144914	1.257811386	482.12	374.38	1.00
1.015570943	1.109120332	275.62	360.47	1.00
1.229957851	11.68122555	351.49	206.94	1.00
0.802643263	3.786385047	409.40	562.92	1.00
0.815466741	1.718475718	499.63	345.20	1.00
1.394132765	1.328834105	433.64	284.15	1.00
0.918200234	0.886499208	202.90	257.22	1.00
0.847484587	3.762931513	151.28	265.75	1.00
1.284852488	1.196744555	335.33	342.06	1.00
1.426867035	1.120971276	478.08	490.65	1.00
1.154637302	3.386965635	399.07	560.23	1.00
0.983100856	1.037992872	161.16	411.64	1.00
1.117768594	3.430007248	257.22	229.84	1.00
1.54857058	2.385454534	405.81	289.54	1.00
1.167922176	2.866406528	537.78	232.98	1.00
1.17714182	1.235181297	688.61	457.88	1.00
1.337397387	1.182107931	395.03	571.90	1.00
1.471492518	1.570740261	276.07	442.17	1.00
1.094838944	1.333043478	330.84	719.59	1.00
0.974230516	1.256079885	192.58	422.86	1.00
0.97757392	1.193796016	474.94	1231.33	1.00
0.732000154	2.444356784	169.68	293.13	1.00
0.874915633	1.822224063	376.63	250.04	1.00
0.736993805	3.119648889	217.27	653.60	1.00
0.796728768	1.195820986	225.80	429.60	1.00
0.783495607	1.138563471	199.31	523.42	1.00
0.783748029	7.974030688	233.43	323.66	1.00
0.938588006	0.978012013	318.72	456.53	1.00
1.079177338	12.3666298	201.11	202.45	1.00
1.25520549	6.382558811	672.90	472.24	1.00
0.688061507	4.24210252	367.65	526.56	1.00
1.120859707	1.487869737	354.63	324.55	1.00
1.401440415	2.231061452	763.58	363.16	1.00
1.08722163	0.939323085	565.17	345.20	1.00
1.142473472	0.930224463	417.03	428.25	1.00
1.017843926	1.102464503	396.83	390.09	1.00
0.865075826	3.174782787	234.33	229.39	1.00
0.820694289	1.100585879	304.80	259.91	1.00
0.905315553	0.863431279	294.93	276.97	1.00
1.142331028	2.576813741	493.79	224.00	1.00
1.072257584	1.323544383	922.04	392.79	1.00
0.917659137	1.508958067	421.52	958.85	1.00
0.878836908	8.278324376	273.83	259.91	1.00
0.791008342	1.17247255	230.73	173.72	1.00
0.951809016	1.080007407	393.69	1116.86	1.00
0.853985329	1.440657314	476.73	409.85	1.00
0.7070925	0.861010353	317.82	317.37	1.00
0.684283878	7.136754622	151.73	341.61	1.00
0.976019625	5.41080934	446.66	424.66	1.00
0.734844087	0.985666634	281.01	407.60	1.00
1.06194812	1.232943208	426.46	435.43	1.00
1.008756449	1.409304378	424.66	375.73	1.00
1.050105728	1.376993113	474.49	397.28	1.00
1.091991664	2.731810387	406.70	191.23	1.00
1.691289429	3.986833546	151.28	342.96	1.00
1.047545622	12.68618895	388.75	208.74	1.00
0.819707926	1.140367643	272.93	319.62	1.00
0.876662404	10.18583769	234.33	329.49	1.00
0.968193299	3.604766823	412.09	552.60	1.00
1.009875281	1.557520846	440.37	424.66	1.00
0.883495201	1.148694173	484.81	378.87	1.00
1.011049663	1.690383522	463.71	483.02	1.00
0.911204624	1.262778183	439.47	206.94	1.00
1.052645459	1.111398768	1269.04	332.19	1.00
0.718431345	6.62995145	276.97	335.78	1.00
0.981346601	1.484376975	456.98	305.70	1.00
0.995642176	1.163357429	231.63	423.31	1.00
0.969541844	3.517488258	311.54	329.49	1.00
0.731037957	1.073514358	417.48	554.39	1.00
0.959254322	7.509697028	781.53	572.35	1.00
1.095292002	1.161559578	424.21	503.22	1.00
0.918844848	4.705617208	461.02	267.54	1.00
1.141235988	1.261370374	386.50	461.02	1.00
1.026544188	1.203722281	210.53	417.48	1.00
0.793090915	9.028472464	699.84	628.91	1.00
0.933004827	2.97986772	227.14	399.07	1.00
1.029743317	0.923672222	567.86	430.05	1.00
0.677848665	1.967528887	380.67	505.01	1.00
0.605626938	2.849461485	151.28	899.60	1.00
1.003189959	5.780161737	420.17	562.92	1.00
1.046119413	4.080584571	250.94	405.81	1.00
0.99794832	5.492959252	164.75	468.20	1.00
1.248857322	3.741085043	563.82	294.48	1.00
1.417962705	5.800045582	297.17	395.03	1.00
1.188739196	0.802775131	346.10	289.09	1.00
0.987697813	1.219607129	472.24	501.42	1.00
1.023852815	3.962927598	301.66	361.36	1.00
1.14696945	2.42590634	297.62	175.07	1.00
1.093519032	2.818129703	210.09	151.28	1.00
1.070978146	1.765939198	194.37	151.73	1.00
0.772346971	1.029865152	211.88	325.45	1.00
0.795044667	1.304755069	166.54	1475.98	1.00
1.200229971	5.765882736	463.71	205.15	1.00
0.974459109	1.08520681	156.22	193.48	1.00
0.937065129	1.553079431	269.34	205.15	1.00
0.987332417	1.402951518	496.03	262.61	1.00
1.151044513	3.289089331	205.60	274.73	1.00
1.185352662	5.147469667	347.90	399.52	1.00
0.667238936	1.120253535	392.79	317.37	1.00
0.779492665	1.578640726	346.55	383.36	1.00
1.192123814	1.554539909	396.38	383.36	1.00
1.073399506	1.396746872	487.06	195.72	1.00
0.884281742	1.280744814	538.68	865.93	1.00
1.44333184	2.002279226	595.24	230.29	1.00
1.013537141	6.53610222	520.72	352.84	1.00
0.903335175	1.108829756	177.76	359.12	1.00
0.891929859	1.489525875	293.13	169.24	1.00
0.726525639	1.475464756	218.17	522.07	1.00
0.97828623	6.449374401	649.56	338.02	1.00
0.762212169	3.36527856	379.32	444.86	1.00
1.268501245	10.25944961	350.59	339.82	1.00
1.127477488	3.443941387	324.11	518.93	1.00
1.467326517	1.467809143	290.44	215.92	1.00
1.252448755	6.877555451	442.17	171.48	1.00
1.269153021	1.188865502	446.66	482.57	1.00
1.131630762	7.92046654	258.12	170.13	1.00
1.39388024	1.840691641	522.52	241.96	1.00
1.163168239	7.827174095	452.49	350.59	1.00
0.834810031	1.230752563	177.32	410.29	1.00
0.974064219	1.6123585	408.50	355.98	1.00
0.896905662	1.344835673	545.86	352.39	1.00
0.935009683	4.805964797	303.01	351.94	1.00
1.09983232	4.048950721	371.69	227.14	1.00
0.496862535	1.135268912	238.37	786.92	1.00
0.724385796	0.936905893	450.70	380.22	1.00
1.195215983	5.619168703	499.63	593.89	1.00
0.785227066	3.387565518	190.78	157.56	1.00
0.721590115	1.143352434	418.82	469.10	1.00
0.956376799	1.214799082	338.02	387.40	1.00
0.764133265	7.994752151	412.09	151.73	1.00
0.809644084	4.301863263	344.76	564.27	1.00
0.834142726	1.109399699	372.59	402.66	1.00
0.890840684	0.990459052	355.53	210.98	1.00
0.926492178	0.949259267	429.15	194.82	1.00
1.21052213	3.627733745	445.31	449.35	1.00
0.777029508	4.82914635	366.30	865.48	1.00
1.034316864	1.249989057	219.06	478.98	1.00
1.354098341	1.005117388	218.61	360.02	1.00
1.44508611	1.320842403	448.90	250.49	1.00
0.915936509	0.98958054	364.06	312.43	1.00
0.896195256	6.046773929	284.15	512.19	1.00
1.13952181	0.95795871	304.80	374.83	1.00
0.881714439	1.199119549	589.85	408.05	1.00
0.919359785	2.167558053	325.45	220.86	1.00
0.735529344	5.814224881	296.72	168.79	1.00
0.772211784	1.188747185	295.83	325.45	1.00
0.915611561	1.39832674	373.93	418.37	1.00
0.779896908	0.76723799	388.75	188.99	1.00
1.181508486	7.320948574	596.59	575.49	1.00
1.17309759	1.124173768	646.86	325.45	1.00
0.732360051	0.99173494	291.79	404.46	1.00
0.97565015	1.960043042	559.78	402.66	1.00
0.901191686	1.097722095	712.40	471.79	1.00
1.070910294	1.502390975	432.74	160.71	1.00
0.959511094	1.584167525	518.48	273.83	1.00
0.873164088	5.694021974	259.46	256.77	1.00
0.66533495	6.514694874	388.30	420.62	1.00
1.015160084	1.940377905	601.97	227.59	1.00
1.238361319	1.088336726	1012.72	292.68	1.00
0.979184493	1.164012615	392.34	424.21	1.00
1.329942798	2.59944576	600.18	447.55	1.00
1.177311844	2.675409136	474.49	269.34	1.00
0.876709223	1.387319211	369.00	348.35	1.00
1.12785207	5.90852054	404.01	507.71	1.00
1.245728752	5.41456937	605.57	417.93	1.00
1.034251484	1.139736611	291.34	443.96	1.00
1.095993287	1.224177638	187.19	576.39	1.00
1.034953271	1.246203322	459.67	437.23	1.00
1.171965298	1.466709189	218.61	184.95	1.00
0.93623375	11.90511798	216.37	430.50	1.00
1.057775795	1.069220033	482.57	692.65	1.00
1.155698209	0.819823948	254.53	450.70	1.00
1.105799224	6.198302959	207.84	486.16	1.00
1.098791901	0.93988283	231.63	549.00	1.00
0.973457524	1.146731806	267.54	363.61	1.00
0.969554096	2.293834343	289.54	535.09	1.00
1.037758009	5.671157213	386.50	226.69	1.00
0.954830842	1.19512971	337.57	501.87	1.00
1.520567068	1.166761728	301.21	495.14	1.00
1.071935445	0.923691786	410.74	336.68	1.00
1.026546887	4.349712115	502.77	532.40	1.00
1.014118014	0.95923288	252.73	647.31	1.00
0.703175502	1.029609562	153.07	599.73	1.00
0.879838655	0.96326005	403.56	529.70	1.00
0.638588727	2.973473384	298.52	368.10	1.00
0.857753603	1.132157223	373.48	584.02	1.00
0.826009178	3.184350896	539.13	402.21	1.00
1.072632113	0.810081966	733.05	510.85	1.00
1.105068784	0.913137354	584.02	389.20	1.00
1.141606798	11.27545542	953.91	973.66	1.00
0.888089673	1.310872418	464.16	741.13	1.00
1.050169322	4.181115871	158.91	471.35	1.00
0.987056562	0.912772328	399.07	203.35	1.00
0.920166926	1.548321728	445.31	288.64	1.00
0.718635518	2.031389126	150.38	452.94	1.00
1.072757914	2.535718461	412.09	491.10	1.00
1.106075441	1.149319721	258.57	319.62	1.00
1.210269799	0.870001764	386.50	431.84	1.00
0.973494732	3.817549377	336.23	189.88	1.00
0.809248289	0.952659033	226.69	218.61	1.00
1.436596384	1.121236784	451.14	352.39	1.00
1.029962908	1.932622038	375.28	272.48	1.00
0.701506788	5.592855293	463.26	208.29	1.00
0.683990956	2.139436109	246.90	269.34	1.00
0.941968931	2.375936997	609.61	193.48	1.00
0.802138811	3.763257649	387.85	541.37	1.00
0.87489992	1.214992294	344.76	447.55	1.00
0.874259822	8.135171324	537.33	511.30	1.00
0.798719453	6.622228196	286.40	359.57	1.00
0.811366914	1.714700212	200.21	811.61	1.00
0.664422747	5.507869585	647.76	625.32	1.00
0.730568513	2.101387772	472.69	259.02	1.00
0.773263363	1.665608146	303.91	257.22	1.00
0.9283807	7.95715916	576.39	444.86	1.00
0.629534849	1.806241385	488.85	305.70	1.00
0.886488446	7.411657771	551.25	375.28	1.00
0.827657976	4.648311827	301.66	188.09	1.00
1.00557834	0.821078397	519.83	303.91	1.00
0.946399203	6.980611596	268.44	535.99	1.00
0.941099966	1.004786239	432.29	534.64	1.00
1.004905251	5.653349443	415.68	329.04	1.00
1.021291056	0.899736074	311.99	289.09	1.00
1.012125018	0.972525056	421.52	404.91	1.00
1.000172698	0.980990797	449.80	220.41	1.00
0.939466905	3.330064928	457.88	305.25	1.00
0.678618124	7.211414697	486.61	439.02	1.00
1.102188666	1.180629829	266.65	820.59	1.00
1.096284468	1.285606233	425.11	182.70	1.00
1.120154064	1.110007763	467.75	466.41	1.00
1.10678104	1.008563543	571.90	335.33	1.00
0.958139254	9.854198373	444.41	385.16	1.00
1.010126732	1.581520893	572.80	200.21	1.00
2.216852038	1.090916215	257.22	645.07	1.00
0.913046405	3.068591624	366.30	484.81	1.00
0.871053475	0.974640106	257.67	542.72	1.00
1.105505517	1.587917249	172.38	356.43	1.00
0.887690031	1.044986555	493.79	294.48	1.00
1.019443059	0.962941322	513.54	324.11	1.00
1.011249041	3.898209091	256.32	415.68	1.00
0.974991958	3.89507707	307.05	170.58	1.00
0.766075007	3.89767606	233.43	221.31	1.00
1.15707469	0.83219735	494.24	259.91	1.00
0.783739932	6.971935981	162.95	375.73	1.00
0.961352729	6.957129641	500.52	222.65	1.00
1.11132302	1.43359033	1055.81	299.42	1.00
0.772255059	1.403327513	838.55	213.23	1.00
0.572645862	1.705884864	226.69	432.29	1.00
0.903084304	8.462899189	263.50	198.41	1.00
1.275485868	1.363386693	423.76	317.82	1.00
0.84074721	1.245492768	611.40	579.53	1.00
1.265388435	1.335498763	453.84	502.77	1.00
1.450780866	1.34401142	1187.79	531.50	1.00
0.79275904	4.25497087	456.98	421.52	1.00
0.745899303	2.089836163	213.23	219.06	1.00
0.709479846	3.75017146	330.84	318.27	1.00
1.326877648	3.505499772	342.96	619.03	1.00
1.017099386	8.87408705	607.81	220.86	1.00
1.043091385	1.154659928	267.10	321.41	1.00
0.821209794	1.34296757	540.03	365.40	1.00
0.964911765	3.910546766	152.63	467.30	1.00
1.199616214	1.411527966	379.77	236.12	1.00
0.669717725	1.348670915	355.98	432.74	1.00
0.747364839	1.052130166	250.94	483.02	1.00
0.952126243	1.168969275	510.40	448.45	1.00
0.882180935	5.651032573	267.54	184.05	1.00
0.958870242	1.198849398	412.54	266.20	1.00
0.892898413	1.062435277	235.67	419.27	1.00
0.980126475	1.532105114	233.88	442.17	1.00
0.869619888	1.183576628	683.23	561.57	1.00
0.978715821	4.767928665	500.52	246.00	1.00
0.794349271	4.384454775	179.56	179.11	1.00
0.851850804	6.062603638	452.49	383.81	1.00
0.9512098	1.064971668	425.56	376.63	1.00
0.953212234	1.135732411	495.14	301.66	1.00
0.899859422	0.945124634	413.44	252.28	1.00
0.901126877	8.961220518	206.49	700.28	1.00
0.716679731	2.866870761	339.37	180.01	1.00
0.750640985	7.388375822	393.69	250.94	1.00
0.772875295	1.250660871	335.78	466.41	1.00
1.141696756	1.308756313	1037.86	375.73	1.00
0.854990585	1.30786011	223.55	328.59	1.00
0.973975934	2.539385434	318.72	338.47	1.00
0.524133308	9.759376858	532.40	482.57	1.00
0.967269933	1.785975504	423.31	203.35	1.00
1.249660354	0.994737898	763.13	459.67	1.00
0.55691692	7.234148192	509.95	376.18	1.00
0.894595348	1.770334329	268.89	301.21	1.00
0.532905295	0.900006682	218.17	335.33	1.00
1.534620729	2.958782011	371.24	397.73	1.00
0.890236806	1.062854604	597.49	341.16	1.00
0.901506448	1.055097418	507.26	328.59	1.00
0.994824096	1.673532155	611.85	401.77	1.00
0.646943884	1.332369698	201.11	431.84	1.00
0.863978535	0.990097079	700.28	430.05	1.00
0.738834062	0.889561908	450.70	356.88	1.00
0.884815956	3.95015314	350.59	281.46	1.00
0.586905601	1.449682964	539.58	427.80	1.00
0.743682887	6.074482214	492.89	385.16	1.00
0.640513256	7.569424414	214.57	435.88	1.00
0.770452717	3.006671787	514.44	269.79	1.00
0.771409135	1.17260972	527.01	476.28	1.00
0.769674379	7.215154038	491.10	320.96	1.00
0.718199164	2.237195175	445.76	199.31	1.00
0.883954273	8.526999805	444.41	331.29	1.00
0.82095103	7.482216766	158.01	623.52	1.00
0.806103985	1.29794752	419.27	383.36	1.00
0.992266981	3.818615992	152.18	478.53	1.00
0.797224336	1.157659169	628.46	360.02	1.00
0.703664845	0.968375444	547.66	362.26	1.00
0.784184663	1.20123884	331.29	336.68	1.00
0.741934112	5.610229063	445.76	201.56	1.00
0.778629847	1.185333208	542.27	383.81	1.00
0.77561945	1.171933878	389.65	411.19	1.00
0.932715642	1.346150409	438.58	433.19	1.00
0.737125862	4.857060758	219.96	369.44	1.00
0.627463837	1.300448043	459.22	602.87	1.00
0.871367325	0.893397607	305.70	503.67	1.00
0.83552066	0.932644571	336.23	458.33	1.00
1.071113571	1.610547161	465.96	309.74	1.00
1.092820799	3.21437382	477.63	392.34	1.00
0.940165188	1.004479068	271.58	518.93	1.00
0.777727123	6.106007307	175.97	232.98	1.00
1.011580221	1.243818194	334.43	369.00	1.00
1.042478806	6.977708306	399.07	320.96	1.00
0.847865194	0.978472158	202.01	355.53	1.00
0.904361869	1.191836061	307.95	1095.32	1.00
0.845614639	1.147533167	255.87	432.74	1.00
1.12880178	6.454844761	746.07	537.33	1.00
0.917928701	2.681661983	887.48	490.65	1.00
0.832352337	7.970287779	158.46	1308.09	1.00
0.855983791	4.068836212	348.80	443.51	1.00
0.98014621	0.946676546	275.18	623.97	1.00
0.881859485	0.976869662	365.40	475.39	1.00
0.747576967	1.012516314	265.75	568.76	1.00
0.961713967	1.208282725	438.13	473.59	1.00
1.139832778	0.918774024	401.77	597.49	1.00
0.97454957	1.20954534	375.28	436.33	1.00
0.900681217	4.534122868	214.57	495.14	1.00
0.861239359	1.240441618	363.16	440.82	1.00
0.794525976	1.297585001	414.78	203.80	1.00
0.989638395	9.737490215	279.66	484.81	1.00
0.735344328	1.315441818	460.12	506.81	1.00
0.85841559	7.435238346	440.82	442.17	1.00
0.632600475	4.959828278	175.52	500.97	1.00
1.128405475	0.762703429	294.93	311.54	1.00
2.109269517	2.053526476	311.54	186.29	1.00
1.25009166	1.174597653	562.02	393.24	1.00
0.709112114	0.75239234	234.77	421.52	1.00
0.793062789	0.942662238	257.67	429.60	1.00
0.916263873	0.983779288	348.80	330.39	1.00
0.791986641	2.083677801	451.59	204.25	1.00
0.906130318	4.400385047	530.15	226.25	1.00
1.343313113	9.235872381	451.59	856.05	1.00
0.616046783	1.408033923	173.28	505.01	1.00
1.377997776	1.098213657	579.08	278.77	1.00
1.015218766	2.807597735	317.37	342.96	1.00
0.872356111	1.336610069	301.66	421.52	1.00
1.097802438	2.101676026	634.74	161.16	1.00
0.79293442	1.096044785	272.93	292.68	1.00
1.022952935	3.272439525	564.72	278.32	1.00
1.374950413	1.184881121	198.86	255.87	1.00
0.751863623	1.396344636	203.80	379.32	1.00
0.772710242	4.549617615	373.93	545.86	1.00
0.963703331	0.957595763	476.73	489.75	1.00
0.551382304	1.41181529	223.55	376.63	1.00
1.180989225	2.765116111	576.39	347.90	1.00
0.721701031	1.5367388	509.95	1087.24	1.00
0.673178393	1.35894656	377.52	156.22	1.00
0.821167041	1.711765548	489.75	263.06	1.00
1.130583628	4.958072015	369.44	437.68	1.00
0.882119128	2.288921636	464.61	521.62	1.00
0.976615561	1.63325642	1044.59	315.58	1.00
0.774068481	4.037338711	359.57	215.92	1.00
0.858039052	7.760705772	254.08	499.18	1.00
0.853022566	1.57847951	473.59	153.52	1.00
1.189047717	1.676717553	1011.37	228.04	1.00
0.733372641	3.136916752	789.62	399.52	1.00
1.506416708	1.65020488	508.15	321.86	1.00
0.646418741	3.700695904	347.90	370.79	1.00
0.551540476	6.316682773	206.49	449.35	1.00
0.608849163	1.334828533	221.31	460.12	1.00
1.36423868	1.218153731	795.45	343.86	1.00
0.983383253	1.159504768	513.99	484.36	1.00
1.193415725	1.359103711	472.24	384.26	1.00
0.680644418	1.296982798	316.47	456.98	1.00
1.097583563	1.127390121	521.17	456.08	1.00
0.962869834	0.832974645	458.78	320.96	1.00
1.137367322	5.729859179	423.31	430.94	1.00
0.920444579	0.981066598	469.10	794.55	1.00
0.690235396	0.937471564	443.96	456.98	1.00
0.847418508	3.406824118	277.42	285.50	1.00
0.87458944	3.011647209	455.18	463.71	1.00
1.022170457	0.887068262	478.53	405.36	1.00
0.939360313	4.188387515	425.56	159.81	1.00
0.9262814	1.347069944	509.95	347.00	1.00
0.933682252	1.621895825	346.55	601.97	1.00
0.704955403	1.130316265	354.18	155.32	1.00
0.680055924	1.512649324	440.82	923.39	1.00
0.834973686	0.989671867	614.54	379.77	1.00
0.744191322	2.356793999	186.29	553.94	1.00
0.859858636	1.129124068	548.56	413.89	1.00
1.25105782	6.734924236	539.13	386.50	1.00
1.15916272	3.43561806	382.91	181.80	1.00
1.265433661	1.462810497	711.51	204.70	1.00
0.585442575	1.033283983	203.80	185.84	1.00
0.940157221	1.061598072	450.25	342.96	1.00
0.850411096	1.449897712	380.67	239.26	1.00
0.903580912	1.30855499	648.66	585.37	1.00
0.641055346	1.267799463	206.94	327.70	1.00
0.780368724	1.063105691	258.57	355.53	1.00
0.816626009	1.131955453	258.57	379.32	1.00
0.738419048	7.501593711	315.13	711.96	1.00
0.852250318	0.880064628	543.62	381.57	1.00
0.835479676	2.247926451	444.41	252.28	1.00
1.07856665	1.787111779	1122.70	370.79	1.00
0.901454407	0.74425656	622.62	258.57	1.00
0.991068284	1.290459441	283.26	567.86	1.00
0.791916292	10.58035143	461.92	748.77	1.00
0.564565825	5.618741104	251.83	417.93	1.00
0.721675575	1.910253068	220.86	260.36	1.00
1.151190128	7.680174843	883.88	316.47	1.00
1.12222218	1.214541545	398.17	400.42	1.00
0.609711794	0.983695335	208.74	410.29	1.00
0.758740612	5.329632185	241.51	248.69	1.00
0.812642935	1.398163382	350.14	221.31	1.00
0.719112741	1.61014099	476.73	431.84	1.00
0.793407088	4.154273527	363.16	705.22	1.00
0.648697388	0.786427124	474.94	609.61	1.00
0.903123419	0.738235142	328.15	678.74	1.00
0.753210823	1.177115526	416.13	596.59	1.00
0.770268666	1.253588413	244.65	485.71	1.00
1.095635346	1.254834066	549.45	465.06	1.00
0.932086098	0.831778006	596.14	243.30	1.00
0.717731559	0.804891021	162.50	350.59	1.00
0.716270228	4.97009615	191.23	241.51	1.00
0.95993012	2.392442932	537.33	369.89	1.00
0.735938986	1.642797955	563.37	391.44	1.00
0.596996105	0.816986671	573.69	267.99	1.00
0.65028289	1.171616703	278.32	524.76	1.00
0.691033717	0.837041279	175.97	471.79	1.00
0.888312089	1.072136578	227.59	363.16	1.00
0.891407804	1.259017231	198.41	215.92	1.00
0.534080481	1.12851183	199.31	465.06	1.00
0.680291892	0.81824049	286.40	347.45	1.00
0.965886795	0.971359223	295.83	263.06	1.00
0.816018574	1.044172983	421.97	249.59	1.00
0.81070194	7.592682148	285.95	563.82	1.00
1.188583889	4.754936472	664.37	1177.46	1.00
0.980051249	2.80859778	576.39	272.48	1.00
0.566914214	3.69930725	259.02	210.09	1.00
0.896760198	7.567289827	500.97	808.47	1.00
1.083149251	1.534754058	677.84	551.70	1.00
0.997453559	3.547249043	843.03	319.17	1.00
0.783084994	1.016587612	226.69	200.21	1.00
0.979376701	1.599475962	612.75	218.17	1.00
0.969005357	1.398781852	569.65	509.05	1.00
0.881343063	2.517642765	372.14	150.83	1.00
0.892330332	1.056895209	303.91	653.15	1.00
0.810852715	1.456968763	160.71	608.26	1.00
0.857270704	4.761879426	264.40	507.71	1.00
0.562642464	0.739192141	351.94	508.60	1.00
1.041153476	1.11575947	443.51	495.14	1.00
0.832856442	2.597009877	353.28	530.15	1.00
0.793375634	0.748282658	371.24	568.76	1.00
0.678817232	0.632666646	151.73	224.90	1.00
0.747749119	3.102720885	362.26	165.20	1.00
1.201118421	2.415022508	408.05	424.21	1.00
1.296704593	9.084115879	837.20	743.38	1.00
0.902098817	8.539138361	299.87	364.96	1.00
0.725848323	5.58778393	190.78	593.89	1.00
0.813622559	0.990226308	526.11	438.58	1.00
0.666886001	0.946241011	198.86	442.62	1.00
0.995259822	2.991294724	373.04	942.24	1.00
1.453709584	0.831021108	469.55	728.12	1.00
1.544454938	3.584874154	393.69	419.72	1.00
0.950506569	1.719324192	158.01	488.40	1.00
0.799810866	1.126309792	336.68	629.81	1.00
0.7808263	1.615810934	465.06	607.36	1.00
0.921709303	0.720068233	243.30	180.91	1.00
1.466535965	0.913825308	1079.60	450.70	1.00
1.079099241	0.904289143	373.93	347.00	1.00
0.764052734	1.679529335	375.28	444.41	1.00
1.011150511	1.54311039	301.66	535.09	1.00
1.06194436	0.921646646	368.10	465.06	1.00
0.716122689	1.02373967	573.25	390.54	1.00
0.994649489	1.086673491	490.20	169.24	1.00
0.932147804	0.685961975	402.21	228.49	1.00
0.981439299	0.870666605	491.10	498.73	1.00
0.913748086	6.950393775	355.08	273.38	1.00
0.648126976	1.05703124	218.61	578.18	1.00
0.854301756	7.131327674	249.59	663.47	1.00
0.812345667	2.051102822	376.63	228.94	1.00
0.718120134	0.943106282	390.54	384.71	1.00
1.258138705	2.326982149	274.28	179.11	1.00
0.802415183	0.765022179	372.14	297.17	1.00
0.934756407	4.976658966	483.91	223.55	1.00
0.992333532	1.08846863	383.36	327.25	1.00
0.72696332	4.410628612	157.56	436.33	1.00
0.885275882	3.114522606	470.00	239.71	1.00
0.691741877	1.75128101	215.92	645.97	1.00
0.935152868	2.403316736	535.54	441.72	1.00
0.818239107	0.877049322	333.08	621.73	1.00
1.030525203	0.940235811	531.05	597.93	1.00
1.052440478	0.734560057	400.87	941.34	1.00
0.944265393	4.998595315	285.05	627.11	1.00
0.806070335	5.524936001	161.60	457.43	1.00
1.17774993	1.115536982	292.23	245.55	1.00
0.952994366	1.323021524	382.91	574.14	1.00
0.544914437	0.989428874	341.61	428.25	1.00
0.667540397	0.633726117	239.71	357.32	1.00
1.046645275	5.808410413	546.76	793.21	1.00
1.023202645	0.812906208	559.33	276.07	1.00
1.010341207	0.836727514	354.63	527.91	1.00
1.157857213	1.208508101	643.72	453.84	1.00
0.956253049	1.371988097	642.82	527.01	1.00
0.775558029	1.001446524	224.00	426.01	1.00
1.648029066	8.15213996	196.62	402.66	1.00
0.832011074	9.806569636	257.22	730.81	1.00
0.734984	1.059629903	532.40	188.09	1.00
0.54779438	1.445822832	447.55	196.62	1.00
0.762874399	1.623140953	162.50	381.12	1.00
0.661337177	0.966140216	692.65	375.28	1.00
1.24554486	0.685641812	1205.30	371.24	1.00
0.700354577	0.689407704	281.01	278.77	1.00
0.684015152	5.092023667	365.40	532.84	1.00
1.015496108	0.820002746	430.94	215.02	1.00
0.963361897	0.951674881	606.91	457.88	1.00
0.914855647	0.780899687	552.15	258.57	1.00
0.931909232	5.409987118	459.67	820.14	1.00
0.945915712	1.319032196	483.02	642.38	1.00
0.824316541	0.595234888	323.66	439.47	1.00
1.974150458	0.871304032	1180.16	1247.04	1.00
1.183028401	2.752614465	356.88	485.26	1.00
1.55634857	10.01900178	238.37	645.07	1.00
0.6974529	2.466718378	153.07	645.97	1.00
2.225228437	0.896897096	699.39	408.05	1.00
0.945943859	1.028853017	285.05	547.21	1.00
1.042941579	0.963589255	509.05	500.97	1.00
1.115765682	0.988474241	199.31	512.19	1.00
1.118380656	1.744178251	166.99	169.24	1.00
1.350414984	5.694211452	392.34	799.04	1.00
0.772268931	6.334693477	340.27	1151.88	1.00
1.061779676	0.97853053	453.84	630.26	1.00
0.767862462	0.991481265	432.74	682.78	1.00
0.849823964	2.121858357	233.43	229.84	1.00
1.613674547	0.983068501	820.59	307.50	1.00
1.389938522	3.480811033	553.49	666.17	1.00
1.364867833	2.240257403	593.00	277.87	1.00
1.566333938	4.736207175	319.62	854.26	1.00
1.137722903	3.985803856	306.15	949.87	1.00
1.206797685	0.80297888	274.73	527.91	1.00
1.249581829	0.885325324	383.36	598.38	1.00
1.184354889	2.625359782	227.14	417.93	1.00
0.95207591	0.841197069	443.96	392.34	1.00
1.800384746	0.847353908	486.16	263.95	1.00
0.996391076	4.610611768	320.51	491.99	1.00
1.42330295	1.05805023	451.59	550.80	1.00
1.015221674	1.012157696	256.32	365.40	1.00
0.985085338	7.071162624	322.31	955.26	1.00
1.220228162	0.962271464	408.05	822.83	1.00
1.044627407	1.249115649	371.24	370.34	1.00
1.040698228	0.659365257	408.95	746.07	1.00
0.997569512	0.674051485	394.13	535.09	1.00
1.150113973	4.479944037	331.29	396.38	1.00
0.90438197	0.72949597	262.16	663.47	1.00
0.982492207	0.831151642	334.43	328.15	1.00
1.675280784	2.692927111	372.59	269.79	1.00
1.239526758	0.840644047	463.71	533.29	1.00
1.176556692	0.918326847	403.11	511.30	1.00
1.313558469	0.856606125	311.54	746.07	1.00
1.38144281	1.274587212	290.44	614.99	1.00
1.658754733	1.105183509	888.82	177.32	1.00
1.280809318	8.127536964	270.24	283.26	1.00
1.550776641	1.045107176	386.05	527.46	1.00
2.248502567	1.017955512	940.45	413.44	1.00
1.319451834	0.97746764	362.26	175.97	1.00
1.251371988	0.911548211	157.12	520.72	1.00
1.342255338	7.035296617	440.82	576.39	1.00
1.373766426	1.860539625	205.15	202.01	1.00
1.309633584	3.97691481	276.52	546.76	1.00
0.996026288	6.021673905	236.12	563.37	1.00
1.113169556	0.878660363	774.80	1117.31	1.00
0.748059783	1.869782612	311.54	510.40	1.00
1.27927291	0.858349509	404.46	537.33	1.00
1.471895547	1.477744957	410.29	479.43	1.00
1.118744747	0.891596598	498.73	247.34	1.00
0.885862758	6.054778517	307.50	483.02	1.00
0.990307806	0.87589581	348.35	424.66	1.00
0.941963758	0.783730377	342.96	235.67	1.00
0.853960444	0.833632347	339.82	615.44	1.00
1.067014341	0.884676581	366.75	560.23	1.00
1.041557626	4.051648054	369.89	495.59	1.00
1.245960512	0.842260823	357.32	539.58	1.00
0.683979426	1.430041149	203.80	275.18	1.00
0.989407098	0.967702716	302.56	562.92	1.00
0.817528338	1.128395907	174.17	536.88	1.00
0.674607329	0.848565199	196.17	448.90	1.00
1.15995454	0.873006917	394.13	640.58	1.00
1.211410913	2.492354359	617.69	240.61	1.00
1.008891029	1.245682408	488.40	570.55	1.00
0.935930159	1.131544818	452.49	525.21	1.00
1.121828209	1.486990572	313.78	428.70	1.00
1.466791207	3.15430965	473.59	251.38	1.00
0.868393608	5.349265876	270.69	449.80	1.00
0.94984985	1.098788158	398.17	382.01	1.00
1.135542532	0.881796994	471.35	359.12	1.00
1.314227894	1.071860078	424.66	407.60	1.00
1.265275392	1.33667594	400.87	557.53	1.00
1.074959403	9.77087238	181.80	263.95	1.00
1.187529321	2.124893565	425.56	204.25	1.00
1.163301975	8.361344227	343.86	271.58	1.00
1.364854372	1.30320776	462.37	233.88	1.00
1.546048359	0.992383453	1005.09	498.28	1.00
1.026813581	0.956539424	438.58	614.99	1.00
1.194244351	0.868123414	403.11	493.34	1.00
1.143696431	2.011913	360.47	390.54	1.00
2.822181372	0.710555465	379.32	548.56	1.00
1.25373142	0.980482374	177.32	560.23	1.00
1.3099271	0.886712495	302.56	337.12	1.00
1.057293843	7.080563362	346.10	552.60	1.00
1.491863583	1.101597927	160.71	558.43	1.00
1.353406912	1.019838753	514.89	466.86	1.00
1.160486475	3.874274462	162.05	703.88	1.00
1.293326863	2.265418769	454.74	842.59	1.00
0.800252545	0.931277074	190.33	442.17	1.00
1.200123611	0.791662863	505.01	188.54	1.00
1.217745167	6.178450582	207.39	312.88	1.00
1.232249059	0.814723037	413.44	1034.71	1.00
0.958810439	2.56111376	284.15	430.94	1.00
1.561896968	0.839505865	586.26	677.39	1.00
1.370041901	0.849360132	454.29	552.15	1.00
1.019200507	1.390246584	254.98	541.82	1.00
1.079982662	0.850452012	397.73	590.30	1.00
0.895254207	2.934997521	196.17	741.13	1.00
1.182888615	0.876458038	223.10	1259.61	1.00
1.221667113	0.92240661	293.13	623.07	1.00
1.216618837	0.816131874	324.11	331.29	1.00
1.463809804	0.821793904	426.90	409.85	1.00
1.057118456	0.960853343	217.27	524.32	1.00
1.124699951	1.708092532	314.68	217.72	1.00
0.91769088	0.867244382	442.17	1255.12	1.00
1.928985995	2.823772668	397.28	478.98	1.00
1.353985646	1.131023135	299.87	408.95	1.00
1.35729644	0.677472624	1092.17	333.98	1.00
1.178105337	1.113972823	529.70	610.95	1.00
1.280723295	0.861482351	392.79	542.27	1.00
0.949597081	0.653776707	207.39	402.21	1.00
1.874181641	0.86123875	520.72	742.03	1.00
1.236923206	0.999618476	448.45	191.68	1.00
1.50521146	2.987444289	711.96	534.64	1.00
0.998464518	0.786777251	417.03	671.11	1.00
1.573465123	0.831717359	454.74	499.18	1.00
1.887879095	1.294191477	278.32	298.07	1.00
0.885424354	0.95197255	224.45	747.87	1.00
1.115207393	1.006487519	665.72	636.54	1.00
0.866290024	1.074440464	237.02	576.39	1.00
0.80612046	2.118432194	406.25	473.59	1.00
1.496443451	1.151903822	518.48	369.00	1.00
0.757510424	0.946726107	254.53	1369.59	1.00
1.022367725	6.512731983	281.46	276.97	1.00
0.891594925	2.734722391	194.37	827.32	1.00
0.935588176	6.880287772	302.11	388.75	1.00
0.835380772	4.4043975	189.88	543.17	1.00
1.168823483	1.843470261	614.54	184.05	1.00
1.701164735	0.898142479	455.63	667.51	1.00
0.893377961	0.691622086	390.99	619.93	1.00
0.961239175	1.202699863	381.57	251.83	1.00
0.986847097	2.762138257	376.18	656.74	1.00
0.785132264	0.932682165	203.80	321.41	1.00
1.402699762	1.440890491	836.30	529.25	1.00
1.27747366	2.571997639	797.70	253.63	1.00
1.424899568	3.794920118	400.42	821.94	1.00
1.450565627	1.099774033	903.19	597.04	1.00
0.930713086	0.817564137	198.86	704.32	1.00
0.942118653	1.816680375	502.77	365.40	1.00
1.001819531	3.136863032	275.18	216.37	1.00
1.140883745	0.784430739	397.28	1323.81	1.00
1.208957238	0.961096253	412.54	362.71	1.00
0.948658264	3.705816529	387.85	438.58	1.00
1.088039355	6.512984473	356.88	278.77	1.00
1.06188277	1.122798767	483.47	698.94	1.00
1.632340319	0.939504107	523.42	307.05	1.00
4.989508578	4.500999292	435.88	496.48	1.00
1.109964297	6.984118201	490.20	351.04	1.00
0.745634179	1.43514139	247.79	158.46	1.00
1.159499068	0.858392129	501.42	540.92	1.00
0.83900303	4.583351546	241.96	954.36	1.00
0.800183051	7.100807479	439.02	842.59	1.00
1.456477907	3.810392896	675.59	393.69	1.00
1.595288941	3.90624788	355.08	612.30	1.00
1.317696782	1.883784251	367.65	413.89	1.00
1.098270592	0.961766402	268.44	608.26	1.00
1.403393302	3.137331852	530.60	293.13	1.00
1.037074653	0.821204182	180.01	712.85	1.00
1.468808696	3.509901037	541.82	539.13	1.00
1.299261941	1.903481554	312.43	416.13	1.00
1.915291837	0.718860666	540.03	360.92	1.00
1.248196336	4.274638507	434.54	210.98	1.00
1.13893989	0.690786574	312.43	755.50	1.00
2.281965656	1.062039933	1016.31	443.06	1.00
1.477050168	1.469448851	417.03	265.30	1.00
1.057428774	1.350838803	576.84	529.70	1.00
1.588621234	0.874178145	479.87	787.37	1.00
1.431015342	0.692897773	369.89	516.68	1.00
1.42044872	0.827806287	153.52	657.64	1.00
1.586951417	1.336213939	157.56	565.17	1.00
1.989684712	3.876305485	795.00	460.57	1.00
2.072397958	2.653784993	203.35	320.07	1.00
1.623431419	2.164496488	399.97	471.79	1.00
1.669753989	0.752705351	545.86	378.42	1.00
1.263682107	0.782371473	501.42	521.17	1.00
1.583027416	0.741807808	404.91	600.18	1.00
1.03206627	0.902663207	322.76	436.33	1.00
0.85204327	0.616834332	550.80	433.19	1.00
0.805561003	1.087530224	301.21	631.60	1.00
1.112131321	0.795199955	193.92	419.27	1.00
1.019310247	3.181071841	224.90	555.74	1.00
1.130550697	1.000447797	443.96	232.53	1.00
0.813841881	1.296445696	367.65	628.46	1.00
1.304931251	0.938019425	312.43	613.20	1.00
1.695405969	0.941784421	691.75	449.80	1.00
1.121119137	0.566455352	410.74	496.93	1.00
1.667057116	3.447254083	150.83	513.09	1.00
1.867242192	1.763772066	215.02	342.06	1.00
2.29217791	2.254865373	462.37	305.70	1.00
2.070357285	0.990839172	467.30	526.56	1.00
1.885537679	0.850970969	557.98	547.66	1.00
1.994871115	4.654622312	354.18	250.49	1.00
2.078641408	6.745659778	466.86	216.82	1.00
2.36610561	1.096844136	412.99	503.67	1.00
1.708573346	5.428893526	244.20	1021.70	1.00
1.72403147	0.895668464	307.95	507.26	1.00
2.056229644	0.759834306	378.87	428.25	1.00
1.73715108	1.845054652	409.40	198.86	1.00
1.961105002	1.372534338	434.09	547.21	1.00
2.053199649	0.943383816	501.42	445.31	1.00
2.144009796	4.460694394	161.16	236.57	1.00
1.731193777	0.929648787	326.35	716.89	1.00
1.771850508	0.873457812	274.73	378.42	1.00
2.150917614	1.005125262	475.39	447.10	1.00
0.863090075	2.231770375	329.49	239.71	1.00
1.200819404	1.013338446	413.89	501.87	1.00
0.729185523	1.289552431	281.46	173.72	1.00
0.74750462	6.951346507	292.68	405.36	1.00
0.950680252	1.203609598	384.71	491.99	1.00
0.82702283	1.839045098	521.62	289.99	1.00
0.946121926	3.834119513	481.22	471.79	1.00
0.931724333	1.161672435	375.28	497.83	1.00
0.760812075	0.956198245	218.17	300.31	1.00
0.962103808	0.938868669	387.40	606.02	1.00
0.904653162	1.254530013	212.33	268.89	1.00
0.606747179	1.031749508	205.60	326.80	1.00
0.790878919	5.739595614	314.23	485.71	1.00
0.910446708	0.930347577	370.34	741.13	1.00
0.969263188	8.965659484	496.48	546.76	1.00
0.994105149	4.810646931	392.34	208.74	1.00
1.078534495	5.331407273	165.20	371.24	1.00
1.222630726	0.852280148	472.24	463.71	1.00
0.918714581	1.527349941	480.32	508.60	1.00
0.855770111	0.920331651	612.75	293.58	1.00
0.93253189	0.91091013	678.29	271.58	1.00
5.620634478	1.073016949	300.76	348.80	1.00
1.998280156	1.045845265	310.19	509.05	1.00
1.295655533	1.00040103	549.45	377.52	1.00
0.883159964	7.337522745	365.40	247.34	1.00
0.850562088	0.760291511	351.04	378.42	1.00
1.113650678	1.161818378	372.59	604.22	1.00
1.167774306	0.619039351	514.44	179.56	1.00
0.611332501	1.50740779	275.18	185.84	1.00
0.974076675	0.870334841	491.10	559.33	1.00
1.009060795	1.015039705	365.85	176.87	1.00
1.467257154	0.850874377	838.10	534.64	1.00
0.715316913	0.913122756	188.54	579.98	1.00
1.102931884	0.83516813	439.92	628.01	1.00
0.991695971	0.745494945	543.62	210.09	1.00
1.191370154	0.886433692	525.66	522.07	1.00
0.847739098	0.774211297	356.43	377.97	1.00
0.662772489	5.497833659	509.95	315.13	1.00
0.914702328	0.786718005	276.97	507.26	1.00
0.957480876	0.71748807	477.63	659.88	1.00
0.831373256	0.683515771	157.56	659.43	1.00
1.112055725	0.725781042	645.07	333.53	1.00
0.674922677	0.646424694	531.05	436.33	1.00
0.843107628	0.813471165	408.05	230.73	1.00
1.89087817	1.235089078	421.52	785.58	1.00
2.244283777	0.847689184	491.55	314.23	1.00
2.074455873	3.780164383	250.94	604.22	1.00
3.16711752	1.979761619	1149.18	375.28	1.00
2.009386965	2.250626103	200.66	294.93	1.00
1.96185993	1.209533772	189.88	215.02	1.00
2.158595468	0.986867993	898.70	496.93	1.00
2.107066578	3.717599393	325.90	821.94	1.00
2.314644688	1.286469458	436.33	232.08	1.00
1.748305933	0.901857169	177.76	665.72	1.00
0.662301139	0.68774291	415.68	192.58	1.00
0.892148537	3.572047482	429.15	543.17	1.00
1.242183022	3.149377456	1185.99	479.87	1.00
0.880091337	6.145385752	481.22	974.11	1.00
0.67554248	0.70676041	385.16	351.04	1.00
1.006924431	1.11517277	170.58	371.69	1.00
0.628101151	4.744650397	319.17	461.02	1.00
0.956538429	2.577527545	389.65	336.23	1.00
1.375502209	2.010176549	443.06	241.96	1.00
1.513690262	1.116680622	212.33	186.74	1.00
0.704411689	7.364506638	175.07	231.63	1.00
0.899036205	0.83851716	505.46	387.40	1.00
0.700583811	0.850858561	353.73	487.51	1.00
0.711165037	1.265708268	338.92	537.78	1.00
0.810627423	0.827721374	210.98	711.96	1.00
0.965637991	0.749603176	547.21	247.79	1.00
1.041564444	6.288425419	473.14	249.59	1.00
0.956034774	3.174897747	505.91	451.14	1.00
1.007610647	0.821198782	381.57	426.01	1.00
0.92769096	0.871943306	294.93	628.46	1.00
1.654119439	1.819323063	424.66	350.59	1.00
1.060308392	6.367164949	391.44	861.44	1.00
1.071230151	2.422954904	354.63	409.40	1.00
0.872638556	0.963122468	272.48	489.75	1.00
0.866097199	0.637894279	246.45	661.68	1.00
0.765900816	1.544259945	359.57	298.52	1.00
0.854412416	2.842405397	303.91	769.86	1.00
0.836636401	4.792276418	190.78	277.87	1.00
0.748967088	0.620212105	483.02	363.16	1.00
1.025158305	0.686346084	560.23	1272.63	1.00
0.897139932	0.53955839	368.10	702.08	1.00
1.123088672	1.116242992	476.73	321.86	1.00
1.357701955	0.70857869	197.52	340.72	1.00
0.808878273	0.732199449	325.00	456.08	1.00
0.992205698	1.11775444	263.95	254.08	1.00
0.66811043	0.883014561	448.90	447.55	1.00
0.577822285	0.794278637	158.46	1104.74	1.00
0.922542306	4.019871725	433.19	542.72	1.00
0.800588359	0.69854888	360.92	500.52	1.00
2.491515919	0.639821042	1299.57	408.50	1.00
0.823800814	2.658980504	470.45	328.59	1.00
0.930597319	3.510143854	472.69	491.55	1.00
0.969035549	3.000609239	513.54	594.79	1.00
0.758320444	0.851251729	448.45	478.08	1.00
0.909277507	3.364036372	276.07	526.56	1.00
0.752373822	0.907636723	662.13	208.29	1.00
0.667169951	0.597247166	459.22	434.54	1.00
0.732474588	0.707837204	184.05	422.41	1.00
1.040034496	0.822604981	466.41	702.53	1.00
3.428085513	0.815290303	522.52	303.01	1.00
1.024067934	1.885066165	478.08	579.08	1.00
0.685140772	0.83620459	428.25	567.86	1.00
0.689743074	0.841036416	509.95	500.52	1.00
0.796977248	0.814964676	566.51	444.86	1.00
1.599261067	0.811066001	475.39	307.05	1.00
0.709453396	0.797880701	177.32	378.42	1.00
0.854109931	1.968110473	558.88	534.64	1.00
1.17222716	0.726252635	640.13	430.94	1.00
0.989652217	1.444738464	753.70	539.13	1.00
1.055782111	0.762133885	364.51	1017.66	1.00
0.659578557	4.735231439	324.55	528.36	1.00
1.412487704	0.785591403	740.69	366.30	1.00
1.132797892	0.931058178	458.33	538.68	1.00
1.356617345	1.027161512	531.95	256.77	1.00
0.751644435	0.949635055	158.46	582.67	1.00
0.76260442	0.895055266	340.27	416.13	1.00
1.057170536	1.406916428	751.01	234.33	1.00
0.867408051	0.957238105	539.58	650.01	1.00
0.844866576	0.974750707	755.05	1183.75	1.00
0.668270975	1.097801367	280.11	289.09	1.00
0.912256721	1.567785537	663.92	515.34	1.00
1.191605048	3.974494048	172.83	491.99	1.00
0.662547208	1.806567744	257.22	169.24	1.00
0.590717618	1.766328291	555.74	387.40	1.00
0.762979247	0.942074024	345.65	608.71	1.00
1.136084872	2.85298652	428.70	174.62	1.00
0.781198245	3.523026063	651.35	222.65	1.00
0.90971493	1.725046715	661.23	176.42	1.00
0.746278787	1.261134365	492.89	591.65	1.00
0.736780683	1.29490208	350.59	271.58	1.00
0.900175724	1.188396796	490.20	488.85	1.00
0.622564716	4.579230588	522.97	311.99	1.00
0.658985964	1.081043233	497.38	529.25	1.00
0.87281575	0.889550496	633.85	557.53	1.00
0.612893959	0.952634052	501.87	282.36	1.00
0.757087019	1.084079978	404.91	302.11	1.00
0.764675991	0.97476257	605.12	529.25	1.00
0.626867772	1.096577786	158.01	265.75	1.00
0.667635473	0.986348073	443.96	629.81	1.00
0.850484668	1.55275733	476.73	855.60	1.00
0.892341022	0.940689697	312.88	472.24	1.00
0.81941213	1.350603909	363.61	193.03	1.00
1.136290047	1.030632905	1005.98	631.15	1.00
0.780325226	11.31253154	377.08	768.52	1.00
1.927246886	0.884446219	423.31	632.95	1.00
1.799063067	0.780179216	165.20	348.80	1.00
2.204817926	1.014094768	811.61	549.90	1.00
0.990252623	0.94903502	422.86	632.50	1.00
0.98552075	0.754044923	333.08	304.80	1.00
1.087736841	0.904471927	402.21	339.82	1.00
0.82104064	0.938989619	354.63	1318.87	1.00
0.982858492	1.500050258	439.92	263.95	1.00
1.224255961	1.072862564	502.32	548.56	1.00
1.142088934	1.686791999	940.00	597.49	1.00
0.777765752	0.878426104	316.03	570.10	1.00
0.803340841	0.771476139	188.54	604.67	1.00
0.986453399	1.346596441	385.16	569.65	1.00
0.700532413	1.053461898	414.33	496.93	1.00
0.703207932	0.95569846	333.98	579.53	1.00
1.267450266	3.967184229	462.82	431.84	1.00
0.911798515	5.137417584	374.83	196.17	1.00
1.085098126	1.648317667	250.04	226.25	1.00
1.186752028	0.801073748	513.54	710.61	1.00
0.753814432	1.881276961	388.30	555.29	1.00
0.866476756	1.591162001	482.57	201.11	1.00
0.663992132	0.931900157	180.46	198.86	1.00
0.89874493	1.923160399	422.86	387.85	1.00
0.771584994	2.077789271	404.91	242.85	1.00
0.861251816	3.511667841	483.91	1191.38	1.00
0.8007109	9.010235612	162.50	687.71	1.00
0.941769045	1.120633325	496.93	352.84	1.00
0.76199413	2.963775036	362.71	441.27	1.00
0.796457349	0.710781014	449.35	454.74	1.00
0.779678546	6.293031628	249.59	571.00	1.00
0.88896054	1.053571772	413.89	530.15	1.00
0.844794603	3.933686229	464.61	399.52	1.00
0.840278883	4.458261214	407.15	740.69	1.00
0.829455189	0.956761699	470.90	491.55	1.00
0.693975564	0.937394064	657.19	205.60	1.00
0.706160137	1.431556373	266.20	579.53	1.00
1.450730302	1.217669784	991.17	595.24	1.00
0.74453315	0.793377634	312.43	246.90	1.00
0.873673361	4.844497685	478.98	631.15	1.00
0.661051444	0.804599569	328.15	409.40	1.00
0.917102894	3.892048999	297.17	567.86	1.00
0.536075556	0.929554825	180.91	681.88	1.00
0.823255672	1.014341565	535.09	555.29	1.00
0.837334588	5.996724007	451.14	169.68	1.00
1.508969847	0.896525242	834.95	450.25	1.00
0.843473961	8.276987487	224.45	347.45	1.00
0.858474433	1.188891937	553.04	1256.92	1.00
1.198695568	2.542201013	855.15	188.54	1.00
0.894746643	4.441654659	495.14	663.47	1.00
0.888924206	0.977336511	612.75	339.82	1.00
0.668617306	1.200760789	688.61	600.63	1.00
0.657560176	2.307470035	522.07	546.31	1.00
0.620398314	4.040047964	187.64	568.31	1.00
0.49168124	0.99285196	421.07	706.57	1.00
0.857132663	1.541656469	556.64	527.91	1.00
0.735042864	3.148203336	714.20	720.93	1.00
[truncated: 37,055 more rows]
