# Supplementary material for: ODE Constrained Mixture Modelling: A Method for Unraveling Subpopulation Structures and Dynamics
Source: PLoS Comput Biol. 2014 Jul 3;10(7):e1003686. doi: 10.1371/journal.pcbi.1003686 (PMC4081021; doi:10.1371/journal.pcbi.1003686)
Supplement: Code S1 — MATLAB code used for ODE constrained mixture modelling. This zip-file contains the MATLAB code for the simulation example (conversion process) and the application example (NGF-induced Erk1/2 phosphorylation) presented in the paper. We provide implementations for the models, the parameter estimation, the uncertainty analysis and the model selection. In addition to the implementation, also all data and result files (.mat) are included. (ZIP) [file pcbi.1003686.s001.zip › ODEMM_implementation_v01/NGF_induced_Erk_phosphorylation/pathway_model_A/project/data/pErk_Erk_correlation.csv]

unstim (Erk)	unstim (pErk)	Größe	NGF (Erk)	NGF pErk)	Größe	Nummer	Datum
1.2362	2.0517	496.9323	0.4264	0.6046	214.1253	1.0000	28.7.
1.3051	2.2892	396.8276	0.5277	0.7584	153.0749	1.0000
0.7768	1.3040	173.2754	0.4938	0.6608	243.3038	1.0000
1.1599	1.9861	419.2726	0.3688	0.6862	182.7023	1.0000
0.7431	0.9309	1442.3157	0.7238	1.1864	617.2375	1.0000
0.9837	1.2555	437.6775	1.0632	1.4874	733.9515	1.0000
0.6859	0.7972	371.2403	0.7817	1.1068	181.3556	1.0000
0.7552	1.2921	526.5597	1.3276	1.8194	619.4820	1.0000
0.9483	1.3683	277.4202	0.6819	0.9800	284.1537	1.0000
1.3462	1.5518	164.2974	0.7843	1.1504	275.6246	1.0000
1.2406	1.7784	281.4603	0.6226	0.7851	450.2467	1.0000
1.3994	1.9950	523.8663	0.4755	0.6296	152.6260	1.0000
0.8876	1.0593	436.7797	0.4154	0.6167	154.4216	1.0000
1.4821	2.0784	346.1019	1.0525	2.2027	366.3024	1.0000
0.8959	1.1049	308.3943	0.5228	0.6138	162.0529	1.0000
0.7732	1.0348	409.3968	1.1267	6.0093	1221.0080	1.0000
1.0389	1.2587	240.1615	0.8940	1.4688	196.6182	1.0000
0.8978	1.2006	207.3918	1.3306	1.8142	460.1225	1.0000
1.4832	2.2973	316.9234	0.4048	0.7103	199.7605	1.0000
1.4251	2.2377	460.5714	0.5566	0.8561	389.6452	1.0000
0.6325	0.7473	400.4188	1.3662	5.5318	694.4483	1.0000
0.6696	0.7621	575.9387	0.9562	1.2342	241.0593	1.0000
0.5678	1.0088	163.8485	1.1725	2.0474	819.6914	1.0000
0.7328	1.2102	294.4784	1.1642	1.9145	269.3400	1.0000
1.5174	1.9579	227.1434	1.5439	4.1960	586.2634	1.0000
1.9756	2.7327	391.8897	1.0144	3.9530	193.9248	1.0000
1.1958	1.8359	486.6076	1.3971	5.4014	431.8418	1.0000
1.6917	2.4462	238.8148	1.1564	1.6234	517.1328	1.0000
1.6566	2.0750	408.9479	2.0140	2.6029	414.3347	1.0000
0.9349	1.1895	631.1534	1.3435	5.2722	250.4862	1.0000
1.5516	1.8801	459.6736	1.6975	6.7799	286.8471	1.0000
0.7910	0.9683	464.6115	1.2489	4.1009	362.2623	1.0000
0.8980	1.1003	231.6324	1.1207	4.1374	241.9571	1.0000
0.9144	1.0277	566.0629	1.2026	4.4540	365.4046	1.0000
0.8740	1.2009	240.6104	1.5212	8.2800	598.3837	1.0000
0.9993	1.8174	518.0306	1.5209	6.4161	409.8457	1.0000
1.6395	2.0234	432.7396	1.0600	1.3898	254.0774	1.0000
1.3102	1.8515	550.8003	1.6928	2.0194	448.4511	1.0000
0.7610	1.0450	195.7204	1.0714	1.3792	697.5906	1.0000
1.3902	1.7388	229.3879	1.0429	1.4768	459.6736	1.0000
0.7263	1.0230	1160.4065	1.3432	1.9117	288.1938	1.0000
0.3734	0.4655	372.5870	1.5512	7.5918	285.5004	1.0000
1.8838	3.0423	529.7020	1.0051	4.7209	492.8922	1.0000
0.4457	0.5733	196.6182	0.8923	3.9266	208.7385	1.0000
0.5348	0.6990	208.2896	1.0361	3.6604	1448.6003	1.0000
0.4962	0.7147	240.1615	0.8237	3.3623	267.5444	1.0000
0.7822	1.6271	150.3815	1.3607	4.3661	220.4099	1.0000
0.8318	1.0450	267.9933	0.5324	0.6566	241.0593	1.0000
1.4415	1.9039	211.4319	0.8299	1.1702	268.8911	1.0000
1.5381	2.0976	477.6296	0.1844	0.2447	188.0891	1.0000
1.3213	1.5703	240.1615	0.0639	0.1229	1253.3288	1.0000
1.5974	2.0463	397.2765	1.3386	1.8669	698.0395	1.0000
1.5222	2.0784	724.9735	2.0845	2.6366	548.5558	1.0000
1.6021	2.0157	174.6221	1.1890	5.7283	150.3815	1.0000
1.4729	1.9550	389.6452	1.3624	2.5687	912.1648	1.0000
0.8616	1.1124	304.3542	1.7290	8.3234	679.6346	1.0000
1.3179	1.5200	260.3620	1.8980	2.2989	550.3514	1.0000
1.6935	2.1468	356.4266	1.7343	6.4384	414.7836	1.0000
1.8834	2.5709	179.5600	2.0014	2.7998	513.5416	1.0000
1.5343	1.8325	261.7087	0.7964	1.1297	156.6661	1.0000
1.3343	1.8422	703.8752	1.7761	2.5022	622.1754	1.0000
1.3743	1.9357	220.8588	1.1947	5.0021	237.4681	1.0000
1.3837	1.8295	610.5040	1.2180	5.1669	174.6221	1.0000
0.8994	1.2411	171.4798	1.0969	1.5338	379.3205	1.0000
1.1498	1.5135	156.6661	1.0273	5.2927	451.1445	1.0000
1.7990	2.1964	239.7126	0.7942	6.7642	693.1016	1.0000
2.0678	2.8874	383.3606	0.7744	4.2895	251.3840	1.0000
1.5797	2.1746	488.8521	0.7376	1.1749	356.4266	1.0000
1.5339	2.4593	360.4667	0.6549	0.9527	469.1005	1.0000
1.4012	1.8105	302.5586	0.8051	2.4277	262.1576	1.0000
1.4132	1.9004	377.5249	0.9783	1.4629	216.3698	1.0000
1.4844	1.9173	316.0256	1.0107	1.3808	433.1885	1.0000
1.6444	2.1202	362.7112	1.1557	1.9750	459.6736	1.0000
1.8420	2.2382	207.8407	1.0230	1.3176	604.2194	1.0000
1.5326	2.4408	426.4550	1.5375	9.8604	472.6917	1.0000
2.0479	2.4336	389.1963	1.2014	1.8479	628.0111	1.0000
1.7486	3.3251	700.7329	0.8770	1.4075	689.9593	1.0000
1.8105	2.4340	288.6427	0.8945	1.3330	391.8897	1.0000
1.8974	3.2442	439.0242	1.3485	7.0995	632.0512	1.0000
1.8385	2.7970	328.1459	0.7128	1.1384	206.4940	1.0000
1.2545	1.5273	733.9515	0.7243	1.1707	706.5686	1.0000
1.7582	2.3008	529.2531	1.3444	6.8194	235.6725	1.0000
1.4644	2.3040	540.9245	1.0042	4.6196	592.0991	1.0000
1.2994	1.6998	392.3386	0.7558	1.0504	762.6811	1.0000
1.1822	1.7676	463.2648	1.1034	1.6165	770.7613	1.0000
2.1384	2.9494	349.2442	0.8288	2.3261	227.5923	1.0000
1.6197	2.1615	284.1537	1.1403	3.5760	289.5405	1.0000
1.6087	2.2746	426.9039	0.9190	1.4813	422.4149	1.0000
0.5454	1.0450	150.8304	0.6636	7.9309	195.7204	1.0000
1.4777	1.9043	302.5586	0.6905	4.3604	570.1030	1.0000
1.5049	2.2882	448.9000	0.6579	1.0816	554.3915	1.0000
1.9445	2.4047	566.5118	0.8482	4.3236	524.3152	1.0000
0.7235	0.9286	235.2236	0.5015	0.8925	1051.3238	1.0000
1.2649	0.9719	302.1097	0.4980	3.5638	478.0785	1.0000
0.7594	0.9987	273.8290	0.5028	0.8720	793.6552	1.0000
1.2193	1.4847	728.5647	0.5978	1.1015	691.7549	1.0000
0.7241	0.8396	796.7975	0.5435	4.1239	348.3464	1.0000
0.7503	1.0337	343.8574	0.4901	0.8225	588.5079	1.0000
1.7154	2.4338	456.5313	0.5001	4.1679	614.9930	1.0000
1.1161	1.5616	672.9011	0.5618	1.0061	687.2659	1.0000
0.7197	0.8969	562.0228	0.9204	1.4387	167.8886	1.0000
1.0245	1.6118	1105.6407	0.8672	4.0528	666.6165	1.0000
1.0668	1.6153	496.4834	0.7670	1.0607	158.0128	1.0000
1.1031	1.2435	600.6282	0.8529	1.3826	453.3890	1.0000
1.4743	1.7315	583.5700	1.1452	1.7777	344.3063	1.0000
1.0979	1.5581	879.8440	0.6225	2.9886	329.9415	1.0000
1.4373	2.1053	592.5480	1.8591	2.7093	218.1654	1.0000
0.8430	1.3515	175.5199	1.8175	2.5322	554.3915	1.0000
0.5732	0.9628	226.6945	1.3769	3.2174	249.5884	1.0000
0.5197	0.9315	461.9181	1.3834	4.9949	1001.0470	1.0000
0.5717	0.9704	222.2055	1.1970	8.3685	724.0757	1.0000
2.1155	3.3797	432.7396	0.9126	1.2430	162.0529	1.0000
1.2393	1.5790	518.9284	0.8076	1.5355	316.0256	1.0000
2.1781	3.0002	228.0412	1.2106	1.6166	457.4291	1.0000
1.4630	2.3349	773.4547	0.5557	1.2810	404.4589	1.0000
1.3253	2.6337	1421.2174	0.3632	1.0710	205.1473	1.0000
1.0286	1.5288	865.4792	0.4306	0.9313	279.2158	1.0000
0.9277	1.4217	320.9635	0.6767	1.1497	316.4745	1.0000
0.9637	1.3555	412.0902	1.6600	6.0089	394.1342	1.0000
1.3846	1.9265	186.2935	1.6902	6.1273	475.8340	1.0000
1.1042	1.9187	199.3116	1.1025	4.7627	380.2183	1.0000
1.6642	1.9849	490.6477	1.3738	1.8092	673.7989	1.0000
1.7360	2.1637	378.4227	0.8094	1.2227	176.4177	1.0000
1.7235	2.4139	627.5622	1.4686	6.4941	285.0515	1.0000
1.2314	1.8665	389.6452	1.0096	1.3181	356.8755	1.0000
0.9820	1.3696	205.5962	0.3377	0.6912	277.8691	1.0000
1.7837	2.3936	244.6505	0.3328	0.8344	1219.2124	1.0000
1.6073	2.0403	807.5711	0.6261	2.8053	162.9507	1.0000
1.3299	1.7051	294.0295	0.4749	1.6543	424.2105	1.0000
2.0310	3.2776	552.1470	0.3805	2.9218	194.8226	1.0000
2.2363	2.7944	438.1264	0.4689	1.0474	390.5430	1.0000
1.5106	2.9508	698.9373	0.5302	3.7048	601.9749	1.0000
1.4111	2.0290	375.2804	0.3828	0.6575	220.4099	1.0000
1.7793	3.6816	196.6182	0.4618	0.8049	947.6279	1.0000
1.4874	2.0614	375.2804	0.4554	0.7177	983.0910	1.0000
1.9973	3.0642	729.9114	0.4905	0.7466	318.7190	1.0000
1.4075	1.9221	636.9891	0.4283	0.6905	569.2052	1.0000
1.2714	1.9390	338.9195	0.6164	1.0626	669.7588	1.0000
0.6902	0.8602	452.0423	0.6000	6.2278	1015.4118	1.0000
0.9605	1.2473	326.3503	0.6963	5.5272	1292.8320	1.0000
1.2239	1.6650	522.9685	0.6660	4.6245	1211.5811	1.0000
1.1073	1.4110	414.3347	0.5824	2.8399	662.5764	1.0000
1.7605	2.1353	344.7552	0.6793	1.1333	1022.5942	1.0000
1.4051	2.5380	607.3617	1.1634	3.9835	406.7034	1.0000
1.4754	2.7677	591.6502	0.9118	1.5208	1083.1957	1.0000
1.8589	2.9567	686.8170	1.3205	2.0157	672.0033	1.0000
1.7958	2.4522	340.7151	0.6809	1.9286	246.4461	1.0000
1.1174	1.5525	180.9067	0.8071	2.0699	550.8003	1.0000
1.7773	2.6144	484.3631	0.9651	1.9279	606.0150	1.0000
2.2036	3.1919	282.8070	0.6446	1.3322	398.6232	1.0000
1.3932	2.2469	402.6633	0.6241	1.5110	560.2272	1.0000
1.4121	1.8594	355.0799	1.0287	2.1847	426.9039	1.0000
0.8990	1.2552	277.4202	0.9097	1.2821	535.9866	1.0000
0.6154	0.9320	171.9287	1.0791	4.2123	541.3734	1.0000
0.9384	1.1315	567.4096	0.7743	1.1584	781.0860	1.0000
1.3001	1.4984	424.6594	1.5485	2.3214	483.4653	1.0000
1.1151	1.4833	522.5196	1.3845	3.7820	153.0749	1.0000
2.0263	3.7535	395.0320	1.2629	1.6765	290.8872	1.0000
0.7044	1.0638	154.4216	0.8665	1.2607	564.2673	1.0000
0.3885	0.7144	250.0373	0.6643	1.0497	254.0774	1.0000
0.4257	0.6921	218.1654	0.7096	1.1642	579.5299	1.0000
2.0088	3.4420	407.6012	1.0029	1.5361	336.2261	1.0000
2.1429	3.0791	452.9401	1.0969	1.2449	476.7318	1.0000
1.1665	1.7908	1203.0520	1.2682	3.6482	351.4887	1.0000
0.8580	0.9538	191.6803	0.5930	3.9120	214.1253	1.0000
0.8746	1.1478	216.8187	0.3857	0.8261	456.9802	1.0000
1.4994	2.6053	770.7613	0.4776	1.2900	364.5068	1.0000
0.8200	1.4340	275.6246	0.3758	0.5383	336.6750	1.0000
0.8331	1.0986	473.1406	0.5065	0.6820	257.6686	1.0000
1.1128	2.0436	545.4135	0.2531	0.3339	290.8872	1.0000
1.1530	2.5570	951.6680	2.1641	13.0487	210.0852	1.0000
1.3697	2.7790	869.5193	1.0021	1.7142	253.1796	1.0000
1.6016	3.1014	650.0072	1.9222	2.1940	390.9919	1.0000
1.7145	2.5066	172.3776	1.7480	2.2821	491.5455	1.0000
1.1426	1.5824	564.2673	1.8236	3.1631	274.7268	1.0000
1.6281	2.1347	920.6939	1.6033	6.3409	561.1250	1.0000
1.2161	1.7156	230.7346	1.5586	2.1542	525.2130	1.0000
2.0972	3.0061	229.8368	1.5926	2.3427	487.5054	1.0000
0.7986	1.0924	297.6207	0.8803	1.4752	505.0125	1.0000
1.1965	2.2951	577.7343	1.2278	7.7370	737.9916	1.0000
1.5165	2.1582	575.4898	1.4059	2.6273	528.3553	1.0000
1.2189	1.8984	391.8897	1.1759	9.3277	1165.3444	1.0000
1.3889	2.0818	417.9259	1.5372	6.9611	540.9245	1.0000
1.8270	3.4225	337.1239	0.9046	1.6957	167.4397	1.0000
2.0845	3.7520	355.5288	1.4385	2.0292	623.0732	1.0000
1.1346	2.7145	224.8989	1.0542	9.0089	1325.1528	1.0000
1.1025	1.6212	452.0423	1.4136	4.2145	276.0735	1.0000
1.6456	2.3563	499.6257	1.5062	7.9199	499.6257	1.0000
1.9808	3.3722	846.1765	0.4759	1.6406	261.7087	1.0000
1.7532	2.1209	608.2595	0.5502	1.6760	164.7463	1.0000
1.5282	2.1382	381.5650	1.3319	10.3136	759.9877	1.0000
1.4782	2.4701	217.7165	0.7562	1.4713	752.3564	1.0000
2.5799	4.3172	417.9259	1.1251	2.0159	904.9824	1.0000
1.6261	2.3129	372.1381	0.7007	1.0885	189.8847	1.0000
1.4990	2.2528	181.3556	1.8112	3.0072	225.3478	1.0000
1.7383	2.4370	312.4344	0.8611	2.8022	151.7282	1.0000
0.8840	1.1323	256.7708	0.7802	3.0984	410.2946	1.0000
0.9739	1.2941	732.1559	1.2967	1.8460	671.5544	1.0000
1.7041	2.4331	452.9401	0.2563	0.4826	176.8666	1.0000
1.3774	1.8161	549.9025	0.3749	0.7016	153.5238	1.0000
0.9125	1.3536	781.0860	0.3954	0.7543	529.7020	1.0000
1.0956	1.8745	642.8248	0.7689	2.2326	285.9493	1.0000
1.1182	1.8306	338.4706	1.6228	10.7200	879.8440	1.0000
1.5651	2.0763	275.1757	1.6706	2.0548	616.7886	1.0000
2.1534	3.3074	575.9387	0.5139	0.6737	172.8265	1.0000
0.4648	0.7241	502.7680	1.9967	2.7476	313.3322	1.0000
0.5745	0.9780	236.1214	1.8896	2.6137	393.2364	1.0000
0.3514	0.7519	263.5043	1.3750	2.0303	451.5934	1.0000
0.3704	0.6383	209.6363	1.0789	1.6248	666.1676	1.0000
0.6378	1.0586	277.4202	1.1247	1.4027	505.0125	1.0000
0.5408	0.9796	195.7204	1.3814	1.8088	691.7549	1.0000
1.2143	1.4759	482.5675	0.4042	0.4646	237.0192	1.0000
1.5360	2.2705	524.3152	1.0474	1.5320	1071.9732	1.0000
1.5953	2.3158	590.7524	1.1916	1.6141	693.9994	1.0000
1.4328	2.2276	455.1846	1.0846	2.3249	679.1857	1.0000
1.5873	2.3443	548.1069	1.0494	4.5994	985.3355	1.0000
2.1765	3.0905	461.9181	1.7173	2.3184	561.5739	1.0000
1.5527	2.4779	499.6257	1.8155	2.2805	523.8663	1.0000
0.7369	1.1039	377.0760	0.5713	0.6990	304.3542	1.0000
0.8272	0.9403	289.9894	0.9948	4.8380	312.8833	1.0000
1.4477	1.9225	589.8546	0.3313	0.5691	193.0270	1.0000
1.4034	1.7738	520.2751	0.2773	0.6440	182.2534	1.0000
1.5972	1.8794	388.2985	0.5515	1.1903	159.8084	1.0000
1.5831	2.0355	519.3773	0.4940	1.3364	332.1860	1.0000
1.0676	1.5161	478.5274	1.4288	1.7759	572.3475	1.0000
1.0725	1.5462	232.5302	1.3160	3.7634	469.5494	1.0000
0.7060	0.9312	353.2843	1.5715	2.0260	573.6942	1.0000
0.5594	0.7372	296.2740	1.6091	3.2504	263.5043	1.0000
1.0492	1.1419	183.1512	1.0585	1.1591	484.3631	1.0000
0.5023	0.6676	261.2598	0.7555	1.1010	836.7496	1.0000
1.9360	2.4776	440.3709	0.7388	0.9909	412.0902	1.0000
1.0853	1.2627	692.2038	0.5972	0.9230	294.0295	1.0000
1.6223	1.9740	483.0164	1.5278	9.0903	891.9643	1.0000
1.4596	1.9287	339.8173	1.2752	2.5615	243.3038	1.0000
1.2381	1.5552	245.9972	1.3588	5.5641	451.1445	1.0000
0.6579	0.9332	1475.9832	1.8544	2.5279	509.0526	1.0000
1.9497	2.6118	647.7627	1.0797	5.8142	273.3801	1.0000
0.4935	0.7508	157.5639	0.5756	0.7981	195.2715	1.0000
1.4314	1.9064	179.1111	0.9550	1.7258	238.3659	1.0000
0.6949	0.8086	261.7087	1.1473	6.9630	172.3776	1.0000
1.1905	1.4590	751.4586	0.8151	1.1427	838.9941	1.0000
0.9794	1.2438	447.1044	0.5967	0.8603	190.3336	1.0000
0.3940	0.5129	192.1292	0.5886	0.8687	277.4202	1.0000
2.0297	2.3610	401.7655	0.7727	3.6169	523.8663	1.0000
0.8289	1.0427	323.2080	0.8673	1.1236	466.8560	1.0000
0.9337	1.3016	237.9170	1.4084	1.8788	561.1250	1.0000
1.9802	2.9551	670.2077	1.3147	2.6587	260.3620	1.0000
1.3736	1.5770	531.4976	0.8609	1.3821	190.7825	1.0000
0.8862	1.0619	200.2094	1.4615	4.3166	352.8354	1.0000
0.7066	0.8903	452.4912	0.8805	1.3347	203.3517	1.0000
1.6471	2.1132	226.6945	1.7600	6.4407	160.2573	1.0000
0.9508	1.3686	342.0618	0.6840	1.0087	349.2442	1.0000
1.8507	2.5556	561.5739	1.3798	5.4184	433.1885	1.0000
0.2182	0.4444	189.4358	0.9395	1.3206	544.5157	1.0000
0.3685	0.4810	329.0437	1.3200	1.9921	840.7897	1.0000
1.6370	2.0535	346.1019	1.3216	6.0583	681.8791	1.0000
2.5506	3.2841	320.5146	1.5676	2.1754	285.5004	1.0000
2.6464	3.2168	643.7226	1.6266	8.4592	278.7669	1.0000
10.1104	12.2331	386.0540	1.2681	7.7298	569.2052	1.0000
1.1060	1.6861	222.6544	1.2312	1.8900	643.2737	1.0000
0.8229	1.0814	192.1292	0.8996	1.4852	263.9532	1.0000
0.8557	0.9355	160.2573	1.4750	2.1036	799.4909	1.0000
0.6044	1.0181	430.9440	1.1466	4.8108	1171.6290	1.0000
1.8542	2.9194	374.8315	0.6576	1.2430	366.7513	1.0000
1.5042	2.0444	343.4085	1.1600	1.8034	653.1495	1.0000
1.6776	1.7336	224.4500	0.8061	1.5562	1370.4917	1.0000
1.3038	1.3844	246.4461	1.2341	2.4106	244.2016	1.0000
0.8483	1.2199	366.7513	0.8219	1.1425	205.5962	1.0000
1.6091	1.8138	519.3773	0.7389	1.0540	685.4703	1.0000
1.9006	2.5829	507.7059	0.9773	1.3442	247.3439	1.0000
1.8301	2.3158	384.7073	1.0296	1.4728	660.7808	1.0000
1.8033	1.9478	408.0501	1.0302	1.5190	278.7669	1.0000
1.6781	2.9655	828.2205	1.1690	6.4547	173.7243	1.0000
1.0010	1.5430	430.0462	1.5723	6.4115	255.4241	1.0000
1.7936	3.1716	550.3514	1.0788	1.7316	348.3464	1.0000
1.9156	2.7696	210.0852	1.6510	7.5065	541.3734	1.0000
1.4808	2.0363	660.7808	1.0694	3.4374	166.0930	1.0000
2.0155	2.4157	395.4809	0.8203	1.1139	209.1874	1.0000
2.1476	2.9240	451.5934	1.3180	1.5790	576.8365	1.0000
2.2270	2.8569	483.0164	0.8802	1.4616	907.6758	1.0000
2.6866	3.1993	334.8794	0.9748	8.5913	884.3330	1.0000
1.2472	2.0571	500.9724	1.2826	6.4783	525.6619	1.0000
1.9141	3.0016	372.5870	1.0985	1.5661	680.5324	1.0000
1.4524	2.3977	465.0604	1.4920	5.2461	561.5739	1.0000
1.4402	2.5971	984.8866	1.3674	8.9629	1313.9303	1.0000
1.6266	2.7864	319.1679	1.1855	1.9074	1215.6212	1.0000
1.9325	3.2903	333.5327	0.5384	0.7212	158.9106	1.0000
1.0815	1.9631	168.7864	0.7420	0.8732	176.8666	1.0000
1.2750	2.1091	234.7747	0.7485	0.9881	689.0615	1.0000
1.2220	2.5646	691.3060	0.7568	1.0159	411.6413	1.0000
1.3940	2.7177	327.2481	0.7577	1.0396	171.9287	1.0000
1.7576	3.0318	168.3375	0.8106	1.3838	272.0334	1.0000
1.9493	3.0450	203.8006	1.3263	7.5211	902.7379	1.0000
0.9914	1.0959	636.9891	1.5418	2.0270	630.2556	1.0000
1.8231	2.2676	333.0838	1.7313	2.6745	210.0852	1.0000
0.6780	0.9762	194.3737	0.9977	1.9900	321.4124	1.0000
0.5287	0.8225	826.4249	1.2063	1.9969	470.4472	1.0000
0.8431	1.1263	200.6583	1.0883	1.8588	449.7978	1.0000
1.0376	1.4575	426.0061	1.3603	2.3432	578.6321	1.0000
0.6748	1.0326	180.0089	2.0583	2.9863	379.7694	1.0000
1.6152	2.1418	524.7641	1.4552	1.7235	375.2804	1.0000
1.9494	2.2491	456.9802	1.9697	3.4643	452.4912	1.0000
1.1630	1.5532	582.2233	1.5908	5.9503	184.0490	1.0000
1.6732	2.6066	589.8546	1.5453	2.9679	190.3336	1.0000
1.8149	2.6969	381.1161	2.2040	3.1288	450.2467	1.0000
1.8660	2.0869	349.2442	1.5811	2.3391	499.6257	1.0000
1.2087	1.7637	1294.6276	0.9685	1.6186	366.3024	1.0000
1.2806	1.8871	853.8078	1.1986	1.5379	660.7808	1.0000
1.1939	1.9056	228.0412	1.4933	7.4249	500.9724	1.0000
1.7044	2.1235	383.8095	0.8073	1.2962	668.4121	1.0000
1.9412	2.3183	443.0643	0.8598	1.0979	284.1537	1.0000
2.1951	3.0831	373.9337	0.8071	1.1353	189.8847	1.0000
2.1515	2.9478	334.4305	0.8057	1.3290	154.8705	1.0000
1.5121	1.9797	232.0813	0.7747	1.5254	320.5146	1.0000
1.7040	2.2899	441.2687	0.6855	0.9971	192.1292	1.0000
2.6784	3.3220	275.6246	1.0412	1.6623	935.0587	1.0000
1.8073	2.2026	454.2868	0.6878	0.9987	205.1473	1.0000
2.1081	2.4995	396.8276	1.2381	1.9863	685.4703	1.0000
1.6362	2.1302	286.8471	0.8495	1.1687	334.4305	1.0000
1.3081	1.5204	288.1938	0.9636	1.2352	561.5739	1.0000
2.6380	3.5684	153.5238	0.6319	1.1092	162.9507	1.0000
4.5697	5.7974	418.3748	0.6068	0.8623	182.2534	1.0000
2.1181	2.4319	394.1342	1.1160	1.5532	302.5586	1.0000
1.9464	2.3599	415.6814	1.9458	5.4981	223.5522	1.0000
1.9024	2.4675	540.4756	0.9995	1.3866	381.5650	1.0000
1.5849	1.9293	299.4163	1.4344	5.6941	432.2907	1.0000
2.2695	2.8395	355.5288	1.0251	1.4616	417.9259	1.0000
2.1557	2.5970	498.2790	0.9963	7.0662	166.0930	1.0000
1.6562	2.6289	230.7346	1.2773	2.4536	1143.7972	1.0000
1.7729	2.0964	379.7694	1.2983	1.9894	345.6530	1.0000
1.7788	1.9194	348.3464	1.0584	4.6499	309.2921	1.0000
2.1226	3.0940	675.1456	1.0435	5.3965	364.5068	1.0000
1.8091	2.0190	409.8457	0.6773	1.3648	190.3336	1.0000
1.1066	1.7303	203.8006	1.0942	1.4742	431.8418	1.0000
1.8275	2.2007	378.4227	0.7119	1.1093	594.7925	1.0000
1.7850	2.5026	461.0203	0.9287	4.3534	1200.3586	1.0000
13.0603	17.9448	535.5377	0.7331	1.0014	426.9039	1.0000
1.0631	1.3755	171.9287	0.5473	0.6763	270.2378	1.0000
0.7195	0.9204	165.1952	0.7079	1.0342	338.9195	1.0000
			0.5485	0.7618	474.4873	1.0000
			1.4384	1.7124	324.5547	1.0000
			0.9759	6.8291	724.0757	1.0000
			0.8433	1.2815	190.7825	1.0000
			1.1656	3.5147	195.2715	1.0000
			1.1832	1.7040	436.7797	1.0000
			1.2953	1.5828	371.6892	1.0000
			0.7283	1.0270	176.4177	1.0000
			1.2054	1.7236	479.8741	1.0000
			0.7945	1.2386	1058.9551	1.0000
			1.4093	1.8079	169.2353	1.0000
			0.8343	1.2011	220.4099	1.0000
			0.6638	2.4648	257.2197	1.0000
			0.7955	3.0176	535.5377	1.0000
			0.7613	2.7603	222.2055	1.0000
			1.2410	3.5973	518.0306	1.0000
			0.6727	2.7206	364.9557	1.0000
			0.7232	4.5906	273.8290	1.0000
			1.0841	3.4452	406.2545	1.0000
			0.9588	1.7934	460.1225	1.0000
			1.0982	4.7216	252.7307	1.0000
			1.1204	1.9087	443.9621	1.0000
			0.9914	8.9553	266.6466	1.0000
			1.8846	9.7517	626.2155	1.0000
			1.1258	1.6960	378.8716	1.0000
			1.3411	3.7478	707.9153	1.0000
			1.7457	8.6331	507.7059	1.0000
			0.9850	1.2773	266.6466	1.0000
			1.2758	6.3813	352.8354	1.0000
			0.7822	1.4700	267.9933	1.0000
			0.8794	1.5352	890.6176	1.0000
			1.9001	7.2126	338.9195	1.0000
			1.2719	6.8584	258.1175	1.0000
			0.7540	2.1815	219.5121	1.0000
			1.0261	1.5297	470.4472	1.0000
			0.9667	1.4732	596.5881	1.0000
			0.8206	1.0968	869.5193	1.0000
			1.3308	1.9426	463.7137	1.0000
			1.6047	2.2899	543.6179	1.0000
			1.3295	2.1150	643.2737	1.0000
			1.9049	12.0384	271.5845	1.0000
			1.2106	4.4073	298.5185	1.0000
			1.5314	2.6208	539.1289	1.0000
			1.4446	1.9713	339.3684	1.0000
			1.5871	7.2094	256.3219	1.0000
			1.1797	6.7586	663.4742	1.0000
			0.9615	2.7052	1363.3093	1.0000
			1.0205	5.2082	582.6722	1.0000
			1.4401	2.1143	334.4305	1.0000
			0.9958	1.7188	430.4951	1.0000
			1.3539	6.2427	279.2158	1.0000
			1.1311	1.5113	588.5079	1.0000
			1.1916	3.8349	529.2531	1.0000
			0.6283	0.9482	223.1033	1.0000
			1.0265	6.7814	937.3032	1.0000
			0.8092	1.5138	720.0356	1.0000
			1.7772	3.3565	441.7176	1.0000
			1.0455	1.8499	360.4667	1.0000
			1.2598	2.4345	399.5210	1.0000
			0.6885	1.0266	388.2985	1.0000
			1.1660	1.4233	460.5714	1.0000
			1.0401	1.4012	791.8596	1.0000
			0.9192	5.1472	152.1771	1.0000
			1.0665	7.2130	243.3038	1.0000
			1.3068	2.5103	543.6179	1.0000
			1.5457	5.1233	313.3322	1.0000
			1.1429	2.2130	219.5121	1.0000
			1.0027	7.6402	549.9025	1.0000
			1.0251	9.0301	619.0331	1.0000
			1.3083	9.1207	333.0838	1.0000
			0.9580	1.3495	197.0671	1.0000
			1.8001	9.8208	366.3024	1.0000
			0.9461	1.2148	311.9855	1.0000
			1.2334	7.2806	598.8326	1.0000
			1.4092	2.0700	588.5079	1.0000
			0.9249	1.3529	593.8947	1.0000
			0.8720	1.2839	232.0813	1.0000
			1.1002	1.6761	790.0640	1.0000
			0.8124	0.9990	434.0863	1.0000
			1.0777	1.2542	613.1974	1.0000
			1.2916	6.6243	535.0888	1.0000
			1.4238	5.6932	208.7385	1.0000
			1.0314	3.9622	727.6669	1.0000
			0.1252	0.2072	566.9607	1.0000
			0.1135	0.2061	1259.1645	1.0000
			0.5973	1.0498	347.8975	1.0000
			0.6481	1.4096	273.8290	1.0000
			0.5571	0.8107	197.9649	1.0000
			1.4632	7.5599	761.7833	1.0000
			1.5331	1.9755	537.3333	1.0000
			1.3845	1.8189	600.1793	1.0000
			1.2954	7.3476	1183.3004	1.0000
			1.5344	1.9620	542.7201	1.0000
			1.0040	1.4402	669.7588	1.0000
			1.9062	2.4460	333.0838	1.0000
			1.4175	6.6240	445.3088	1.0000
			1.3189	10.6022	877.1506	1.0000
			1.4335	3.7484	352.3865	1.0000
			0.8807	2.2385	211.4319	1.0000
			1.2113	7.0882	457.4291	1.0000
			1.2086	5.0706	339.3684	1.0000
			0.7783	1.6102	171.4798	1.0000
			1.6979	3.3848	292.2339	1.0000
			0.9052	1.8992	330.8393	1.0000
			0.6881	1.1023	248.2417	1.0000
			0.7947	1.3633	226.2456	1.0000
			0.8197	1.5107	258.1175	1.0000
			0.9797	1.4538	199.7605	1.0000
			2.0037	2.5515	371.6892	1.0000
			1.2243	6.1102	626.6644	1.0000
			1.2566	8.7776	1041.8969	1.0000
			1.3215	2.9917	160.2573	1.0000
			1.8595	10.4723	176.4177	1.0000
			0.9826	1.3798	277.8691	1.0000
			1.4255	2.0766	436.3308	1.0000
			1.4399	6.8606	241.0593	1.0000
			1.4645	2.0192	354.6310	1.0000
			2.0154	13.1321	390.5430	1.0000
			1.5392	2.3567	762.6811	1.0000
			1.1367	1.8123	167.4397	1.0000
			1.4720	2.2732	511.7460	1.0000
			1.0973	1.6315	299.8652	1.0000
			1.7003	2.2774	472.6917	1.0000
			1.3805	7.6913	556.1871	1.0000
			1.3601	8.4503	541.8223	1.0000
			1.1374	4.4323	587.6101	1.0000
			1.2405	6.8479	303.9053	1.0000
			2.0801	10.2801	700.7329	1.0000
			1.5835	2.1369	542.2712	1.0000
			1.3835	6.9445	447.1044	1.0000
			5.8830	5.0076	488.8521	1.0000
			0.6414	1.2329	536.8844	1.0000
			0.7131	0.8033	213.6764	1.0000
			1.5420	2.5189	180.9067	1.0000
			1.0504	5.8113	707.0175	1.0000
			1.4246	1.8468	464.6115	1.0000
			1.0036	6.6318	680.0835	1.0000
			1.8833	5.7911	263.9532	1.0000
			1.3874	8.5469	451.5934	1.0000
			0.9557	1.4846	415.2325	1.0000
			0.7076	1.9311	404.4589	1.0000
			0.7133	1.4379	185.3957	1.0000
			0.7618	1.2311	673.3500	1.0000
			0.7131	1.6607	165.1952	1.0000
			0.6324	1.4130	662.5764	1.0000
			1.2430	4.2995	337.1239	1.0000
			0.8572	1.5835	430.0462	1.0000
			0.8213	1.3687	1383.9587	1.0000
			1.1072	7.0718	484.8120	1.0000
			1.3780	4.8856	285.5004	1.0000
			1.2166	5.7107	439.9220	1.0000
			1.2588	3.0874	305.2520	1.0000
			0.9576	1.1817	526.1108	1.0000
			1.3933	2.1260	399.9699	1.0000
			1.1343	3.4479	529.2531	1.0000
			0.9801	6.7240	799.4909	1.0000
			0.8790	1.0968	468.6516	1.0000
			1.3369	2.0348	441.2687	1.0000
			1.2268	1.9158	503.2169	1.0000
			0.8813	1.2349	439.0242	1.0000
			0.9036	1.3774	571.4497	1.0000
			0.9323	3.0878	283.2559	1.0000
			1.3528	4.1683	288.1938	1.0000
			1.0935	5.7465	343.4085	1.0000
			1.3260	2.2384	383.8095	1.0000
			1.1647	6.8985	604.2194	1.0000
			0.7623	1.2497	333.9816	1.0000
			0.9677	4.9982	691.3060	1.0000
			1.1163	4.3029	478.5274	1.0000
			1.0765	4.6349	1107.8852	1.0000
			1.6065	7.5605	283.2559	1.0000
			1.3457	5.6037	482.5675	1.0000
			0.8086	1.2430	260.8109	1.0000
			1.3906	6.1002	572.7964	1.0000
			0.8995	1.3447	975.0108	1.0000
			1.0437	1.3840	560.2272	1.0000
			1.2499	1.9842	174.1732	1.0000
			1.2793	1.8895	541.8223	1.0000
			1.2185	9.4612	1081.4001	1.0000
			1.1939	5.8301	433.1885	1.0000
			0.8318	1.5448	197.5160	1.0000
			1.1735	1.7034	579.0810	1.0000
			0.7011	0.9720	380.6672	1.0000
			1.0436	5.1856	935.9565	1.0000
			0.7502	1.0651	1072.8710	1.0000
			0.7069	2.8051	170.5820	1.0000
			0.7305	1.0702	344.7552	1.0000
			1.3614	1.9151	583.5700	1.0000
			1.2122	5.3752	897.8000	1.0000
			1.1365	7.7654	801.2865	1.0000
			0.7421	1.7491	270.6867	1.0000
			0.9609	1.6804	865.4792	1.0000
			1.0609	3.5633	334.8794	1.0000
			0.9068	2.3533	203.3517	1.0000
			1.0284	1.3809	847.0743	1.0000
			0.6360	0.8786	194.3737	1.0000
			0.9796	1.4353	405.3567	1.0000
			0.6101	0.9125	505.4614	1.0000
			1.4715	2.0306	546.7602	1.0000
			0.8043	1.4407	200.2094	1.0000
			0.6980	0.9649	219.5121	1.0000
			0.8326	1.2887	513.0927	1.0000
			1.1995	1.5949	878.0484	1.0000
			1.3097	2.1844	302.1097	1.0000
			1.3162	8.8471	586.2634	1.0000
			1.0542	2.5941	513.0927	1.0000
			1.1817	5.8679	656.7407	1.0000
			1.0762	3.9104	504.5636	1.0000
			0.4275	0.6460	208.2896	1.0000
			1.1078	1.4511	485.7098	1.0000
			0.8698	1.1760	859.6435	1.0000
			1.0992	8.6026	1020.3497	1.0000
			1.7377	4.7187	234.7747	1.0000
			1.4779	2.1767	557.5338	1.0000
			1.8117	1.8887	390.9919	1.0000
			1.6069	2.2246	394.1342	1.0000
			1.8633	2.2945	431.3929	1.0000
			1.2178	4.7265	377.5249	1.0000
			0.9275	1.3854	208.2896	1.0000
			1.0025	2.2706	388.2985	1.0000
			1.4330	6.4826	868.6215	1.0000
			1.3582	1.9372	376.6271	1.0000
			1.1770	1.7477	597.4859	1.0000
			0.5437	0.7281	240.1615	1.0000
			0.6560	1.0159	155.3194	1.0000
			0.6639	0.9749	436.7797	1.0000
			1.0531	4.6932	1070.6265	1.0000
			1.3125	1.8193	962.4416	1.0000
			0.9120	1.3002	653.5984	1.0000
			1.2141	1.5065	838.0963	1.0000
			1.3872	3.6507	254.0774	1.0000
			1.8407	2.7358	530.1509	1.0000
			1.8741	13.3566	778.8415	1.0000
			1.1783	1.9306	694.4483	1.0000
			1.7230	10.3025	662.5764	1.0000
			1.5836	2.0520	459.6736	1.0000
			1.0260	1.4150	963.7883	1.0000
			1.1210	4.2229	178.6622	1.0000
			0.9549	1.4643	294.4784	1.0000
			0.7663	1.1246	243.7527	1.0000
			2.1675	3.9573	232.0813	1.0000
			2.2039	5.1470	213.6764	1.0000
			2.3693	4.3800	224.8989	1.0000
			1.4731	8.9881	344.3063	1.0000
			1.7538	9.4698	529.7020	1.0000
			1.0443	3.1512	582.6722	1.0000
			0.9546	1.4623	465.9582	1.0000
			0.9694	1.2053	165.1952	1.0000
			0.8494	1.1036	299.8652	1.0000
			1.4046	6.3634	691.7549	1.0000
			1.0475	5.8790	680.9813	1.0000
			0.9156	1.4096	286.8471	1.0000
			1.3150	4.2669	282.8070	1.0000
			0.9035	1.2959	562.4717	1.0000
			1.2580	3.4284	823.7315	1.0000
			1.4021	6.0866	550.3514	1.0000
			1.3863	5.9068	646.8649	1.0000
			1.3418	1.7001	700.2840	1.0000
			1.5018	2.0774	641.0292	1.0000
			1.1792	1.5447	737.9916	1.0000
			0.8064	1.2266	520.7240	1.0000
			0.5396	0.8096	157.1150	1.0000
			1.0795	1.4603	923.3873	1.0000
			0.6950	0.8737	312.4344	1.0000
			0.8431	3.1710	261.7087	1.0000
			1.0188	1.3739	496.0345	1.0000
			0.6488	1.0145	761.3344	1.0000
			1.1735	2.2965	254.0774	1.0000
			0.8002	1.0679	307.4965	1.0000
			0.4808	0.6502	487.9543	1.0000
			1.3953	1.8675	488.4032	1.0000
			1.2549	6.2220	758.1921	1.0000
			1.1544	1.7213	625.7666	1.0000
			1.1808	1.7450	631.6023	1.0000
			0.4965	0.6248	215.4720	1.0000
			0.3698	0.4867	230.7346	1.0000
			1.6655	2.7520	566.5118	1.0000
			0.5326	0.6812	222.6544	1.0000
			0.5364	0.9086	202.9028	1.0000
			1.1880	5.4862	214.1253	1.0000
			2.3016	2.7203	407.6012	1.0000
			1.5872	1.8847	543.6179	1.0000
			1.0652	1.4694	480.7719	1.0000
			1.6128	7.0109	205.1473	1.0000
			1.2445	6.1092	427.8017	1.0000
			0.9051	1.2635	320.0657	1.0000
			0.5120	0.7978	206.4940	1.0000
			1.6323	9.5839	666.6165	1.0000
			1.0409	1.4098	624.8688	1.0000
			1.1363	1.7260	216.3698	1.0000
			2.3413	7.2164	221.3077	1.0000
			1.7588	5.4043	447.5533	1.0000
			1.3742	10.0639	328.1459	1.0000
			1.7327	5.6059	346.1019	1.0000
			1.1974	5.1295	527.9064	1.0000
			1.0169	4.4337	1027.5321	1.0000
			0.9699	1.1536	493.3411	1.0000
			1.6762	2.3068	567.8585	1.0000
			1.0492	1.2865	495.5856	1.0000
			1.0226	1.2813	308.8432	1.0000
			1.2017	5.0122	299.8652	1.0000
			0.7111	1.1316	235.6725	1.0000
			1.0006	1.6500	568.7563	1.0000
			1.3636	6.4641	876.2528	1.0000
			1.3731	2.7541	392.7875	1.0000
			1.6253	2.5498	583.1211	1.0000
			1.0497	1.4787	461.4692	1.0000
			1.0957	1.6342	951.2191	1.0000
			1.0316	1.4184	822.8337	1.0000
			0.7862	1.0857	1126.2901	1.0000
			1.2339	6.5903	602.8727	1.0000
			1.2498	2.4749	247.3439	1.0000
			0.5504	0.7470	192.1292	1.0000
			0.9243	1.2815	758.6410	1.0000
			0.6872	1.2154	534.6399	1.0000
			0.7150	0.8024	154.8705	1.0000
			0.5436	0.8221	730.8092	1.0000
			0.7641	1.0392	1109.6808	1.0000
			0.8319	1.1371	979.4998	1.0000
			1.5617	6.4072	232.9791	1.0000
			1.1635	1.5297	491.0966	1.0000
			0.8927	1.1218	286.3982	1.0000
			0.9225	1.2612	274.7268	1.0000
			0.6680	4.0228	938.2010	1.0000
			1.3039	1.6962	611.8507	1.0000
			0.8558	1.2272	474.9362	1.0000
			1.2148	1.4544	364.9557	1.0000
			1.2461	2.1179	784.6772	1.0000
			0.9276	1.2996	303.4564	1.0000
			0.4894	0.7478	232.9791	1.0000
			0.7758	1.1936	852.4611	1.0000
			0.7531	1.1735	422.4149	1.0000
			0.6319	1.1217	272.9312	1.0000
			0.9616	1.4088	258.5664	1.0000
			1.6055	7.9372	280.1136	1.0000
			1.3938	7.9026	626.2155	1.0000
			2.0686	5.1453	171.0309	1.0000
			0.7576	1.0584	812.5090	1.0000
			0.6291	1.1088	215.9209	1.0000
			1.1349	4.6002	237.4681	1.0000
			0.8943	1.4648	757.2943	1.0000
			1.2310	1.8324	412.9880	1.0000
			1.2771	1.7313	444.8599	1.0000
			0.9645	2.7520	272.0334	1.0000
			1.2625	3.7262	750.1119	1.0000
			1.3574	7.0960	643.7226	1.0000
			1.1525	5.9574	530.1509	1.0000
			1.3195	2.2376	601.9749	1.0000
			0.7646	1.5239	742.9295	1.0000
			1.3713	7.0297	467.3049	1.0000
			1.0473	6.4434	435.8819	1.0000
			0.9515	1.4453	588.5079	1.0000
			1.2656	4.7131	189.8847	1.0000
			1.1526	4.7099	484.3631	1.0000
			0.9446	4.2075	1002.3937	1.0000
			0.7072	1.6824	271.5845	1.0000
			1.0920	6.4863	644.1715	1.0000
			1.1357	8.0488	468.6516	1.0000
			1.0050	6.3150	329.0437	1.0000
			1.4457	1.8328	526.5597	1.0000
			0.8023	1.1205	507.2570	1.0000
			0.9035	1.8188	214.1253	1.0000
			1.3337	1.6613	689.5104	1.0000
			1.0503	2.2060	508.6037	1.0000
			0.9109	4.1503	487.5054	1.0000
			0.7254	0.9702	387.8496	1.0000
			1.0692	5.0140	1019.9008	1.0000
			1.0388	1.5084	785.1261	1.0000
			0.7305	1.1858	157.5639	1.0000
			0.8037	1.0902	249.5884	1.0000
			1.1774	1.6920	631.6023	1.0000
			0.8555	1.4325	1158.1620	1.0000
			0.9518	6.7079	883.8841	1.0000
			1.4283	1.6831	329.0437	1.0000
			0.8927	1.4147	918.8983	1.0000
			0.9822	5.0488	847.0743	1.0000
			0.8994	1.3507	1128.0857	1.0000
			0.7661	1.2985	389.6452	1.0000
			1.6070	6.8415	636.0913	1.0000
			1.8298	10.8810	232.5302	1.0000
			0.7686	1.2210	368.0980	1.0000
			1.2330	6.7642	606.0150	1.0000
			1.0479	1.5413	377.9738	1.0000
			0.7691	1.1728	754.6009	1.0000
			1.1529	1.5459	180.9067	1.0000
			0.9230	4.2733	375.7293	1.0000
			1.0202	5.4128	1249.7376	1.0000
			0.4566	1.3852	465.5093	1.0000
			0.4401	0.7534	1442.3157	1.0000
			1.3444	2.1390	449.3489	1.0000
			1.3801	2.4146	234.7747	1.0000
			1.2983	2.8140	351.0398	1.0000
			1.1266	1.6442	333.9816	1.0000
			1.0455	8.1830	817.4469	1.0000
			0.9900	3.2148	337.1239	1.0000
			1.3224	7.3040	612.7485	1.0000
			0.7866	1.6115	1052.6705	1.0000
			0.7372	1.7067	802.1843	1.0000
			0.7301	1.4917	935.9565	1.0000
			0.9797	1.8925	786.0239	1.0000
			1.0746	2.6150	237.0192	1.0000
			1.3552	3.7105	341.6129	1.0000
			1.0019	2.1063	159.3595	1.0000
			0.9003	2.0143	720.9334	1.0000
			1.4449	6.0481	585.3656	1.0000
			0.7559	2.6935	349.6931	1.0000
			0.7646	1.4175	198.4138	1.0000
			1.0402	1.9401	358.2222	1.0000
			1.6196	2.3988	381.1161	1.0000
			1.6244	5.1079	183.1512	1.0000
			0.9711	2.4045	273.8290	1.0000
			0.9050	2.3634	175.0710	1.0000
			0.9021	1.1216	400.4188	1.0000
			1.5846	2.7754	188.5380	1.0000
			1.2818	4.6275	311.0877	1.0000
			0.8778	1.4130	282.8070	1.0000
			0.7572	1.6542	189.4358	1.0000
			1.2896	3.8932	401.7655	1.0000
			1.4207	4.4008	684.1236	1.0000
			0.7393	0.9647	511.2971	1.0000
			1.3877	1.8298	536.8844	1.0000
			1.1090	1.7020	465.0604	1.0000
			0.9444	1.3314	713.7510	1.0000
			0.8067	3.4243	772.5569	1.0000
			0.7153	1.0285	362.2623	1.0000
			0.9755	1.4807	344.3063	1.0000
			0.6965	1.0076	191.6803	1.0000
			0.7049	1.3445	510.3993	1.0000
			0.6811	1.0521	401.3166	1.0000
			1.0515	3.3179	1233.1283	1.0000
			1.1712	4.3154	175.0710	1.0000
			1.2301	6.2088	756.8454	1.0000
			1.1919	6.3272	729.4625	1.0000
			0.7931	1.1801	489.3010	1.0000
			0.5562	0.9617	151.2793	1.0000
			0.7957	1.4699	663.9231	1.0000
			0.7487	1.2756	1116.8632	1.0000
			1.1843	1.6360	532.8443	1.0000
			0.9011	1.3052	289.5405	1.0000
			0.8664	3.4836	842.1364	1.0000
			0.6466	2.2376	663.0253	1.0000
			0.4468	0.7603	385.1562	1.0000
			0.4721	0.9374	787.3706	1.0000
			1.4695	2.3086	289.0916	1.0000
			0.7466	2.4251	267.9933	1.0000
			1.4603	5.7907	794.1041	1.0000
			1.0258	3.6194	1062.0974	1.0000
			1.0977	1.6159	722.2801	1.0000
			1.3299	3.8008	214.5742	1.0000
			0.9579	2.8503	993.8646	1.0000
			0.7598	1.9852	238.8148	1.0000
			0.9616	1.1166	448.4511	1.0000
			1.2920	2.1867	223.5522	1.0000
			0.9143	5.3280	239.7126	1.0000
			0.8456	1.3750	527.0086	1.0000
			0.8498	3.1560	226.2456	1.0000
			1.1883	1.8067	434.0863	1.0000
			1.1763	1.4585	575.9387	1.0000
			1.4533	8.4689	205.5962	1.0000
			1.7642	5.5461	258.5664	1.0000
			1.4565	5.2383	301.2119	1.0000
			1.4914	2.2241	320.5146	1.0000
			1.2025	1.6727	164.2974	1.0000
			0.7555	1.8023	632.0512	1.0000
			0.8367	1.9799	548.5558	1.0000
			0.6816	1.0638	151.2793	1.0000
			0.3843	1.0615	164.2974	1.0000
			1.0155	1.3520	197.9649	1.0000
			1.6641	2.3721	241.5082	1.0000
			1.2062	1.5607	698.4884	1.0000
			0.8312	1.3008	279.6647	1.0000
			1.0892	1.1547	412.9880	1.0000
			0.6341	1.1936	154.8705	1.0000
			1.7174	3.8335	442.6154	1.0000
			0.8106	1.1743	241.0593	1.0000
			0.8617	4.5132	929.6719	1.0000
			0.7878	0.8964	433.1885	1.0000
			0.4862	0.6599	160.7062	1.0000
			1.1474	1.5322	647.7627	1.0000
			1.0963	5.0224	309.7410	1.0000
			1.4438	3.0517	210.9830	1.0000
			0.8348	1.1492	595.2414	1.0000
			1.7570	4.0469	215.9209	1.0000
			0.9481	4.9462	750.5608	1.0000
			1.4438	8.1843	755.0498	1.0000
			1.1913	1.6632	670.6566	1.0000
			0.7500	1.1863	152.1771	1.0000
			1.0484	3.7095	339.8173	1.0000
			1.0302	1.6185	586.2634	1.0000
			1.1611	7.4320	925.1829	1.0000
			1.3312	2.3397	510.3993	1.0000
			1.2435	1.8630	685.4703	1.0000
			0.7726	1.1013	249.5884	1.0000
			0.6871	1.4619	170.1331	1.0000
			0.7963	2.6567	432.2907	1.0000
			0.8214	1.0763	377.0760	1.0000
			0.3583	0.6309	171.4798	1.0000
			0.5315	1.4226	810.2645	1.0000
			0.7367	1.3032	761.7833	1.0000
			0.4880	0.9976	217.7165	1.0000
			0.5779	1.1338	274.7268	1.0000
			0.4413	1.2747	151.7282	1.0000
			0.4083	0.8237	265.7488	1.0000
			0.5138	1.0117	238.8148	1.0000
			0.3560	0.5929	162.0529	1.0000
			0.4123	0.5900	227.1434	1.0000
			0.5947	1.2989	441.7176	1.0000
			0.6379	1.0190	278.7669	1.0000
			0.3978	0.7584	152.6260	1.0000
			0.4545	1.4178	211.8808	1.0000
			0.9206	1.3519	244.6505	1.0000
			1.4487	4.6429	272.9312	1.0000
			0.7330	1.3844	252.2818	1.0000
0.3743	0.5222	332.1860	1.5295	1.9630	706.5686	2.0000	5.8.
0.4570	0.5897	182.7023	1.4198	5.7498	1132.5747	2.0000
0.2623	0.3512	167.4397	1.7100	2.9164	467.3049	2.0000
0.2220	0.3099	186.7424	1.4287	2.4066	583.5700	2.0000
0.4038	0.5187	483.4653	1.6323	2.3332	397.7254	2.0000
0.4319	0.5005	303.9053	1.4234	5.0669	175.0710	2.0000
1.2042	1.5237	527.9064	1.4959	2.0511	686.8170	2.0000
0.7849	0.9697	658.5363	1.3076	1.4728	586.2634	2.0000
1.0230	1.2503	446.6555	1.6628	2.3268	650.4561	2.0000
1.2296	1.3542	399.0721	0.8634	1.0056	249.1395	2.0000
2.4213	2.7041	423.3127	1.4867	1.8799	443.0643	2.0000
0.3983	0.4604	359.5689	1.3665	1.6472	606.9128	2.0000
0.5848	0.6957	150.3815	1.3312	1.9160	800.8376	2.0000
0.3899	0.5700	236.5703	1.5571	5.9807	1025.2876	2.0000
0.9004	1.2700	951.2191	1.6112	1.9743	488.4032	2.0000
0.3473	0.4486	157.1150	1.0538	1.2447	825.9760	2.0000
0.4182	0.5398	235.2236	0.5622	0.7313	202.9028	2.0000
1.4779	2.1243	186.2935	1.0696	1.3448	385.6051	2.0000
1.4399	2.4560	408.4990	1.7931	2.2006	472.2428	2.0000
1.3066	1.5740	1051.7727	1.5172	1.9107	630.2556	2.0000
1.5874	1.9612	614.9930	1.6666	6.6334	532.3954	2.0000
0.8600	0.9248	276.0735	1.3391	2.8271	557.5338	2.0000
0.9278	1.0926	181.8045	1.0803	3.9519	951.2191	2.0000
1.3224	1.7975	525.6619	0.9925	1.3736	237.0192	2.0000
1.8797	2.0691	457.4291	1.4394	1.6083	348.3464	2.0000
1.1987	1.3567	188.5380	1.4828	1.7650	460.5714	2.0000
0.5107	0.6603	167.8886	1.7047	2.1301	452.0423	2.0000
0.5455	0.6555	150.3815	1.8104	2.1866	361.8134	2.0000
1.9274	2.0300	242.8549	1.6364	6.9276	472.6917	2.0000
1.8816	2.2727	508.1548	1.3838	1.8808	924.2851	2.0000
1.3241	1.7315	492.8922	0.8677	1.1271	627.1133	2.0000
1.1189	1.3855	364.9557	0.8312	0.9667	555.2893	2.0000
2.0989	2.5971	333.5327	0.3550	0.4663	211.4319	2.0000
1.3245	2.1702	786.9217	0.5679	0.6188	413.4369	2.0000
1.3588	1.8954	438.5753	0.3284	0.4519	206.9429	2.0000
1.9804	2.4615	366.3024	1.4477	1.6473	622.1754	2.0000
1.4533	1.7538	507.2570	1.4719	1.7314	604.2194	2.0000
1.2163	1.4549	908.5736	1.3617	3.4887	390.5430	2.0000
2.3859	2.7544	187.6402	1.3965	6.1140	878.0484	2.0000
1.6541	1.9352	459.6736	1.3203	1.5783	509.9504	2.0000
1.2437	1.3942	202.0050	1.7466	2.6517	454.2868	2.0000
1.4640	1.9605	667.5143	1.7888	2.9035	490.1988	2.0000
1.1277	1.2441	154.8705	1.3013	7.1555	979.9487	2.0000
1.5123	2.0128	520.2751	1.1216	3.6320	263.5043	2.0000
1.5266	2.0339	729.9114	1.4326	4.8452	887.9242	2.0000
2.0472	2.3007	443.9621	1.1885	3.0879	250.9351	2.0000
1.4930	1.7192	525.6619	0.9704	1.2881	737.0938	2.0000
1.0338	1.2724	550.8003	1.4570	2.0444	543.6179	2.0000
0.5052	0.6576	460.5714	1.6455	2.6913	375.2804	2.0000
0.4998	0.6852	193.0270	1.4330	1.8953	412.0902	2.0000
1.5881	1.7252	954.8103	1.3565	3.9257	478.5274	2.0000
1.4480	3.2863	1429.2976	1.4173	1.8727	430.0462	2.0000
2.0696	2.4304	577.7343	1.5269	1.8421	539.5778	2.0000
1.8621	2.3768	462.8159	1.4907	1.9403	286.8471	2.0000
1.7964	2.1111	289.0916	1.3875	1.9488	322.7591	2.0000
1.5531	1.9681	450.6956	1.8363	2.3114	386.9518	2.0000
1.8067	2.2827	181.3556	1.0419	1.2477	601.0771	2.0000
2.0581	2.5832	442.1665	1.4548	2.2322	553.0448	2.0000
1.4670	1.8745	397.2765	0.8053	2.3542	688.6126	2.0000
1.7703	2.3106	553.0448	0.7487	0.8138	485.7098	2.0000
1.4578	1.5420	502.3191	0.6930	0.8783	543.6179	2.0000
1.3247	1.5736	490.6477	0.8619	1.2365	647.3138	2.0000
2.0850	2.6187	371.6892	1.0164	3.2593	451.5934	2.0000
1.8432	2.2253	449.7978	1.4872	1.9666	646.4160	2.0000
2.2120	2.3846	404.0100	1.4095	1.4911	463.7137	2.0000
1.4525	1.7729	545.4135	0.4264	0.8953	199.7605	2.0000
2.0551	2.5925	386.9518	0.5686	0.7967	231.6324	2.0000
1.0608	1.1623	284.1537	0.4937	0.8546	362.2623	2.0000
1.8048	1.9836	231.6324	1.1885	1.3809	763.5789	2.0000
1.3196	1.7865	504.1147	1.0576	1.2120	578.1832	2.0000
1.9938	2.4843	294.9273	1.0079	1.4653	312.8833	2.0000
1.4208	1.8984	428.2506	0.7029	0.7847	151.2793	2.0000
1.3795	1.6761	614.0952	0.9864	1.5142	494.6878	2.0000
0.9118	1.1213	164.2974	1.5383	5.6801	478.5274	2.0000
1.3465	1.6830	649.1094	0.9223	1.4501	920.2450	2.0000
1.4597	2.0394	436.3308	1.2126	1.8213	943.1389	2.0000
1.6207	2.1230	527.4575	1.1111	1.6043	534.6399	2.0000
1.4547	1.7757	1331.8863	1.2292	1.9375	287.7449	2.0000
1.2896	1.5690	255.8730	1.3605	2.0597	455.6335	2.0000
1.6286	2.3173	894.2088	0.6296	0.8682	425.1083	2.0000
1.4344	1.5811	496.4834	0.8153	3.9276	248.2417	2.0000
1.7343	1.9875	259.9131	0.6878	1.0246	524.3152	2.0000
1.0856	1.2267	740.2361	1.6387	2.1819	485.2609	2.0000
1.5395	1.8141	406.2545	1.4989	1.9662	808.4689	2.0000
1.5208	1.8935	231.6324	1.2888	3.1860	539.5778	2.0000
1.0793	1.2128	276.9713	0.6444	0.7490	255.8730	2.0000
0.7897	0.8633	611.8507	0.8591	2.3006	727.6669	2.0000
0.6305	0.7877	160.7062	1.1453	1.5844	749.2141	2.0000
1.2175	1.3562	342.5107	1.0060	1.3042	260.8109	2.0000
1.0328	1.0551	249.5884	1.5584	2.3755	526.1108	2.0000
0.8498	0.8498	187.1913	1.1939	6.0542	898.2489	2.0000
1.3072	1.6832	172.3776	1.1699	1.5764	585.3656	2.0000
1.3371	1.8606	378.4227	1.1382	1.2905	856.9501	2.0000
0.3747	0.4378	247.7928	1.5561	1.8563	474.4873	2.0000
0.4326	0.5893	157.1150	1.3721	2.6431	718.6889	2.0000
0.4176	0.5334	337.5728	1.2146	1.7047	248.2417	2.0000
0.6870	0.7557	204.2495	1.7458	2.1368	522.9685	2.0000
0.6464	0.7141	265.2999	1.9838	2.5346	522.9685	2.0000
0.3712	0.4935	161.6040	1.5052	1.7774	462.8159	2.0000
0.3495	0.4381	505.0125	1.5188	2.1977	514.4394	2.0000
1.1293	2.5291	1170.2823	0.7897	1.3564	293.1317	2.0000
1.8215	2.2835	436.3308	1.7690	2.5448	545.4135	2.0000
1.3573	1.9839	504.1147	1.6675	2.0560	521.6218	2.0000
1.6772	2.0307	762.6811	1.4401	1.8253	587.1612	2.0000
1.7224	2.0165	408.0501	1.5836	6.3448	690.8571	2.0000
2.1895	3.0898	301.6608	0.8244	0.9639	426.0061	2.0000
1.5999	1.7343	654.9451	0.9520	1.1127	380.6672	2.0000
2.0289	2.6568	395.0320	0.8195	0.8941	156.2172	2.0000
1.5653	2.1038	198.8627	0.3433	0.4148	248.2417	2.0000
1.5066	1.7905	496.0345	0.5577	0.5305	176.8666	2.0000
1.3447	2.0323	279.6647	0.8697	1.0657	281.0114	2.0000
1.5612	2.0384	406.7034	0.6998	0.9111	154.4216	2.0000
1.8488	2.0215	468.6516	1.2291	1.4659	518.4795	2.0000
2.2443	2.7926	267.0955	1.2128	1.5285	460.5714	2.0000
1.6671	2.0194	217.7165	1.2255	1.4854	359.1200	2.0000
1.6502	2.0396	391.8897	1.5875	1.7924	681.8791	2.0000
1.8589	2.4635	338.4706	1.5293	2.2493	217.2676	2.0000
0.8437	0.8344	201.1072	1.3181	1.8224	1229.5371	2.0000
0.9883	1.2157	695.3461	1.6835	2.9042	649.5583	2.0000
1.5121	2.0307	256.7708	1.5778	2.8316	534.1910	2.0000
2.0228	2.5504	363.6090	1.3949	2.4414	213.2275	2.0000
1.5760	1.9583	175.0710	1.4261	1.9012	599.2815	2.0000
1.7448	2.2466	407.6012	1.4200	4.3848	603.7705	2.0000
1.5142	1.8718	371.2403	1.4621	2.0866	306.1498	2.0000
1.8548	2.2168	330.3904	1.3039	3.9250	550.3514	2.0000
1.5976	1.6212	159.8084	1.3926	1.7568	535.0888	2.0000
1.8151	2.0173	287.7449	1.7488	2.4559	520.7240	2.0000
1.7812	2.3399	434.9841	2.1014	7.6213	312.4344	2.0000
1.6243	2.2171	431.3929	1.8625	6.1253	483.4653	2.0000
1.2874	1.7408	717.7911	1.3345	1.5843	564.2673	2.0000
0.9501	1.4494	457.4291	1.5130	1.8636	405.8056	2.0000
1.8686	2.3456	382.0139	0.6866	0.7958	194.8226	2.0000
1.5146	1.6996	406.2545	1.0621	1.0684	601.0771	2.0000
1.3157	1.5696	333.5327	0.7239	0.9845	947.6279	2.0000
0.9399	1.2551	355.0799	0.9186	2.0605	709.2620	2.0000
1.0780	1.4293	630.7045	0.8590	4.8124	372.1381	2.0000
0.8842	0.9400	577.7343	0.7907	1.0116	186.7424	2.0000
1.0513	1.3263	443.5132	0.7327	0.9702	188.9869	2.0000
1.2372	1.3603	398.6232	0.6112	0.7503	244.6505	2.0000
1.5710	2.0151	746.5207	0.3372	0.4428	282.3581	2.0000
1.4621	1.7466	469.1005	1.0634	1.1031	235.6725	2.0000
1.7698	2.0254	194.8226	0.8147	1.0343	251.8329	2.0000
1.6077	3.0223	477.6296	0.7989	0.9036	403.5611	2.0000
1.3319	2.5703	382.0139	0.9145	1.1008	287.7449	2.0000
1.8581	2.7561	195.7204	2.2689	3.5032	489.7499	2.0000
1.7470	2.2783	272.9312	1.9761	2.6636	329.9415	2.0000
1.5689	1.6975	456.9802	1.6617	2.1607	347.4486	2.0000
1.7449	2.2422	618.1353	2.3101	2.8882	439.4731	2.0000
2.0420	2.8096	384.2584	1.5929	2.1234	411.6413	2.0000
1.5594	1.7517	458.7758	1.8941	2.4562	522.0707	2.0000
1.4787	2.0114	182.2534	1.8385	2.4237	558.4316	2.0000
1.6607	2.3341	502.3191	1.8722	2.3440	318.7190	2.0000
1.6359	1.8408	160.7062	1.2132	1.5912	298.5185	2.0000
1.9860	2.4911	432.7396	1.4537	3.9712	659.8830	2.0000
1.3406	1.5154	289.9894	1.2201	1.4531	426.0061	2.0000
1.5541	1.5046	320.0657	1.7188	2.2064	652.7006	2.0000
1.7500	2.3618	345.2041	0.9770	1.4439	415.6814	2.0000
1.1103	1.3867	156.2172	0.8372	3.5052	1172.5268	2.0000
1.4423	1.9380	406.2545	1.3081	2.1316	1112.3742	2.0000
1.3297	1.8917	354.6310	1.7272	2.0812	537.7822	2.0000
1.5520	2.4106	261.7087	1.8029	2.2350	211.8808	2.0000
1.4484	2.0388	413.4369	1.8187	2.0645	543.1690	2.0000
1.1521	1.5578	168.7864	1.4647	1.8486	720.9334	2.0000
1.4123	1.6762	400.8677	1.7658	2.4849	589.8546	2.0000
1.3806	1.7334	350.5909	1.5059	2.0420	311.0877	2.0000
1.4582	1.6255	385.1562	1.8164	3.0004	453.8379	2.0000
1.2777	2.0339	328.1459	2.0343	2.6601	400.4188	2.0000
1.2076	1.4554	376.1782	1.3289	1.9041	355.5288	2.0000
1.1024	1.4959	481.2208	1.1391	1.5056	636.0913	2.0000
1.3656	1.7832	786.4728	0.9955	1.2823	506.8081	2.0000
1.4890	1.7880	240.1615	1.2526	2.8617	717.3422	2.0000
1.2604	1.8133	740.6850	1.5757	2.1883	1386.6521	2.0000
1.1117	1.3040	342.0618	0.9029	1.8473	443.5132	2.0000
1.2757	1.5276	325.9014	1.1449	1.6941	773.9036	2.0000
1.0898	1.4063	327.6970	1.1868	4.2083	157.5639	2.0000
1.0184	1.3369	392.3386	1.2490	1.5093	478.9763	2.0000
1.8142	2.1052	408.4990	2.0064	2.3877	296.7229	2.0000
1.3686	1.8843	213.2275	1.5633	7.4438	972.3174	2.0000
0.9520	1.2131	289.5405	1.2341	1.7239	272.0334	2.0000
1.0333	1.1177	167.8886	0.9634	1.1809	199.7605	2.0000
1.3406	1.8756	531.4976	0.7944	1.2070	285.0515	2.0000
0.9586	1.3730	259.9131	1.4309	1.7083	623.0732	2.0000
1.2602	2.0003	710.1598	1.1824	1.9299	351.9376	2.0000
1.4148	2.1866	970.9707	0.9548	4.9582	293.1317	2.0000
0.4118	0.7665	457.8780	0.8358	1.3131	408.0501	2.0000
0.4984	0.5859	259.4642	1.2351	4.9402	216.8187	2.0000
0.2687	0.3529	153.9727	1.1721	1.7008	560.6761	2.0000
1.3470	1.5476	479.4252	1.0185	1.3386	334.8794	2.0000
1.7646	2.5130	739.7872	1.4975	1.7816	481.2208	2.0000
1.3082	1.7574	331.2882	1.2254	1.5416	549.9025	2.0000
1.1181	1.8259	465.0604	1.0665	1.7522	942.2411	2.0000
1.3357	2.2419	711.5065	1.0850	1.7511	443.9621	2.0000
1.6548	2.1054	283.7048	1.4601	4.0054	484.8120	2.0000
2.3748	3.0619	308.8432	1.6565	1.9715	545.8624	2.0000
1.9823	3.0090	395.0320	1.5199	1.7477	592.0991	2.0000
1.5350	2.4766	553.4937	1.3612	3.8478	227.1434	2.0000
1.6009	2.0526	393.6853	1.5514	5.7767	200.2094	2.0000
1.5689	2.1037	376.1782	1.2962	1.4724	539.1289	2.0000
1.3541	1.8093	444.8599	1.5204	1.9134	586.7123	2.0000
1.1207	1.4289	192.5781	0.2735	0.4032	291.7850	2.0000
1.5004	1.8808	411.1924	0.2848	0.3810	303.0075	2.0000
1.5476	1.7740	386.5029	0.3115	0.4465	342.9596	2.0000
1.8511	2.4544	472.2428	0.5013	0.6331	255.8730	2.0000
1.7116	2.2312	364.9557	0.5359	0.7241	323.2080	2.0000
1.4939	2.0302	439.0242	1.3472	1.7530	770.7613	2.0000
0.6222	0.8626	213.6764	1.3944	1.6387	569.2052	2.0000
2.6169	3.5498	374.3826	1.7479	6.1383	205.1473	2.0000
2.1974	3.4361	368.9958	0.8041	1.5547	169.2353	2.0000
1.3110	1.5548	434.5352	0.5158	0.7882	351.9376	2.0000
1.6293	2.1081	473.1406	1.6262	4.6506	489.7499	2.0000
0.4826	0.5778	994.7624	1.0500	3.3339	581.7744	2.0000
0.6193	0.6206	226.2456	0.9794	3.8959	871.3149	2.0000
0.5940	0.8729	369.4447	0.8590	1.1416	911.7159	2.0000
0.6967	1.0020	326.3503	0.7806	1.0675	264.4021	2.0000
0.6080	0.9411	333.5327	0.9188	1.2720	608.2595	2.0000
1.5541	1.9169	318.2701	1.1111	1.5440	437.2286	2.0000
2.3949	2.9157	538.2311	0.9233	1.2841	499.1768	2.0000
0.4125	1.4797	423.3127	0.9996	1.5392	373.4848	2.0000
0.3785	1.1080	298.5185	2.0144	2.7539	417.0281	2.0000
1.5309	2.6718	622.1754	1.1004	1.3249	277.4202	2.0000
1.5939	2.7503	449.3489	1.5457	1.8534	548.1069	2.0000
2.1785	2.5693	339.8173	1.4788	1.8046	457.4291	2.0000
1.6321	2.1791	333.5327	1.1306	1.2366	217.2676	2.0000
1.9350	2.4691	466.4071	1.9674	3.1902	241.0593	2.0000
1.7775	2.0155	443.9621	1.4977	1.6447	461.9181	2.0000
2.3418	2.8044	184.4979	1.0033	1.3400	153.9727	2.0000
2.3442	3.2600	342.5107	0.9623	1.6686	621.2776	2.0000
2.0854	3.1730	382.4628	0.7452	1.3228	519.3773	2.0000
2.0074	3.3752	552.1470	1.9705	8.5204	206.4940	2.0000
1.6446	2.8937	597.9348	1.5713	1.8784	505.9103	2.0000
2.0002	3.4403	408.9479	1.3175	1.6911	505.9103	2.0000
0.6737	0.6944	271.1356	1.1711	1.7290	711.5065	2.0000
1.1091	1.1822	439.9220	1.3357	1.9387	633.3979	2.0000
0.9119	1.0179	303.4564	1.3278	1.6826	517.5817	2.0000
0.7883	0.8392	220.4099	0.8525	1.0638	191.6803	2.0000
0.3935	0.4477	695.3461	1.3461	1.7123	509.5015	2.0000
0.3532	0.4645	765.8234	1.5605	2.5994	305.2520	2.0000
0.6799	0.7658	571.8986	1.7309	3.5310	200.6583	2.0000
2.2481	2.5755	485.7098	1.5494	2.0844	573.2453	2.0000
1.2928	1.5643	357.7733	1.1147	1.5043	360.0178	2.0000
1.0964	1.4679	341.6129	1.1134	1.4999	676.4923	2.0000
1.0083	1.2460	451.1445	1.3480	5.1993	1073.3199	2.0000
1.1863	1.4297	474.0384	1.5163	1.9093	546.7602	2.0000
1.9323	3.1711	658.5363	1.6579	2.3977	410.7435	2.0000
1.2258	1.3634	310.6388	1.0125	1.2597	609.6062	2.0000
1.4352	2.1280	261.7087	0.9639	4.1494	1211.1322	2.0000
1.0657	1.2783	328.5948	1.2045	4.2916	849.3188	2.0000
1.1741	1.4890	242.4060	0.2893	0.3915	289.0916	2.0000
2.4627	2.4385	189.8847	0.3096	0.3459	218.1654	2.0000
2.1980	2.6237	175.0710	0.2723	0.4619	459.2247	2.0000
1.5859	2.2029	556.6360	0.1114	0.3740	163.3996	2.0000
1.7844	2.2386	689.5104	0.5912	0.5826	168.7864	2.0000
1.4353	1.6807	259.0153	0.4990	0.7186	167.4397	2.0000
1.4174	1.4414	241.9571	1.1410	2.1550	733.0537	2.0000
1.6519	1.9203	318.2701	1.3904	1.9824	807.1222	2.0000
1.5367	2.1032	402.6633	1.8264	2.5876	444.8599	2.0000
1.4913	2.0686	385.6051	1.6756	5.2979	153.0749	2.0000
1.3511	1.6760	236.1214	1.6111	2.5048	389.1963	2.0000
0.7143	0.8383	202.9028	1.4524	3.2919	533.7421	2.0000
1.3358	1.5291	311.5366	1.3445	3.5627	272.9312	2.0000
0.5874	3.5426	267.5444	0.6805	0.8489	265.2999	2.0000
0.5228	1.2831	205.5962	0.6620	0.8866	729.4625	2.0000
0.4472	1.1614	178.6622	0.8127	2.9885	159.3595	2.0000
0.5409	0.6847	184.9468	0.3272	0.3852	206.4940	2.0000
0.4185	0.5494	173.7243	0.4015	0.4943	441.7176	2.0000
0.6235	0.7529	272.9312	1.2713	1.6852	488.8521	2.0000
1.5778	2.0062	284.6026	1.5916	2.0754	467.3049	2.0000
1.5488	1.8185	717.3422	1.3061	1.9903	370.3425	2.0000
1.0203	1.2429	224.0011	1.5129	1.9583	735.7471	2.0000
1.4538	1.5167	586.2634	0.2977	0.3462	161.6040	2.0000
1.1237	1.2652	307.9454	0.7126	0.9963	262.1576	2.0000
0.3609	0.3844	201.1072	0.7340	0.7490	210.5341	2.0000
0.7449	0.9014	267.9933	0.6333	0.8316	287.7449	2.0000
0.5053	0.6488	232.9791	1.2645	4.3411	387.8496	2.0000
0.3368	0.4350	150.3815	1.4086	1.5140	193.9248	2.0000
0.8853	0.9885	287.2960	0.8074	1.2177	836.3007	2.0000
0.5835	0.7692	170.1331	0.8110	1.1802	404.4589	2.0000
1.4980	1.7166	277.8691	0.3790	0.5096	166.0930	2.0000
1.5864	2.1873	536.4355	0.4964	0.6343	266.1977	2.0000
1.0399	1.5586	306.1498	0.5851	0.6779	161.1551	2.0000
0.3301	0.4000	228.9390				2.0000
0.5542	0.7175	345.2041				2.0000
0.4636	0.5658	285.5004				2.0000
1.2657	1.6228	644.1715				2.0000
1.6822	2.1687	449.3489				2.0000
0.6001	0.6912	278.3180				2.0000
0.3506	0.4258	1122.2500				2.0000
2.3200	3.4816	719.5867				2.0000
0.4547	0.6044	794.1041				2.0000
0.5951	0.7597	202.4539				2.0000
0.6664	0.8365	422.8638				2.0000
0.4626	0.5635	469.1005				2.0000
0.1120	0.1857	227.1434				2.0000
0.1950	0.4011	315.5767				2.0000
0.1700	0.3015	309.2921				2.0000
0.4476	0.6224	188.9869				2.0000
0.4192	0.6916	587.6101				2.0000
0.5607	0.6483	592.5480				2.0000
0.7950	0.9968	463.7137				2.0000
0.8436	1.0825	927.4274				2.0000
0.7798	0.9738	788.7173				2.0000
0.7049	0.6372	233.8769				2.0000
1.3748	1.7178	408.0501				2.0000
1.0749	1.3194	228.0412				2.0000
1.1179	1.2319	578.6321				2.0000
1.1312	1.4322	567.8585				2.0000
1.1052	1.3743	511.7460				2.0000
0.9923	1.2954	370.3425				2.0000
1.2441	1.5661	348.3464				2.0000
1.2266	1.4558	488.8521				2.0000
1.3456	1.7496	344.3063				2.0000
0.3997	0.4841	224.8989				2.0000
0.3800	0.5081	158.9106				2.0000
0.6863	0.8460	726.3202				2.0000
0.6627	0.8478	321.4124				2.0000
0.7877	0.9359	404.9078				2.0000
0.8960	1.0145	385.6051				2.0000
0.2880	0.4574	736.1960				2.0000
0.2150	0.4565	317.3723				2.0000
0.2047	0.4555	182.7023				2.0000
0.2724	0.5191	408.0501				2.0000
0.6510	0.9211	375.2804				2.0000
0.7570	0.9324	448.0022				2.0000
1.0625	1.3323	514.8883				2.0000
0.3443	0.4548	358.2222				2.0000
0.2801	0.3772	164.7463				2.0000
0.7465	0.9338	896.9022				2.0000
0.6209	0.7489	544.0668				2.0000
1.3408	1.5495	439.4731				2.0000
1.2293	1.5296	492.4433				2.0000
1.0280	1.4293	501.8702				2.0000
1.0251	1.1167	485.7098				2.0000
1.0733	1.4103	547.6580				2.0000
1.0509	1.7330	1015.4118				2.0000
0.5263	0.6191	555.7382				2.0000
1.2051	1.2481	333.9816				2.0000
1.0927	1.3351	237.0192				2.0000
0.8495	1.0308	441.2687				2.0000
0.9305	1.2247	387.8496				2.0000
1.2835	1.5162	509.5015				2.0000
1.1580	1.4953	293.1317				2.0000
1.3781	1.6735	508.1548				2.0000
1.0608	1.4532	515.7861				2.0000
1.1699	1.7914	294.4784				2.0000
0.8010	1.1297	758.6410				2.0000
0.8539	1.0687	213.6764				2.0000
1.0408	1.4122	375.2804				2.0000
0.9274	1.2656	517.1328				2.0000
1.0091	1.4467	288.1938				2.0000
0.7195	0.8804	601.9749				2.0000
0.6154	0.8524	702.9774				2.0000
1.0442	1.3902	555.2893				2.0000
1.1319	1.7406	352.8354				2.0000
0.7097	1.0940	335.7772				2.0000
0.7474	1.0471	592.9969				2.0000
0.7438	1.1998	406.7034				2.0000
0.7578	1.1156	481.2208				2.0000
0.5817	0.9425	223.5522				2.0000
0.5960	0.9677	676.0434				2.0000
0.5208	0.7446	769.8635				2.0000
0.3528	0.5663	787.3706				2.0000
0.6439	0.9950	409.8457				2.0000
0.5114	0.8896	298.5185				2.0000
0.5791	0.8238	617.6864				2.0000
0.3793	0.5492	170.5820				2.0000
1.1039	1.4952	505.9103				2.0000
0.9024	1.2407	373.9337				2.0000
1.2109	1.8424	1120.4544				2.0000
1.0819	1.7547	254.9752				2.0000
0.6376	1.3536	324.1058				2.0000
0.9158	1.6650	460.5714				2.0000
0.6942	1.8858	552.1470				2.0000
0.5160	1.5713	1164.8955				2.0000
0.6354	1.8080	433.1885				2.0000
0.5482	0.6996	1217.4168				2.0000
0.8948	1.3740	996.1091				2.0000
0.9576	1.4837	953.9125				2.0000
1.0448	1.3617	574.1431				2.0000
1.1570	1.7077	581.3255				2.0000
0.9397	1.3908	845.7276				2.0000
0.8568	1.0903	465.5093				2.0000
0.9891	1.3830	550.8003				2.0000
1.3610	1.6917	557.0849				2.0000
1.1602	1.5468	633.8468				2.0000
0.9815	1.2649	382.9117				2.0000
0.7761	0.9737	483.4653				2.0000
0.8435	1.1096	704.7730				2.0000
0.8802	1.0803	359.5689				2.0000
0.9164	1.2255	279.6647				2.0000
0.8330	1.7907	1229.9860				2.0000
0.7776	1.0453	462.3670				2.0000
0.7579	1.0709	340.7151				2.0000
0.8781	1.2571	275.1757				2.0000
1.2736	1.6839	731.7070				2.0000
0.9678	1.3420	468.6516				2.0000
0.8659	1.3539	489.3010				2.0000
0.6921	1.1469	388.7474				2.0000
0.9621	1.2605	236.1214				2.0000
0.9373	1.2491	432.7396				2.0000
1.2848	1.7331	416.5792				2.0000
1.2128	1.5620	281.0114				2.0000
1.1690	1.6519	431.8418				2.0000
0.9446	1.4225	247.3439				2.0000
1.3958	2.3780	702.0796				2.0000
1.0808	1.5321	402.6633				2.0000
0.8597	1.1554	268.4422				2.0000
1.1383	1.8136	1499.3260				2.0000
0.9272	1.2420	353.7332				2.0000
0.4794	0.7218	425.1083				2.0000
0.4736	0.6869	1447.2536				2.0000
0.3997	0.5925	575.4898				2.0000
0.3411	0.5791	320.9635				2.0000
0.7001	1.0398	565.1651				2.0000
0.9797	1.3658	464.1626				2.0000
1.7221	2.7140	487.9543				2.0000
0.4736	0.7243	392.7875				2.0000
0.6466	1.1330	310.1899				2.0000
0.2975	0.4481	166.0930				2.0000
0.2217	0.3104	264.4021				2.0000
0.2660	0.5419	182.7023				2.0000
1.0851	2.0844	926.5296				2.0000
1.1950	1.7758	1170.2823				2.0000
1.2954	1.9708	785.5750				2.0000
0.8199	1.2789	297.1718				2.0000
1.2554	1.8296	289.9894				2.0000
0.9241	1.3821	486.6076				2.0000
0.8211	1.2578	403.5611				2.0000
1.0069	1.4024	681.4302				2.0000
0.8430	1.2337	1019.0030				2.0000
1.1551	1.8987	296.7229				2.0000
1.3170	2.2032	273.8290				2.0000
1.1012	1.5497	376.6271				2.0000
1.1120	1.8496	957.5037				2.0000
0.8757	1.2882	340.7151				2.0000
0.9028	1.8195	713.7510				2.0000
0.9204	1.1938	341.1640				2.0000
0.7964	1.2723	409.3968				2.0000
0.7506	0.9617	379.3205				2.0000
1.0107	1.2624	303.4564				2.0000
0.6694	0.8460	382.4628				2.0000
1.0350	1.7879	702.9774				2.0000
0.9775	1.4299	896.9022				2.0000
0.9978	1.8837	1363.7582				2.0000
1.1300	1.5821	416.5792				2.0000
0.9008	1.2989	169.2353				2.0000
0.7002	1.0259	403.5611				2.0000
0.8083	1.3506	232.9791				2.0000
0.9224	1.2686	505.4614				2.0000
1.1759	1.5352	415.6814				2.0000
0.9596	1.5926	783.7794				2.0000
0.8324	1.1338	475.8340				2.0000
1.0709	1.5336	893.7599				2.0000
0.6512	0.8656	218.1654				2.0000
0.7826	1.1888	544.0668				2.0000
0.9391	1.4549	597.9348				2.0000
0.9163	1.2690	1120.9033				2.0000
0.6403	0.7411	399.0721				2.0000
0.6474	0.7854	377.5249				2.0000
0.9924	1.4056	1417.6262				2.0000
1.0180	1.4327	714.6488				2.0000
1.0042	1.4382	538.6800				2.0000
0.7729	1.0311	461.9181				2.0000
1.1136	1.5325	449.7978				2.0000
0.6891	0.9574	506.8081				2.0000
1.0491	1.3431	576.8365				2.0000
1.2510	1.5321	627.1133				2.0000
0.8899	1.1648	288.1938				2.0000
1.0931	1.3765	577.7343				2.0000
1.2016	1.3996	373.0359				2.0000
0.9314	1.1854	342.0618				2.0000
0.8922	1.2775	328.1459				2.0000
1.0075	1.3184	501.8702				2.0000
1.0679	1.3702	216.8187				2.0000
0.9986	1.2003	606.4639				2.0000
1.0585	1.4797	891.0665				2.0000
1.0580	1.2251	530.5998				2.0000
0.9358	1.1345	383.8095				2.0000
1.1116	1.4692	1151.8774				2.0000
1.2234	1.3930	656.2918				2.0000
0.9986	1.4309	818.7936				2.0000
0.9587	1.2794	512.1949				2.0000
0.9043	1.2908	726.3202				2.0000
1.0336	1.4930	661.2297				2.0000
0.8436	1.0869	504.5636				2.0000
0.7884	1.2823	1392.4878				2.0000
0.8784	1.5998	616.3397				2.0000
1.0049	1.4797	478.9763				2.0000
0.9529	1.4000	365.8535				2.0000
0.7714	1.3243	165.1952				2.0000
0.9558	1.5014	609.6062				2.0000
0.8781	1.3857	578.6321				2.0000
0.9850	1.3234	213.2275				2.0000
1.0730	1.6373	394.5831				2.0000
0.9050	1.4072	567.8585				2.0000
1.0262	1.5235	460.5714				2.0000
0.7615	0.9691	362.2623				2.0000
0.8092	1.1124	322.7591				2.0000
0.8215	1.1226	509.9504				2.0000
0.8042	1.1894	283.7048				2.0000
0.7587	1.0226	362.7112				2.0000
0.8992	1.5014	1221.9058				2.0000
0.8640	1.1839	435.8819				2.0000
0.8064	1.2440	571.0008				2.0000
0.8474	1.2421	856.9501				2.0000
0.9584	1.3435	641.4781				2.0000
1.0951	1.4949	459.2247				2.0000
0.7479	0.8997	489.7499				2.0000
1.0123	2.1023	406.2545				2.0000
1.0869	2.3696	550.8003				2.0000
0.9370	2.1040	481.6697				2.0000
0.9271	2.0352	420.1704				2.0000
0.8348	2.0976	667.9632				2.0000
0.9409	2.3824	742.0317				2.0000
1.0576	2.2097	525.2130				2.0000
1.1670	2.3959	279.2158				2.0000
1.0794	2.3302	348.3464				2.0000
0.8463	2.0593	326.3503				2.0000
0.8341	1.9967	534.1910				2.0000
0.8267	1.8697	358.2222				2.0000
0.7225	1.8232	882.0885				2.0000
0.7211	1.3425	1382.1631				2.0000
0.9676	1.2764	414.3347				2.0000
0.9227	1.2306	508.6037				2.0000
1.1351	1.5803	419.7215				2.0000
0.9878	1.4480	288.6427				2.0000
0.9155	1.5127	378.4227				2.0000
1.0282	1.3545	313.7811				2.0000
1.1402	1.7641	276.0735				2.0000
0.9237	2.3612	1107.8852				2.0000
0.9631	1.5798	579.5299				2.0000
0.9875	1.4831	368.0980				2.0000
0.8465	1.3030	386.0540				2.0000
1.1385	1.7107	385.6051				2.0000
0.7733	1.0431	372.5870				2.0000
0.7922	1.1073	329.4926				2.0000
0.8298	1.1098	365.4046				2.0000
0.8687	1.2134	449.3489				2.0000
0.7259	1.2072	410.7435				2.0000
0.7054	1.1373	404.9078				2.0000
0.8754	1.2413	261.2598				2.0000
0.9698	1.4866	435.4330				2.0000
0.7651	1.2750	346.1019				2.0000
0.7729	1.3955	529.2531				2.0000
1.0378	1.7906	496.4834				2.0000
0.8070	1.4468	221.7566				2.0000
0.8847	1.4998	165.1952				2.0000
0.8512	1.4787	1045.0392				2.0000
0.9259	1.3401	314.2300				2.0000
0.9752	1.6290	675.1456				2.0000
1.3072	2.3356	435.8819				2.0000
0.9915	1.6514	438.1264				2.0000
0.9883	1.6519	289.9894				2.0000
0.9517	1.7688	248.6906				2.0000
0.8992	1.4377	332.6349				2.0000
1.1733	2.4645	622.1754				2.0000
0.8369	1.4004	275.6246				2.0000
0.7959	1.3797	401.3166				2.0000
1.0674	1.9238	496.4834				2.0000
0.9951	1.5949	351.0398				2.0000
0.8539	1.3663	329.4926				2.0000
1.0149	1.4446	391.4408				2.0000
1.0810	1.6073	790.9618				2.0000
0.8581	1.3186	241.0593				2.0000
1.1044	2.8944	688.6126				2.0000
1.3895	1.9874	368.5469				2.0000
0.9444	1.1880	491.5455				2.0000
0.9575	1.4634	380.6672				2.0000
1.0572	1.3975	538.2311				2.0000
1.1856	1.5995	544.5157				2.0000
1.0488	1.9206	1065.6886				2.0000
0.1647	0.2874	202.9028				2.0000
0.2253	0.3634	333.5327				2.0000
0.1814	0.3109	393.2364				2.0000
0.1978	0.2984	190.3336				2.0000
0.2332	0.3774	312.4344				2.0000
0.7195	1.0799	746.5207				2.0000
0.4598	0.6887	181.8045				2.0000
0.5558	0.7731	266.6466				2.0000
1.3593	1.7718	364.5068				2.0000
0.5280	0.7183	726.7691				2.0000
0.2817	0.4267	161.6040				2.0000
0.3307	0.4571	279.6647				2.0000
0.3309	0.4742	632.5001				2.0000
0.4164	0.5470	730.3603				2.0000
1.2091	1.5706	426.0061				2.0000
0.9917	1.0807	349.2442				2.0000
1.2365	1.6565	429.5973				2.0000
1.2701	1.7214	337.1239				2.0000
1.1957	1.5535	461.4692				2.0000
1.4561	2.4943	445.7577				2.0000
1.0848	1.6307	465.5093				2.0000
0.9805	1.4014	388.2985				2.0000
0.9355	1.2123	432.7396				2.0000
1.3504	1.8963	670.6566				2.0000
0.9776	1.4229	415.6814				2.0000
1.0425	2.3742	838.0963				2.0000
0.7854	0.9777	272.4823				2.0000
1.0936	1.3895	419.2726				2.0000
1.2213	1.9224	388.2985				2.0000
1.0425	1.7294	1181.9537				2.0000
0.9337	1.3261	360.4667				2.0000
0.7406	1.1885	484.8120				2.0000
1.0518	1.8083	298.5185				2.0000
0.9083	1.4101	471.3450				2.0000
0.7937	1.1205	302.1097				2.0000
0.9907	1.4707	378.8716				2.0000
1.1366	1.7272	467.7538				2.0000
0.7642	1.5413	1085.4402				2.0000
1.0036	1.4795	211.4319				2.0000
1.1633	2.3111	760.4366				2.0000
0.8998	1.4698	1035.1634				2.0000
1.0686	1.8012	447.1044				2.0000
1.1654	2.0415	267.9933				2.0000
0.9032	1.4655	497.8301				2.0000
0.9547	1.5343	482.5675				2.0000
0.9386	1.5433	456.5313				2.0000
0.9902	1.4195	415.2325				2.0000
0.9456	1.6035	537.3333				2.0000
0.6838	1.0347	620.3798				2.0000
0.9707	1.7647	450.2467				2.0000
0.8828	1.2674	1026.1854				2.0000
0.7902	1.0975	417.4770				2.0000
1.0762	1.4805	567.8585				2.0000
0.8162	1.1369	284.6026				2.0000
1.0241	1.3950	651.8028				2.0000
0.9090	1.0723	349.2442				2.0000
0.7386	1.1757	466.4071				2.0000
0.9075	1.2328	1133.0236				2.0000
0.9740	1.7597	616.7886				2.0000
1.0470	1.1912	213.6764				2.0000
1.0256	1.2899	560.2272				2.0000
0.8736	1.2502	357.7733				2.0000
0.7646	1.2051	348.3464				2.0000
0.7753	1.0729	360.0178				2.0000
0.9096	1.1843	697.1417				2.0000
0.5858	0.7751	353.2843				2.0000
1.0087	1.4151	512.1949				2.0000
0.9092	1.2636	655.3940				2.0000
0.7806	1.0142	314.2300				2.0000
0.7158	1.1236	569.6541				2.0000
0.5952	0.8379	361.8134				2.0000
0.8577	1.2810	538.2311				2.0000
0.9154	1.2240	673.3500				2.0000
1.1370	2.1354	398.1743				2.0000
1.0121	1.5938	1055.8128				2.0000
0.9031	1.5232	420.1704				2.0000
0.6693	1.1514	882.9863				2.0000
1.0242	1.3661	483.4653				2.0000
1.1678	1.3648	566.5118				2.0000
1.0026	1.3427	749.2141				2.0000
0.8272	1.2590	518.9284				2.0000
0.9898	1.4101	900.0445				2.0000
0.9033	1.9460	1032.0211				2.0000
0.8493	1.0968	489.3010				2.0000
0.8978	1.2453	487.9543				2.0000
0.9787	1.5534	1260.5112				2.0000
1.1525	1.7547	995.6602				2.0000
1.1490	1.8281	839.4430				2.0000
0.7634	1.0854	358.2222				2.0000
0.9014	1.2879	1445.9069				2.0000
0.9267	1.7542	1159.9576				2.0000
1.0210	1.4866	458.3269				2.0000
1.0509	1.5489	554.3915				2.0000
1.0293	1.5287	1314.8281				2.0000
1.1478	1.4004	495.5856				2.0000
1.0694	2.2428	1244.3508				2.0000
1.2252	1.9912	916.2049				2.0000
0.9995	1.4515	910.3692				2.0000
1.2459	3.3965	1177.4647				2.0000
0.9055	1.4959	396.3787				2.0000
0.8986	1.0555	446.6555				2.0000
0.9432	1.3922	168.3375				2.0000
1.4564	1.9377	893.3110				2.0000
1.1282	1.5511	172.3776				2.0000
1.2061	1.5702	487.9543				2.0000
0.9140	1.2592	413.4369				2.0000
0.5556	0.8606	390.9919				2.0000
0.9879	1.2861	541.3734				2.0000
1.0248	1.5533	564.2673				2.0000
1.4038	1.8854	469.1005				2.0000
0.7686	0.9607	445.7577				2.0000
1.4226	1.7766	294.4784				2.0000
1.0593	1.6311	304.3542				2.0000
0.7571	1.2632	689.9593				2.0000
0.9347	1.0303	405.3567				2.0000
1.0106	1.4793	401.3166				2.0000
1.2958	1.9672	434.5352				2.0000
1.2675	1.6233	407.1523				2.0000
1.1265	1.6902	412.9880				2.0000
1.2023	1.7058	944.4856				2.0000
1.3221	2.3745	842.1364				2.0000
1.2322	2.3082	1025.2876				2.0000
0.9801	1.4124	194.8226				2.0000
1.2533	1.9345	823.2826				2.0000
0.9994	1.1890	388.2985				2.0000
0.9804	1.4708	1361.0648				2.0000
1.0446	1.4656	341.1640				2.0000
0.8598	1.1822	216.8187				2.0000
0.6419	1.0102	1386.2032				2.0000
0.7431	1.1510	571.8986				2.0000
0.6168	0.9404	189.4358				2.0000
0.7836	2.3109	568.3074				2.0000
0.9382	1.6316	889.7198				2.0000
1.1258	1.4963	600.6282				2.0000
1.0307	1.3093	493.7900				2.0000
1.1478	1.4804	264.4021				2.0000
0.8922	1.2394	769.8635				2.0000
0.7994	1.2132	877.1506				2.0000
0.6981	1.0640	884.3330				2.0000
0.6242	0.9273	468.6516				2.0000
1.2810	1.7117	573.6942				2.0000
0.7688	1.0997	488.8521				2.0000
0.9629	1.2651	621.7265				2.0000
0.9114	1.5281	167.8886				2.0000
1.0721	1.3867	840.7897				2.0000
0.9012	2.2794	1266.3469				2.0000
0.9175	1.3534	524.7641				2.0000
0.9944	1.5833	484.3631				2.0000
1.1136	1.4368	658.5363				2.0000
1.0201	1.7502	310.1899				2.0000
0.6492	0.8395	585.3656				2.0000
0.4217	0.6539	458.3269				2.0000
0.4081	0.5022	1357.9225				2.0000
1.1395	1.3975	322.7591				2.0000
1.1102	1.5907	387.4007				2.0000
0.7490	1.3877	716.8933				2.0000
1.0236	1.7057	478.9763				2.0000
1.0575	1.4736	928.7741				2.0000
0.4891	0.6150	201.5561				2.0000
0.8882	1.2958	656.2918				2.0000
0.7663	1.0540	425.1083				2.0000
0.9033	1.2463	534.6399				2.0000
0.6196	0.8500	234.7747				2.0000
0.5505	0.7319	175.0710				2.0000
0.7983	1.7506	469.1005				2.0000
0.9644	1.3846	538.2311				2.0000
0.9364	1.2418	558.4316				2.0000
0.6804	1.1066	361.8134				2.0000
0.7558	1.1255	596.5881				2.0000
0.7361	1.0394	453.8379				2.0000
0.7879	1.3957	1156.8153				2.0000
0.6286	1.0976	842.5853				2.0000
0.8256	1.8604	793.2063				2.0000
0.6504	1.5481	759.0899				2.0000
0.6706	1.7126	814.3046				2.0000
0.5913	0.8068	783.3305				2.0000
0.7255	0.8492	240.1615				2.0000
0.5666	0.6056	345.6530				2.0000
0.4894	0.6642	153.9727				2.0000
0.3727	0.4690	353.2843				2.0000
0.3565	0.3887	182.2534				2.0000
0.6853	0.7444	271.5845				2.0000
1.0672	1.0999	254.0774				2.0000
0.8495	1.0065	164.2974				2.0000
1.2174	1.5167	742.9295				2.0000
0.8232	1.1070	182.2534				2.0000
1.1394	1.4412	720.9334				2.0000
1.2944	1.5812	825.0782				2.0000
1.5923	2.4232	892.8621				2.0000
1.0116	2.0406	373.0359				2.0000
1.9736	2.1004	175.9688				2.0000
1.0399	1.0765	153.5238				2.0000
1.4621	1.5142	321.8613				2.0000
1.4291	1.7271	303.9053				2.0000
1.8508	2.4129	446.6555				2.0000
1.3973	1.4618	679.1857				2.0000
1.3094	1.3786	428.6995				2.0000
1.5203	1.8694	242.8549				2.0000
0.4128	0.4391	250.9351				2.0000
0.4137	0.4397	190.7825				2.0000
1.6728	2.1079	191.6803				2.0000
1.6515	2.0783	437.2286				2.0000
0.5278	0.6369	199.3116				2.0000
0.3113	0.3841	155.3194				2.0000
0.2918	0.3931	250.4862				2.0000
0.4342	0.5310	171.9287				2.0000
0.3756	0.4798	276.9713				2.0000
0.2452	0.3866	261.2598				2.0000
1.3087	1.6830	540.0267				2.0000
0.7787	0.9158	206.4940				2.0000
1.3708	2.4071	280.1136				2.0000
2.1390	2.5687	309.7410				2.0000
1.3997	1.7449	402.6633				2.0000
2.4298	2.8769	413.4369				2.0000
2.0369	2.1945	421.5171				2.0000
2.0217	2.5716	209.1874				2.0000
2.1363	2.5637	681.4302				2.0000
2.0039	2.1963	346.1019				2.0000
1.6729	2.0002	432.7396				2.0000
1.7697	2.1698	332.1860				2.0000
1.9391	2.5808	337.5728				2.0000
2.1633	2.7894	289.0916				2.0000
1.9037	2.2590	198.8627				2.0000
1.7039	1.9691	372.5870				2.0000
1.9620	2.2814	336.2261				2.0000
1.7152	2.0984	414.3347				2.0000
1.7941	2.0645	414.7836				2.0000
1.5954	1.8638	1041.8969				2.0000
1.4585	1.7528	427.3528				2.0000
1.5649	1.7936	364.0579				2.0000
1.7742	2.1461	349.2442				2.0000
1.2933	1.7451	312.4344				2.0000
2.4843	3.4820	315.5767				2.0000
1.8181	2.6564	400.4188				2.0000
1.7520	2.5544	489.7499				2.0000
1.8039	2.3577	463.7137				2.0000
1.7382	2.1637	379.3205				2.0000
2.3004	2.6535	398.1743				2.0000
2.6504	3.3974	310.6388				2.0000
1.7141	1.7091	290.8872				2.0000
1.6924	2.2073	364.0579				2.0000
1.4228	1.6093	310.1899				2.0000
1.8770	2.0179	229.3879				2.0000
1.7668	2.2216	453.8379				2.0000
1.9268	2.0959	397.7254				2.0000
1.7133	2.5169	303.9053				2.0000
1.4596	1.8935	394.1342				2.0000
2.4255	3.1703	365.4046				2.0000
2.0975	2.1883	431.3929				2.0000
1.2201	1.5599	1012.7184				2.0000
1.1027	1.4859	687.2659				2.0000
0.3071	0.7656	191.2314				2.0000
0.5636	0.9340	228.0412				2.0000
0.2778	0.3689	228.0412				2.0000
0.5483	0.7231	292.6828				2.0000
1.1100	1.2441	180.9067				2.0000
1.5286	1.6184	516.2350				2.0000
1.8689	2.3042	447.5533				2.0000
1.8121	2.0440	171.4798				2.0000
1.3790	1.6485	259.0153				2.0000
1.4136	1.9022	163.8485				2.0000
1.7757	2.1655	382.0139				2.0000
1.5080	1.7974	384.7073				2.0000
1.7998	2.3589	518.0306				2.0000
1.7002	2.2944	387.4007				2.0000
1.5194	1.6716	386.9518				2.0000
1.6258	1.8628	393.2364				2.0000
1.3607	1.8264	645.0693				2.0000
1.4383	1.9515	300.3141				2.0000
1.4954	2.0448	399.9699				2.0000
1.5417	2.2390	370.3425				2.0000
1.9447	2.1704	270.6867				2.0000
1.4126	2.3014	394.1342				2.0000
2.1242	2.7816	1143.7972				2.0000
1.7717	2.3061	577.2854				2.0000
1.7574	2.0474	329.9415				2.0000
1.8151	2.5666	380.2183				2.0000
1.2875	1.4296	191.2314				2.0000
1.3053	2.2751	281.0114				2.0000
1.4595	1.8208	334.8794				2.0000
1.1857	1.7368	185.3957				2.0000
1.6718	2.2089	468.6516				2.0000
2.0601	2.7036	279.2158				2.0000
1.7372	2.0424	320.5146				2.0000
1.1910	1.5828	184.9468				2.0000
1.3449	1.6335	298.5185				2.0000
1.9925	2.6194	975.9086				2.0000
1.1372	1.3272	394.5831				2.0000
1.3145	2.2719	1021.2475				2.0000
1.3050	1.6090	542.7201				2.0000
1.7076	2.3285	401.3166				2.0000
1.3719	1.9638	414.3347				2.0000
1.4334	1.8079	621.7265				2.0000
1.7725	2.4312	779.7393				2.0000
0.8663	1.2378	199.7605				2.0000
1.0502	1.5046	380.2183				2.0000
1.3429	1.8730	647.3138				2.0000
1.4491	2.2278	391.4408				2.0000
1.2227	1.9003	470.4472				2.0000
1.3600	2.4644	386.9518				2.0000
1.2988	2.0258	227.1434				2.0000
2.0838	2.7664	255.8730				2.0000
2.6123	3.1202	276.0735				2.0000
1.6310	2.5740	219.0632				2.0000
1.1944	1.4122	419.7215				2.0000
1.2318	1.4779	267.9933				2.0000
0.6912	0.9526	151.7282				2.0000
1.2068	1.4440	152.1771				2.0000
2.2618	2.6904	332.1860				2.0000
1.5194	2.2354	589.8546				2.0000
1.2753	1.5758	873.1105				2.0000
0.8225	1.0647	161.6040				2.0000
0.7457	0.8413	350.5909				2.0000
1.3216	1.4846	338.9195				2.0000
0.2327	0.3208	279.2158				2.0000
0.3420	0.4326	196.6182				2.0000
1.9889	2.6974	844.8298				2.0000
2.3631	2.7595	188.5380				2.0000
2.3785	3.0512	458.7758				2.0000
1.7791	2.2520	463.7137				2.0000
0.5246	0.6586	278.7669				2.0000
0.6325	0.6870	249.1395				2.0000
0.7501	1.6857	309.7410				2.0000
1.3695	2.4566	326.3503				2.0000
1.4503	2.4471	1098.0094				2.0000
1.2780	2.0328	307.9454				2.0000
1.1979	2.0052	168.3375				2.0000
1.3261	1.9514	498.2790				2.0000
1.4450	2.0111	579.0810				2.0000
1.4826	1.9630	402.2144				2.0000
1.3888	1.8558	193.9248				2.0000
2.0334	2.4309	372.5870				2.0000
2.1369	2.9259	264.8510				2.0000
1.2165	1.6589	352.8354				2.0000
1.6301	2.0001	400.4188				2.0000
1.7169	1.7927	479.8741				2.0000
0.9950	1.1161	234.3258				2.0000
1.3264	1.9176	413.4369				2.0000
1.3307	1.8567	505.9103				2.0000
2.1411	2.6134	642.8248				2.0000
1.0032	1.4705	278.3180				2.0000
1.4628	2.1460	539.5778				2.0000
1.6480	2.2949	445.3088				2.0000
0.8616	1.2199	203.3517				2.0000
0.9341	1.3490	217.7165				2.0000
0.6600	1.0060	213.6764				2.0000
1.0239	1.4234	224.8989				2.0000
0.5586	0.6998	156.6661				2.0000
0.4648	0.6686	173.2754				2.0000
1.7176	2.1269	406.7034				2.0000
1.3139	1.8339	290.4383				2.0000
1.3532	1.9604	158.4617				2.0000
0.2613	0.5470	365.8535				2.0000
0.6139	0.7013	197.5160				2.0000
0.9631	1.2776	676.9412				2.0000
0.7111	0.7979	896.0044				2.0000
0.9347	1.0693	817.4469				2.0000
0.9370	1.2910	592.5480				2.0000
1.2276	1.2732	224.0011				2.0000
1.3761	1.7416	620.3798				2.0000
1.6276	1.8930	278.7669				2.0000
1.1595	1.2500	254.0774				2.0000
0.9294	0.9651	197.0671				2.0000
1.8269	2.3103	540.0267				2.0000
0.8523	1.8672	194.3737				2.0000
1.0152	2.0925	276.5224				2.0000
0.8499	1.8464	409.8457				2.0000
0.6559	1.6276	468.2027				2.0000
0.7291	1.7538	322.3102				2.0000
1.9629	2.1540	377.9738				2.0000
2.2635	2.8120	531.9465				2.0000
1.5880	2.0682	285.5004				2.0000
1.4355	1.9813	202.4539				2.0000
1.9325	2.4811	544.0668				2.0000
1.3812	1.6191	225.7967				2.0000
1.7904	2.4713	478.5274				2.0000
1.2636	1.6749	216.8187				2.0000
1.5882	2.0855	437.6775				2.0000
1.4471	1.4993	150.3815				2.0000
1.4642	1.7494	614.9930				2.0000
2.1804	2.6237	464.1626				2.0000
1.0806	1.4338	264.4021				2.0000
2.0444	2.4160	393.2364				2.0000
0.9422	2.8182	217.2676				2.0000
0.8027	2.9974	362.7112				2.0000
0.9574	2.7739	223.1033				2.0000
1.1782	1.9303	654.4962				2.0000
1.0249	1.8237	184.0490				2.0000
0.8145	0.9890	249.5884				2.0000
1.3667	1.6963	161.6040				2.0000
1.9632	2.2063	470.8961				2.0000
1.9900	2.3008	311.5366				2.0000
0.6398	1.0264	318.2701				2.0000
1.0332	1.2558	325.9014				2.0000
2.0227	2.3732	452.4912				2.0000
1.2638	1.3682	171.0309				2.0000
0.5516	0.9046	1058.5062				2.0000
1.0927	1.3873	242.8549				2.0000
1.1923	1.4242	852.4611				2.0000
0.7413	0.8784	267.5444				2.0000
1.1002	1.4634	399.0721				2.0000
1.3399	1.5197	364.5068				2.0000
1.2339	1.6690	689.9593				2.0000
1.1023	1.3749	827.3227				2.0000
1.4220	1.9080	605.1172				2.0000
1.1457	1.1456	199.7605				2.0000
0.3682	0.4451	293.5806				2.0000
0.2941	0.3934	347.4486				2.0000
0.2400	0.3270	274.7268				2.0000
1.7333	2.0495	170.5820				2.0000
1.8568	2.3967	542.2712				2.0000
0.7528	0.9233	358.2222				2.0000
1.0571	1.1022	641.0292				2.0000
2.2947	4.0736	1288.7919				2.0000
1.5163	1.6952	195.7204				2.0000
1.8042	1.9247	670.2077				2.0000
1.6617	2.1187	424.6594				2.0000
0.7657	0.9915	188.9869				2.0000
0.8659	1.2866	454.7357				2.0000
1.5156	1.9516	356.4266				2.0000
2.2803	3.0109	459.2247				2.0000
1.5930	1.7142	534.6399				2.0000
1.2266	1.2423	251.8329				2.0000
1.6799	2.0079	398.1743				2.0000
1.6074	2.1209	666.1676				2.0000
1.7213	1.8723	213.6764				2.0000
1.5127	1.9777	1071.5243				2.0000
1.2775	1.6292	718.6889				2.0000
1.2208	1.4484	1069.2798				2.0000
1.6268	1.9400	377.0760				2.0000
1.5044	1.9317	488.8521				2.0000
1.2333	1.7254	825.0782				2.0000
1.2008	1.4836	736.6449				2.0000
0.9372	1.4086	353.2843				2.0000
1.0915	1.4341	740.2361				2.0000
0.6436	0.9932	383.8095				2.0000
0.9774	1.3780	209.6363				2.0000
1.2865	1.5818	215.0231				2.0000
0.4581	0.5615	1119.1077				2.0000
1.4208	1.7297	609.6062				2.0000
1.0187	1.1827	641.9270				2.0000
1.2281	1.6840	507.2570				2.0000
1.0507	1.1970	328.1459				2.0000
1.2650	1.5449	584.0189				2.0000
0.7104	0.8518	197.5160				2.0000
0.8465	0.9406	395.4809				2.0000
0.9484	3.3649	172.3776	0.8650	1.8871	736.1960	3.0000
1.3076	3.8372	175.0710	0.4906	1.0906	584.9167	3.0000
1.6850	4.2127	202.0050	0.3242	0.7537	228.4901	3.0000
1.1169	3.7774	177.3155	0.8449	3.7959	1063.8930	3.0000
2.8143	4.1748	388.7474	0.5597	0.8715	1023.4920	3.0000
2.0004	2.7049	799.4909	1.8123	2.4391	1295.5254	3.0000
1.9109	2.6415	281.0114	1.9340	5.4935	254.0774	3.0000
3.0499	4.0692	348.3464	1.2485	2.2211	247.7928	3.0000
2.3279	4.7386	363.6090	1.1054	1.8670	456.0824	3.0000
1.6759	4.1758	346.9997	2.1308	8.4287	261.7087	3.0000
1.5335	4.8693	417.9259	0.8802	1.3635	169.6842	3.0000
1.5317	1.7993	254.5263	0.9350	1.8748	285.5004	3.0000
1.2092	1.6004	186.2935	2.0928	2.4866	400.4188	3.0000
2.2985	2.9760	233.8769	0.7346	1.1574	216.3698	3.0000
1.5983	2.7251	632.0512	0.5540	0.7921	375.2804	3.0000
2.1152	2.6374	621.7265	0.4778	0.7921	1301.8100	3.0000
1.7625	3.0209	580.8766	0.4506	0.6607	251.8329	3.0000
2.7030	4.2166	389.1963	1.1259	1.7235	373.4848	3.0000
2.5819	3.8437	254.0774	0.7236	1.0713	210.5341	3.0000
2.3341	3.4809	426.9039	0.8638	1.3412	721.8312	3.0000
1.4956	2.6360	162.5018	0.4922	0.7577	482.1186	3.0000
1.7685	2.9514	565.6140	0.4295	0.6175	525.6619	3.0000
1.8220	3.2558	390.0941	1.2495	6.0443	705.6708	3.0000
1.0006	2.5160	226.2456	1.3151	1.7547	808.9178	3.0000
1.7889	3.9178	605.5661	1.8556	2.9352	733.5026	3.0000
1.1617	2.6555	217.7165	0.8321	1.1864	188.0891	3.0000
1.2326	2.6820	1262.7557	0.9377	1.4620	166.0930	3.0000
1.5266	2.8429	343.8574	2.0591	2.9977	588.0590	3.0000
1.7520	2.2666	363.6090	1.5362	6.7395	553.9426	3.0000
2.1946	2.6699	183.6001	2.5252	9.4892	563.3695	3.0000
1.1261	1.2177	175.5199	1.9817	4.6959	422.4149	3.0000
1.3744	1.6429	241.9571	1.8678	2.4449	537.7822	3.0000
1.4330	1.9511	753.7031	1.4593	4.2738	573.2453	3.0000
1.3064	1.7139	208.2896	2.0838	2.9491	943.1389	3.0000
1.4792	2.3440	1170.2823	1.8851	2.4215	663.0253	3.0000
1.6782	1.8377	378.8716	1.0223	2.3805	895.5555	3.0000
0.9911	1.1745	342.0618	1.0644	2.2694	204.6984	3.0000
1.7121	2.3233	344.7552	1.8263	5.5072	522.5196	3.0000
1.2985	1.9008	1020.7986	1.4396	1.8999	293.1317	3.0000
1.2181	1.5351	358.6711	1.7150	2.6713	592.9969	3.0000
0.9459	1.3339	220.4099	1.4816	1.8549	160.7062	3.0000
2.3483	3.3399	271.5845	1.8035	8.0849	1265.8980	3.0000
1.9095	2.2474	294.4784	1.5862	2.1831	290.8872	3.0000
1.3275	1.6827	294.4784	1.0971	1.4632	265.2999	3.0000
0.6635	0.7961	285.5004	1.1200	2.2619	493.7900	3.0000
0.6384	0.8953	393.6853	1.4491	6.7286	864.1325	3.0000
0.8124	1.1235	258.1175	0.9443	1.4867	342.5107	3.0000
1.9462	2.3194	184.4979	0.8459	1.4036	348.7953	3.0000
1.3632	2.1449	252.7307	1.5275	2.2576	862.3369	3.0000
2.1801	3.1349	355.5288	2.1463	2.4788	458.7758	3.0000
1.4679	2.9313	311.5366	1.4987	2.1763	387.8496	3.0000
2.6865	4.3750	236.1214	1.8498	5.2434	900.0445	3.0000
1.3948	1.6919	195.2715	1.0783	4.2327	403.5611	3.0000
1.8157	2.4849	180.9067	1.1731	1.5430	264.8510	3.0000
2.2480	3.4335	746.9696	1.6830	2.3160	331.2882	3.0000
1.5607	1.6519	164.2974	1.4110	1.8465	532.8443	3.0000
2.3678	3.6169	914.4093	1.1605	1.8039	167.4397	3.0000
1.5703	2.3863	448.4511	1.4584	1.9724	158.0128	3.0000
1.0830	1.5960	360.4667	1.9092	2.3738	461.0203	3.0000
2.1262	2.8985	597.4859	1.6932	2.2422	651.8028	3.0000
2.9142	3.2664	329.9415	0.8276	1.1565	201.1072	3.0000
1.7668	2.2665	727.2180	0.7585	1.0082	182.2534	3.0000
1.9761	2.3927	694.4483	1.3457	6.5331	1223.2525	3.0000
1.5652	2.1310	787.3706	0.8380	1.6910	241.5082	3.0000
1.3506	1.6028	224.4500	0.5088	0.8930	310.1899	3.0000
2.0270	2.5652	491.0966	1.3089	1.6981	267.9933	3.0000
1.9030	2.0300	522.0707	0.8678	1.0556	162.0529	3.0000
1.8855	2.5974	418.3748	2.9908	3.9458	336.2261	3.0000
1.2324	1.4473	164.2974	2.2681	2.9494	785.5750	3.0000
1.6677	2.4597	761.3344	2.3634	5.0587	320.0657	3.0000
1.3614	1.6726	470.4472	1.5720	2.3259	665.2698	3.0000
1.0292	1.4236	241.5082	0.9324	1.1519	306.5987	3.0000
1.6665	2.7172	341.1640	1.7609	2.6911	333.5327	3.0000
1.5079	2.0732	618.1353	1.1503	1.7140	358.2222	3.0000
1.0901	1.4914	238.8148	0.9586	1.3732	279.2158	3.0000
1.4226	1.6473	329.4926	1.7785	2.4318	847.5232	3.0000
1.6122	2.2225	889.7198	1.9876	2.7188	591.2013	3.0000
2.0144	2.9345	736.1960	1.3424	1.6901	187.6402	3.0000
2.3657	3.0848	189.4358	1.9408	10.7706	874.0083	3.0000
1.8446	2.2324	356.8755	1.5862	2.4005	470.4472	3.0000
1.4070	1.8318	716.4444	1.0195	1.3862	326.7992	3.0000
1.4074	2.2242	439.0242	0.5587	0.8214	150.8304	3.0000
1.2147	1.6858	1040.9991	0.7570	1.0158	164.2974	3.0000
1.0376	1.5686	329.4926	0.7961	0.9536	246.4461	3.0000
1.0118	1.5087	181.8045	1.0305	1.3958	151.2793	3.0000
2.0371	3.2246	208.7385	0.5882	0.7623	242.8549	3.0000
1.0891	2.0757	356.8755	1.2693	2.4165	209.6363	3.0000
1.9744	2.8721	168.3375	2.4392	4.5583	185.8446	3.0000
1.1310	2.3749	751.9075	2.2574	3.4432	474.0384	3.0000
1.8224	2.8946	431.8418	2.3480	3.3740	370.7914	3.0000
1.5550	2.8925	265.2999	2.3289	4.4716	561.1250	3.0000
1.3453	1.6870	371.6892	1.3744	1.8035	340.2662	3.0000
1.3072	1.7725	239.7126	1.3003	1.8714	250.4862	3.0000
2.2074	3.3853	310.6388	1.5811	2.2603	338.9195	3.0000
2.6983	4.2744	407.1523	1.4315	2.0883	414.7836	3.0000
1.5171	2.7769	557.0849	1.1550	4.5170	851.5633	3.0000
1.7630	3.1948	162.9507	2.0278	7.4107	465.5093	3.0000
2.1149	2.2797	175.9688	1.4521	5.7411	802.1843	3.0000
0.9236	2.3203	465.5093	0.7037	1.1185	155.7683	3.0000
2.0865	2.2123	491.5455	0.9494	1.2307	231.1835	3.0000
1.1382	1.2853	242.8549	1.2595	1.4340	270.2378	3.0000
1.6939	2.2641	421.5171	0.3901	0.8169	228.9390	3.0000
2.4521	3.3989	457.4291	2.2615	9.4847	638.3358	3.0000
2.3845	3.2110	385.1562	1.4981	6.1634	305.7009	3.0000
1.0754	2.2016	201.5561	1.8921	3.1379	653.5984	3.0000
1.3100	2.8572	533.7421	1.2398	2.3375	334.8794	3.0000
0.9211	2.0511	188.0891	1.3789	1.6264	382.4628	3.0000
1.3688	2.7278	563.8184	0.8786	1.1735	434.0863	3.0000
1.2800	3.0984	534.1910	2.3575	3.1616	544.5157	3.0000
0.9188	2.0395	253.1796	2.1963	3.0258	1071.9732	3.0000
1.2722	5.2801	645.9671	2.2279	2.7544	368.9958	3.0000
0.9430	4.2299	374.8315	2.2464	4.6596	179.1111	3.0000
0.9228	4.1186	219.5121	2.2854	2.8775	181.8045	3.0000
1.1329	2.4368	395.9298	1.8127	3.1963	776.1481	3.0000
1.2341	2.3801	246.4461	1.8989	4.1105	185.3957	3.0000
1.7027	3.0232	621.7265	1.2438	1.8880	243.7527	3.0000
2.1203	3.4069	424.6594	2.6543	9.0152	405.8056	3.0000
1.6655	2.8296	434.0863	1.6076	2.1660	444.4110	3.0000
1.8460	3.1859	587.1612	2.2377	5.9730	564.7162	3.0000
1.7851	3.0702	327.2481	2.3023	3.3909	522.0707	3.0000
1.2190	2.4290	152.6260	2.1910	3.5888	241.9571	3.0000
1.2290	1.5573	152.1771	1.9233	3.2234	255.8730	3.0000
2.5607	3.7316	373.0359	1.1083	1.7814	565.6140	3.0000
2.3467	3.0763	217.7165	1.1354	1.7176	585.3656	3.0000
1.6847	2.7211	793.6552	0.8781	1.8452	262.1576	3.0000
1.2054	1.6773	467.3049	1.2276	2.1712	162.9507	3.0000
1.9416	2.5174	609.6062	1.6246	2.0563	156.6661	3.0000
2.2453	2.6920	549.9025	1.7129	2.4796	637.8869	3.0000
1.4582	1.6330	153.0749	1.8201	2.5744	457.8780	3.0000
1.4752	1.8837	1071.0754	2.0260	6.6551	557.0849	3.0000
1.0470	1.0782	294.4784	1.6071	2.5442	384.2584	3.0000
[truncated: 900 more rows]
